# Supplementary material for: Extensive intraspecific gene order and gene structural variations in upland cotton cultivars
Source: Nat Commun. 2019 Jul 5;10:2989. doi: 10.1038/s41467-019-10820-x (PMC6611876; doi:10.1038/s41467-019-10820-x)
Supplement: Supplementary file 5 — Supplementary Data 1 [file 41467_2019_10820_MOESM5_ESM.xlsx]

## Sheet: Supplementary Data 1
Supplementary Data 1. Alignments of BAC sequences against TM-1 genome. These BAC sequences were downloaded from NCBI (https://www.ncbi.nlm.nih.gov/nuccore/).
Origin	BAC ID	BAC length	Chr	Start (bp)	End (bp)	Identity (%)	Coverage (%)
TM-1	HQ650105.1	35934	A12	105650423	105686356	99.99	99.98
TM-1	HQ650106.1	121433	D12	62460515	62581947	99.93	99.86
TM-1	HQ650107.1	110706	A12	35767879	35878584	99.91	100
TM-1	HQ650108.1	60529	D12	22115267	22175795	99.96	100
Maxxa	AC187214.3	99687	D11	25790544	25890230	96.01	97.27
Maxxa	AC187470.3	110475	D11	39126377	39236851	96.85	95.89
Maxxa	AC188035.3	103004	D10	53140536	53243539	96.06	99.84
Maxxa	AC188840.2	89251	D08	42613060	42702310	98.43	100
Maxxa	AC188842.2	98165	D02	13535289	13633453	96.83	95.55
Maxxa	AC190263.1	100492	D07	35969643	36070134	96.71	98.84
Maxxa	AC190312.1	87558	D06	37842254	37929811	97.26	96.81
Maxxa	AC190814.2	103822	D04	30408723	30512544	95.97	98.59
Maxxa	AC243131.1	121823	D12	1122221	1244043	99.86	100
Maxxa	AC243132.1	93264	A05	74080110	74173373	99.95	100
Maxxa	AC243133.1	163851	A01	63879132	64042982	99.93	100
Maxxa	AC243135.1	118389	A01	9201210	9319598	99.94	100
Maxxa	AC243136.1	142048	D01	4978763	5120810	99.78	100
Maxxa	AC243137.1	137066	A10	104758478	104895543	99.97	100
Maxxa	AC243138.1	132457	D02	57234229	57366685	99.99	100
Maxxa	AC243139.1	58716	D11	53602235	53660950	99.98	100
Maxxa	AC243140.1	110533	D08	40164974	40275506	99.74	100
Maxxa	AC243141.1	89174	D12	15468335	15557508	99.99	100
Maxxa	AC243142.1	102430	D12	59190297	59292726	99.87	100
Maxxa	AC243143.1	137405	A12	98042273	98179677	99.94	100
Maxxa	AC243144.1	94928	D02	23505419	23600346	99.99	100
Maxxa	AC243145.1	134387	D11	30488643	30623029	99.93	100
Maxxa	AC243146.1	141129	D12	55357228	55498356	99.84	100
Maxxa	AC243148.1	108382	A11	16301326	16409707	99.99	100
Maxxa	AC243149.1	113692	D12	46462302	46575993	99.97	100
Maxxa	AC243150.1	86390	D07	53860576	53946965	99.93	100
Maxxa	AC243152.1	104306	D01	28567697	28672002	99.99	100
Maxxa	AC243153.1	152015	D12	29929286	30081300	99.99	100
Maxxa	AC243154.1	104636	D01	16587846	16692481	99.97	100
Maxxa	AC243155.1	120301	A12	1135194	1255494	99.98	100
Maxxa	AC243156.1	119216	A12	33123407	33242622	99.92	100
Maxxa	AC243157.1	144980	A01	21571640	21716619	99.82	100
Maxxa	AC243158.1	118603	D01	38640045	38758647	99.99	100
Maxxa	AC243159.1	58828	D10	27098567	27157394	99.98	100
Maxxa	AC243160.1	113785	A01	19129943	19243727	99.96	100
Maxxa	AC243161.1	59488	A12	85084734	85144221	99.65	100
Maxxa	AC243162.1	98696	A06	114970951	115069646	99.85	100
Maxxa	AC243163.1	138301	A12	25785299	25923599	99.94	100
Maxxa	AC243164.1	113782	D01	14725722	14839503	99.99	100
Maxxa	AC243165.1	142351	A12	98819764	98962114	99.9	100
Maxxa	AC245508.1	119728	D05	16884662	17004389	99.85	97.87
Maxxa	AC245643.1	113308	A13	78255095	78368402	99.9	99.88
Maxxa	AC245645.1	120006	A11	101934689	102054694	99.38	97.97
Maxxa	AC245647.1	108680	A11	101929886	102038565	99.91	99.83
Maxxa	AY632359.1	103930	A10	2401250	2505179	99.98	100
Maxxa	AY632360.1	135862	D10	3119095	3254956	99.49	96.89
Maxxa	KM396694.1	118075	A11	31341915	31459989	99.72	98.78
Maxxa	KM396695.1	135907	A11	33979290	34115196	99.7	96.99
Maxxa	KM396696.1	136795	A11	60328262	60465056	99.97	99.78
Maxxa	KM396697.1	107318	A03	40074626	40181943	99.9	100
Maxxa	KM396698.1	90107	A07	74195546	74285652	99.84	98.73
Maxxa	KM396700.1	111989	A05	57624112	57736100	99.91	99.55
Maxxa	KM396704.1	112914	D11	14738226	14851139	99.94	99.1
Maxxa	KM396705.1	87790	A11	42943015	43030804	99.97	99.89
