# Supplementary material for: Extensive intraspecific gene order and gene structural variations in upland cotton cultivars
Source: Nat Commun. 2019 Jul 5;10:2989. doi: 10.1038/s41467-019-10820-x (PMC6611876; doi:10.1038/s41467-019-10820-x)
Supplement: Supplementary file 6 — Supplementary Data 2 [file 41467_2019_10820_MOESM6_ESM.xlsx]

## Sheet: Supplementary Data 2
Supplementary Data 2. Alignments of BAC sequences against the ZM24 genome assembly. These BAC sequences were downloaded from NCBI (https://www.ncbi.nlm.nih.gov/nuccore/)
Origin	BAC ID	BAC length	Chr	Start (bp)	End (bp)	Identity (%)	Coverage (%)
TM-1	HQ650105.1	35934	D12	60410020	60445953	95.34	96.35
TM-1	HQ650106.1	121433	D12	60321540	60442972	99.94	99.86
TM-1	HQ650107.1	110706	A12	35318220	35428925	100	100
TM-1	HQ650108.1	60529	D12	20271714	20332242	99.98	100
Maxxa	AC187214.3	99687	D11	25541584	25641270	95.98	97.27
Maxxa	AC187470.3	110475	D11	38589066	38699540	96.86	95.89
Maxxa	AC188035.3	103004	D10	51433856	51536859	96.07	99.84
Maxxa	AC188840.2	89251	D08	39928895	40018145	98.44	100
Maxxa	AC188842.2	98165	D02	13612915	13711079	96.81	95.55
Maxxa	AC190263.1	100492	D07	35078611	35179102	96.72	98.84
Maxxa	AC190312.1	87558	D06	35136082	35223639	97.27	96.81
Maxxa	AC190814.2	103822	D04	28201928	28305749	95.97	98.59
Maxxa	AC193940.1	104311	D06	22928344	23032654	96.45	95.01
Maxxa	AC243131.1	121823	D12	1152771	1274593	99.96	100
Maxxa	AC243132.1	93264	A05	73248917	73342180	100	100
Maxxa	AC243133.1	163851	A01	62260233	62424083	99.99	100
Maxxa	AC243135.1	118389	A01	9028820	9147208	99.88	100
Maxxa	AC243136.1	142048	D01	5106581	5248628	99.94	100
Maxxa	AC243137.1	137066	A10	99861954	99999019	100	100
Maxxa	AC243138.1	132457	D02	54236618	54369074	99.99	100
Maxxa	AC243139.1	58716	D11	50909194	50967909	99.98	100
Maxxa	AC243140.1	110533	D08	37859755	37970287	99.75	100
Maxxa	AC243141.1	89174	D12	15397674	15486847	100	100
Maxxa	AC243142.1	102430	D12	57280254	57382683	100	100
Maxxa	AC243143.1	137405	A12	94962774	95100178	99.97	100
Maxxa	AC243144.1	94928	D02	23510015	23604942	100	100
Maxxa	AC243145.1	134387	D11	30224725	30359111	99.93	100
Maxxa	AC243146.1	141129	D12	53540260	53681388	100	100
Maxxa	AC243148.1	108382	A11	16704319	16812700	99.83	100
Maxxa	AC243150.1	86390	D07	50332390	50418779	99.83	100
Maxxa	AC243151.1	108361	D01	8082502	8190862	99.97	100
Maxxa	AC243152.1	104306	D01	28807430	28911735	100	100
Maxxa	AC243153.1	152015	D12	27841320	27993334	99.99	100
Maxxa	AC243154.1	104636	D01	16955281	17059916	100	100
Maxxa	AC243155.1	120301	A12	1112532	1232832	99.61	99.89
Maxxa	AC243156.1	119216	A12	32595429	32714644	99.99	100
Maxxa	AC243157.1	144980	A01	21451065	21596044	99.79	100
Maxxa	AC243158.1	118603	D01	36577941	36696543	100	100
Maxxa	AC243159.1	58828	D10	27064832	27123659	99.97	100
Maxxa	AC243160.1	113785	A01	19730834	19844618	99.98	100
Maxxa	AC243161.1	59488	A12	82232100	82291587	99.65	100
Maxxa	AC243162.1	98696	A06	110865018	110963713	100	100
Maxxa	AC243164.1	113782	D01	15092770	15206551	99.81	100
Maxxa	AC243165.1	142351	A12	95734452	95876802	100	100
Maxxa	AC243166.1	129834	A01	112459879	112589712	99.83	86.43
Maxxa	AC245643.1	113308	A13	76938435	77051742	99.9	99.88
Maxxa	AC245645.1	120006	A11	99019935	99139940	99.3	97.97
Maxxa	AC245647.1	108680	A11	99015131	99123810	99.78	99.83
Maxxa	AY632359.1	103930	A10	3237059	3340988	99.82	100
Maxxa	AY632360.1	135862	D10	3170257	3306118	99.5	96.89
Maxxa	KM396694.1	118075	A11	31947281	32065355	99.77	98.89
Maxxa	KM396695.1	135907	A11	34574763	34710669	99.7	96.99
Maxxa	KM396696.1	136795	A11	59201900	59338694	99.98	99.78
Maxxa	KM396698.1	90107	A07	70852413	70942519	99.83	98.73
Maxxa	KM396700.1	111989	A05	56701292	56813280	99.97	99.55
Maxxa	KM396704.1	112914	D11	14521316	14634229	99.96	99.1
Maxxa	KM396705.1	87790	A11	43157425	43245214	99.99	99.89
Maxxa	MG431369.1	43419	A07	2228872	2272290	99.84	99.77
