# Supplementary material for: Extensive intraspecific gene order and gene structural variations in upland cotton cultivars
Source: Nat Commun. 2019 Jul 5;10:2989. doi: 10.1038/s41467-019-10820-x (PMC6611876; doi:10.1038/s41467-019-10820-x)
Supplement: Supplementary file 7 — Supplementary Data 3 [file 41467_2019_10820_MOESM7_ESM.xlsx]

## Sheet: Supplementary Data 3
Supplementary Data 3. Genomic rearrangement details between the diploid A2 genome and TM-1 At subgenome
G. arboreum	Start	End	At	Start	End	Type
ChrA01	27180251	49983182	A01	44445429	24996270	Inversion
ChrA01	50130267	52971657	A01	47950554	45560897	Inversion
ChrA01	53189551	55737423	A01	50252441	48515394	Inversion
ChrA01	55811181	56519625	A01	51182067	50306427	Inversion
ChrA01	64283597	65668600	A01	58903063	57833548	Inversion
ChrA01	67071795	69484559	A01	63253981	65658690	Intra-translocation
ChrA01	69984105	72988811	A01	63234093	60534687	Inversion
ChrA01	80880311	81812017	A01	85216425	84247340	Inversion
ChrA02	203332	19287142	A01	115905144	95456199	Inter-translocation
ChrA02	22950561	32693725	A01	84143970	78117599	Inter-translocation
ChrA02	33687441	37202866	A01	75385173	77730927	Inter-translocation
ChrA02	37273702	46814403	A01	87470105	94920039	Inter-translocation
ChrA02	48160395	63242649	A02	67008411	53026710	Inversion
ChrA01	81865474	93840491	A02	51326734	40290845	Inter-translocation
ChrA03	25613	23573276	A02	34472	21203080	Inter-translocation
ChrA03	23604504	26329760	A02	23172952	21290860	Inter-translocation
ChrA03	26382630	28686945	A02	23431676	25145085	Inter-translocation
ChrA03	28761620	33104438	A02	28479088	25359889	Inter-translocation
ChrA03	33270802	47869936	A02	29009284	39946238	Inter-translocation
ChrA03	48231869	53473475	A03	29347934	25189830	Inversion
ChrA03	53505232	55688984	A03	77887201	75833288	Intra-translocation
ChrA03	57424143	58745594	A03	30776842	29475230	Inversion
ChrA03	84548890	92506499	A03	62421358	54537338	Inversion
ChrA03	112974998	115946661	A03	75826385	73380646	Intra-translocation
ChrA01	93972634	119431296	A03	24923415	18386	Inter-translocation
ChrA04	31391187	37703413	A04	19914555	14413430	Inversion
ChrA05	67355067	69592914	A04	13194011	14403067	Inter-translocation
ChrA05	84158286	99486005	A04	12543757	43994	Inter-translocation
ChrA05	69648285	84092905	A05	76725734	63090348	Inversion
ChrA04	711689	16409636	A05	108858834	93776859	Inter-translocation
ChrA04	16440891	25780191	A05	76740441	84374047	Inter-translocation
ChrA04	25845060	31271683	A05	91190985	84598657	Inter-translocation
ChrA04	37772763	40379965	A05	93750334	91617706	Inter-translocation
ChrA06	50436117	82465689	A06	75211437	45208455	Inversion
ChrA06	95055044	102300035	A06	95126654	88475379	Inversion
ChrA06	102702359	113385846	A06	104741179	95333410	Inversion
ChrA06	113448148	115461470	A06	86552942	88269944	Intra-translocation
ChrA07	58711098	63201193	A07	52864829	49018731	Intra-translocation
ChrA07	71642436	81219445	A07	58150820	66919564	Intra-translocation
ChrA08	30366466	46146630	A08	41796187	27416439	Inversion
ChrA08	63575869	67250439	A08	47634612	53065647	Intra-translocation
ChrA08	54842176	62868433	A08	60858200	54420473	Inversion
ChrA08	92298617	96465474	A08	61232586	65023032	Intra-translocation
ChrA08	72154963	79408988	A08	65442240	71742770	Intra-translocation
ChrA08	67292202	71254415	A08	75362539	71999641	Intra-translocation
ChrA08	79451898	92208958	A08	88465688	76253813	Inversion
ChrA09	19765238	28511236	A09	32977983	24928796	Inversion
ChrA09	31673717	35711964	A09	21439154	24842702	Intra-translocation
ChrA09	35752540	37026966	A09	18805410	20890739	Intra-translocation
ChrA09	42276963	45257642	A09	42072190	39876675	Inversion
ChrA10	8603679	14048457	A10	12586486	7784269	Inversion
ChrA10	22708682	65032415	A10	90835521	53767540	Inversion
ChrA10	65367522	66985038	A10	49797787	48621853	Inversion
ChrA10	67008561	71500225	A10	50484186	53708022	Intra-translocation
ChrA10	71580949	75250463	A10	48177085	42723785	Inversion
ChrA10	75375552	79634364	A10	38854878	42223868	Intra-translocation
ChrA10	79752960	81062789	A10	36854864	35142718	Intra-translocation
ChrA10	81410214	82548939	A10	38636518	37759614	Inversion
ChrA10	82621650	99610767	A10	35001379	20730120	Inversion
ChrA11	37407569	70011559	A11	64235206	35125913	Inversion
ChrA11	77952164	83020142	A11	83183998	78804006	Inversion
ChrA11	86602621	94160863	A11	92562354	86994063	Inversion
ChrA12	4522663	8075535	A12	7875255	4443715	Inversion
ChrA12	18943801	21920622	A12	20841612	18328287	Inversion
ChrA12	31310260	36006819	A12	31835520	27469565	Inversion
ChrA12	42203289	50167222	A12	45995009	39526027	Inversion
ChrA12	54623734	61505798	A12	61839507	57209526	Inversion
ChrA12	66999476	72102499	A12	53163009	48724741	Intra-translocation
ChrA12	72169792	75018504	A12	55685115	53558456	Intra-translocation
ChrA13	3145471	5510194	A13	13400598	15735062	Intra-translocation
ChrA13	5601921	9787730	A13	6933729	3069931	Inversion
ChrA13	9848155	17876011	A13	13400598	6941271	Inversion
ChrA13	28214577	39698534	A13	31458464	23203656	Inversion
ChrA13	40064762	58233612	A13	48555580	31954388	Inversion
