# Supplementary material for: Extensive intraspecific gene order and gene structural variations in upland cotton cultivars
Source: Nat Commun. 2019 Jul 5;10:2989. doi: 10.1038/s41467-019-10820-x (PMC6611876; doi:10.1038/s41467-019-10820-x)
Supplement: Supplementary file 8 — Supplementary Data 4 [file 41467_2019_10820_MOESM8_ESM.xlsx]

## Sheet: Supplementary Data 4
Supplementary Data 4. Genomic rearrangement details between D5 and the TM-1 Dt subgenome
G. raimondii	Start	End	Dt	Start	End	Type
Chr01	48441189	52167711	D13	24007144	28156522	Inter-translocation
Chr02	4930415	5426423	D03	21231264	21755905	Inter-translocation
Chr02	5430168	6992691	D03	23475878	21913859	Inter-translocation
Chr02	27755081	28912985	D13	22576717	24007148	Inter-translocation
Chr02	28928684	30250404	D11	39918706	43127352	Inter-translocation
Chr02	41339533	43378452	D01	43690834	41595698	Inversion
Chr02	57304628	58241959	D01	59900236	58889350	Inversion
Chr03	29308216	29452899	D03	12805546	12980100	Intra-translocation
Chr03	23257173	24835890	D03	15000742	16968820	Intra-translocation
Chr03	26479889	26297152	D03	16997504	17247129	Intra-translocation
Chr03	12970573	13099976	D03	21770818	21913862	Intra-translocation
Chr03	12970575	12561071	D03	23475876	23889604	Intra-translocation
Chr03	28932232	26480673	D03	23912018	26653304	Intra-translocation
Chr03	24843754	26184197	D03	26660419	28742322	Intra-translocation
Chr03	23242175	16294596	D03	29307719	36322877	Intra-translocation
Chr03	15092299	15861216	D11	43286142	44239039	Inter-translocation
Chr03	14975054	13111322	D11	45829456	47851312	Inter-translocation
Chr05	28860475	29651893	D02	36023969	36933371	Intra-translocation
Chr05	29678258	30041763	D02	36006185	35665935	Inversion
Chr05	30447231	31358324	D02	32409978	31448213	Inversion
Chr05	31747149	36727620	D02	42967159	37329739	Inversion
Chr05	43832842	45475380	D02	52060191	50343812	Inversion
Chr06	18484397	25396414	D09	27804727	20546435	Inversion
Chr06	26254910	27379899	D04	25015845	24065023	Inter-translocation
Chr07	30333648	31587073	D11	33845461	32432642	Inversion
Chr07	36332508	38117071	D11	41986299	39980765	Inversion
Chr08	13693668	27778688	D12	31572074	14186953	Inversion
Chr09	53195771	57097662	D04	32506447	28275870	Inter-translocation
Chr09	57285984	66486178	D04	33037886	42623060	Inter-translocation
Chr09	66546378	68350043	D05	60398552	58384930	Inversion
Chr10	32863380	33955769	D13	21368748	22576583	Inter-translocation
Chr10	61262678	61453415	D13	58020811	57843367	Inter-translocation
Chr10	61645192	62167172	D06	66011139	65438331	Inversion
Chr11	35565705	36169751	D10	40693114	40242723	Intra-translocation
Chr11	36711789	37936109	D10	38176218	36910793	Inversion
Chr11	39256654	40876382	D10	43746918	42110109	Inversion
Chr13	20727210	21598232	D03	12992322	13907831	Inter-translocation
Chr13	21597051	21856507	D03	28791443	29174800	Inter-translocation
Chr13	21997847	23170531	D03	17347144	18742857	Inter-translocation
Chr13	23185576	24307035	D03	19928406	18752554	Inter-translocation
Chr13	24317701	25487307	D03	19928445	21223517	Inter-translocation
Chr13	48546895	51113239	D13	56348637	53889132	Inversion
Chr13	52716506	53016773	D04	33072762	33255648	Inter-translocation
Chr13	53016772	53414273	D04	33014072	32543387	Inter-translocation
