# Supplementary material for: Extensive intraspecific gene order and gene structural variations in upland cotton cultivars
Source: Nat Commun. 2019 Jul 5;10:2989. doi: 10.1038/s41467-019-10820-x (PMC6611876; doi:10.1038/s41467-019-10820-x)
Supplement: Supplementary file 9 — Supplementary Data 5 [file 41467_2019_10820_MOESM9_ESM.xlsx]

## Sheet: Supplementary Data5
Supplementary Data5. ZM24 PAV genes and their likely orthologs in ancestor diploid cotton. The prefix Ga represents genes from G. arboreum and Gorai represents G. raimondii. NA，not applicable
Chr	Start	End	PAV geneid	Ortholog
A01	11389584	11393879	Ghicr24_A01G078400.1	NA
A01	11398432	11400129	Ghicr24_A01G078600.1	NA
A01	75471958	75499893	Ghicr24_A01G161900.1	Ga03G010300.1
A01	92285712	92301409	Ghicr24_A01G175900.1	Ga02G010220.1
A01	102670404	102675645	Ghicr24_A01G194800.1	NA
A01	112562039	112576661	Ghicr24_A01G254200.1	Ga02G000130.1
A01	112562039	112576661	Ghicr24_A01G254300.1	NA
A02	18448	29332	Ghicr24_A02G000100.1	NA
A02	250954	255097	Ghicr24_A02G003800.1	Ga03G000410.1
A02	310053	312047	Ghicr24_A02G004500.1	Ga03G000480.1
A02	451419	456908	Ghicr24_A02G006000.1	NA
A02	471823	475024	Ghicr24_A02G006200.1	Ga03G000630.1
A02	479107	488295	Ghicr24_A02G006300.1	Ga03G000630.1
A02	628655	632553	Ghicr24_A02G008000.1	NA
A02	1601007	1607713	Ghicr24_A02G017400.1	Ga03G001840.1
A02	1601007	1607713	Ghicr24_A02G017500.1	NA
A02	3249971	3251921	Ghicr24_A02G032600.1	Ga03G003290.1
A02	4535055	4538198	Ghicr24_A02G043600.1	Ga03G004350.1
A02	4600383	4605386	Ghicr24_A02G044400.1	Ga03G004440.1
A02	5435031	5438960	Ghicr24_A02G048500.1	Ga03G004860.1
A02	6178271	6181762	Ghicr24_A02G051800.1	Ga03G005260.1
A02	6237316	6244799	Ghicr24_A02G052300.1	Ga03G005310.1
A02	11233471	11239253	Ghicr24_A02G077100.2	NA
A02	43362396	43365290	Ghicr24_A02G115800.1	Ga01G019940.1
A02	66213864	66220749	Ghicr24_A02G133800.1	Ga02G010430.1
A02	85626019	85634414	Ghicr24_A02G150300.1	NA
A02	95770948	95788358	Ghicr24_A02G163900.1	GaN006190.1
A02	95770948	95788358	Ghicr24_A02G164000.1	GaN000710.1
A02	95770948	95788358	Ghicr24_A02G164100.1	GaN000700.1
A02	95770948	95788358	Ghicr24_A02G164200.1	GaN000690.1
A02	95770948	95788358	Ghicr24_A02G164300.1	Ga02G008070.1
A02	95770948	95788358	Ghicr24_A02G164400.1	GaN000670.1
A02	95770948	95788358	Ghicr24_A02G164500.1	GaN000660.1
A02	104236878	104258915	Ghicr24_A02G212600.1	NA
A02	104236878	104258915	Ghicr24_A02G212700.1	NA
A02	104236878	104258915	Ghicr24_A02G212800.1	Ga10G032980.1
A03	8	14958	Ghicr24_A03G000100.2	NA
A03	3219905	3224690	Ghicr24_A03G026100.1	NA
A03	3219905	3224690	Ghicr24_A03G026200.1	NA
A03	85443083	85446152	Ghicr24_A03G150200.1	Ga03G020390.1
A03	98936298	98939598	Ghicr24_A03G188300.1	Ga03G024890.1
A03	101984451	101987925	Ghicr24_A03G207400.1	Ga03G026810.1
A04	813259	818500	Ghicr24_A04G007900.1	NA
A04	3074428	3091189	Ghicr24_A04G022400.1	Ga05G043150.1
A04	4321651	4344901	Ghicr24_A04G027300.1	Ga05G041990.1
A04	4504344	4510269	Ghicr24_A04G028500.1	Ga05G041870.1
A04	4504344	4510269	Ghicr24_A04G028600.1	NA
A04	7364338	7365361	Ghicr24_A04G042300.1	NA
A04	7371490	7378334	Ghicr24_A04G042400.1	NA
A04	11357973	11362407	Ghicr24_A04G053800.1	Ga05G038760.1
A04	66968234	66971554	Ghicr24_A04G101800.2	Ga04G016930.1
A04	76044418	76052301	Ghicr24_A04G131800.1	Ga04G020360.1
A04	76044418	76052301	Ghicr24_A04G131900.1	Ga04G020370.1
A04	78646432	78649879	Ghicr24_A04G152000.1	NA
A05	136135	141928	Ghicr24_A05G001100.1	NA
A05	2302231	2308983	Ghicr24_A05G024100.1	Ga05G002430.2
A05	3468093	3472517	Ghicr24_A05G034900.1	Ga05G011810.1
A05	3801139	3804126	Ghicr24_A05G038200.1	NA
A05	5732937	5735523	Ghicr24_A05G059400.1	Ga05G005900.1
A05	6004055	6005957	Ghicr24_A05G063000.1	Ga05G006360.1
A05	8074762	8080281	Ghicr24_A05G086200.1	Ga05G008810.1
A05	8343749	8347438	Ghicr24_A05G089100.1	Ga05G009090.1
A05	12443780	12448784	Ghicr24_A05G133200.1	Ga05G013750.1
A05	12803684	12811978	Ghicr24_A05G136700.1	Ga05G014090.1
A05	14692894	14701473	Ghicr24_A05G154800.1	Ga05G016030.1
A05	14692894	14701473	Ghicr24_A05G154900.1	Ga05G016040.1
A05	14692894	14701473	Ghicr24_A05G155000.1	Ga05G016050.1
A05	15307904	15311335	Ghicr24_A05G160400.1	Ga05G016720.1
A05	15919243	15927633	Ghicr24_A05G166400.1	NA
A05	15975416	15976768	Ghicr24_A05G167200.3	Ga05G017460.1
A05	16861780	16867659	Ghicr24_A05G175200.1	Ga05G018270.1
A05	16948235	16956193	Ghicr24_A05G176500.1	Ga05G018400.1
A05	18435058	18440158	Ghicr24_A05G192700.1	Ga04G014570.1
A05	19205307	19210784	Ghicr24_A05G200000.1	Ga06G006780.1
A05	19670765	19673181	Ghicr24_A05G204700.1	Ga05G021140.1
A05	19951450	19953070	Ghicr24_A05G206500.1	Ga05G021330.1
A05	22622145	22625486	Ghicr24_A05G232700.1	Ga05G024050.1
A05	22622145	22625486	Ghicr24_A05G232800.1	Ga05G024060.1
A05	24402267	24405986	Ghicr24_A05G246000.1	Ga05G033540.1
A05	32551156	32560405	Ghicr24_A05G292900.1	Ga12G010920.1
A05	33968303	33971438	Ghicr24_A05G296000.4	Ga05G031120.1
A05	37665670	37670902	Ghicr24_A05G308400.1	Ga05G032390.1
A05	38359824	38363839	Ghicr24_A05G310800.1	NA
A05	41131342	41144494	Ghicr24_A05G317800.1	NA
A05	44674311	44683584	Ghicr24_A05G324400.1	Ga05G034090.1
A05	67969049	67984802	Ghicr24_A05G342200.1	NA
A05	93546025	93547458	Ghicr24_A05G377100.1	Ga09G023080.1
A05	94000200	94004438	Ghicr24_A05G379700.1	NA
A06	117362650	117367659	Ghicr24_A06G204900.1	Ga06G025150.1
A06	119399852	119405100	Ghicr24_A06G215000.1	NA
A07	3822079	3826157	Ghicr24_A07G034300.1	Ga07G003640.1
A07	8151172	8153790	Ghicr24_A07G066000.1	Ga07G006960.1
A07	26639860	26644011	Ghicr24_A07G139000.2	NA
A07	66518218	66526476	Ghicr24_A07G189800.1	Ga04G011440.1
A07	85887353	85890986	Ghicr24_A07G215000.1	Ga07G025150.1
A07	86716149	86720670	Ghicr24_A07G217200.1	NA
A08	6852658	6863135	Ghicr24_A08G056600.1	Ga13G014040.1
A08	7238050	7245394	Ghicr24_A08G058300.1	Ga08G006530.1
A08	10081248	10086258	Ghicr24_A08G067600.1	Ga08G007500.1
A08	11156400	11161403	Ghicr24_A08G070900.1	Ga08G007860.1
A08	31483498	31496109	Ghicr24_A08G093300.1	Ga08G012680.1
A08	40976781	40979979	Ghicr24_A08G098500.1	NA
A08	60093831	60098433	Ghicr24_A08G108400.1	Ga08G014000.1
A08	61078264	61081593	Ghicr24_A08G109500.1	NA
A08	71208734	71211693	Ghicr24_A08G113400.1	Ga03G009310.1
A08	90525201	90526241	Ghicr24_A08G133600.1	Ga08G017910.1
A08	102106256	102113884	Ghicr24_A08G159700.1	Ga05G033540.1
A08	107310003	107312684	Ghicr24_A08G180200.1	Ga08G022760.1
A08	107629050	107632035	Ghicr24_A08G181900.1	Ga08G022920.1
A08	110980177	110983812	Ghicr24_A08G195600.1	Ga08G024500.1
A08	112012985	112018856	Ghicr24_A08G200100.1	Ga08G024970.1
A08	112674552	112675990	Ghicr24_A08G203300.1	NA
A08	121140100	121158745	Ghicr24_A08G282100.1	NA
A09	5278436	5283480	Ghicr24_A09G021900.1	NA
A09	6422355	6429982	Ghicr24_A09G025800.1	NA
A09	12801234	12803693	Ghicr24_A09G040400.1	NA
A09	57208109	57213406	Ghicr24_A09G097300.2	NA
A09	58726551	58737880	Ghicr24_A09G105300.1	Ga09G012230.1
A09	58726551	58737880	Ghicr24_A09G105400.1	Ga09G012240.1
A09	66348076	66349197	Ghicr24_A09G143800.1	NA
A09	71314368	71318004	Ghicr24_A09G180000.1	Ga09G019890.1
A09	72509308	72522407	Ghicr24_A09G192300.1	NA
A09	73061934	73065954	Ghicr24_A09G196800.1	Ga09G021530.1
A09	73501612	73504392	Ghicr24_A09G199900.1	Ga09G021820.1
A09	75609593	75611115	Ghicr24_A09G223500.1	Ga09G024320.1
A10	2679578	2683888	Ghicr24_A10G031300.1	NA
A10	5751036	5758429	Ghicr24_A10G056600.2	Ga10G005910.1
A10	5767343	5772448	Ghicr24_A10G056700.1	Ga10G005920.1
A10	6572918	6575414	Ghicr24_A10G061200.1	Ga10G006360.1
A10	9944634	9947453	Ghicr24_A10G071000.1	Ga10G008960.1
A10	11554872	11562053	Ghicr24_A10G076600.1	Ga10G008330.1
A10	11554872	11562053	Ghicr24_A10G076700.1	Ga10G008320.1
A10	18962688	18966276	Ghicr24_A10G099500.1	Ga10G010650.1
A10	21587800	21592678	Ghicr24_A10G108000.1	NA
A10	68585249	68588824	Ghicr24_A10G145600.1	Ga10G015390.1
A10	80244139	80252096	Ghicr24_A10G166500.1	Ga10G012820.1
A10	80279844	80286675	Ghicr24_A10G166600.1	Ga10G012810.1
A10	91918352	91921730	Ghicr24_A10G187300.1	Ga10G022420.1
A10	99443928	99449888	Ghicr24_A10G210100.1	Ga10G025310.1
A10	100124077	100129576	Ghicr24_A10G213000.1	Ga10G025640.1
A10	104054186	104060529	Ghicr24_A10G230200.1	Ga10G027560.1
A10	104820990	104825995	Ghicr24_A10G235800.1	Ga10G028170.1
A11	5888049	5892182	Ghicr24_A11G065800.1	NA
A11	5888049	5892182	Ghicr24_A11G065900.1	NA
A11	9475678	9477818	Ghicr24_A11G104300.1	Ga11G010560.1
A11	10792237	10806091	Ghicr24_A11G112000.1	Ga11G011390.2
A11	11200303	11202183	Ghicr24_A11G115200.1	NA
A11	17454980	17460384	Ghicr24_A11G153900.1	Ga11G015640.1
A11	17513510	17522419	Ghicr24_A11G154300.1	NA
A11	17968383	17973004	Ghicr24_A11G158700.1	Ga12G024260.1
A11	20394811	20401399	Ghicr24_A11G168300.1	Ga11G017170.1
A11	24764821	24781063	Ghicr24_A11G188900.1	NA
A11	25948569	25972824	Ghicr24_A11G193300.1	Ga01G016490.1
A11	25948569	25972824	Ghicr24_A11G193400.1	Ga09G026330.1
A11	25948569	25972824	Ghicr24_A11G193500.1	Ga06G012150.1
A11	25948569	25972824	Ghicr24_A11G193600.1	Ga06G012120.1
A11	28735776	28738696	Ghicr24_A11G203200.1	NA
A11	31820110	31821720	Ghicr24_A11G208300.1	Ga11G021380.1
A11	103806633	103810089	Ghicr24_A11G298400.1	Ga11G032280.1
A11	112644810	112650654	Ghicr24_A11G352000.1	NA
A11	113439985	113447494	Ghicr24_A11G357200.1	Ga11G038840.1
A11	114690176	114694902	Ghicr24_A11G365100.3	NA
A11	114696517	114705354	Ghicr24_A11G365200.1	Ga11G040150.1
A11	114705494	114709455	Ghicr24_A11G365300.1	Ga11G040160.1
A11	114715235	114717433	Ghicr24_A11G365400.1	NA
A11	114729402	114742059	Ghicr24_A11G365500.1	Ga11G040170.1
A11	114729402	114742059	Ghicr24_A11G365600.1	Ga11G040180.1
A11	114743983	114746687	Ghicr24_A11G365700.1	Ga11G040190.1
A11	114748163	114750785	Ghicr24_A11G365800.1	Ga11G040200.1
A11	114789346	114794400	Ghicr24_A11G366300.1	NA
A12	2389950	2410637	Ghicr24_A12G018300.1	NA
A12	7054027	7057862	Ghicr24_A12G041700.1	NA
A12	75118944	75125068	Ghicr24_A12G125300.1	Ga12G015520.1
A12	92062775	92065714	Ghicr24_A12G200300.1	Ga12G023660.1
A12	97899818	97904865	Ghicr24_A12G246900.1	Ga12G028530.1
A12	99677407	99682179	Ghicr24_A12G266900.1	NA
A12	99677407	99682179	Ghicr24_A12G267000.1	NA
A12	100376964	100381235	Ghicr24_A12G273900.1	Ga12G031180.1
A13	4160996	4162698	Ghicr24_A13G037000.1	Ga13G005730.1
A13	5980673	5982316	Ghicr24_A13G048600.1	Ga13G004400.1
A13	20741287	20745916	Ghicr24_A13G084400.1	Ga13G009300.1
A13	42611461	42639100	Ghicr24_A13G103000.1	Ga05G035920.1
A13	42611461	42639100	Ghicr24_A13G103100.1	GaN020730.1
A13	54998791	55015446	Ghicr24_A13G113000.1	NA
A13	63066623	63073450	Ghicr24_A13G116500.1	Ga13G014610.2
A13	80161840	80163804	Ghicr24_A13G138900.1	NA
A13	90099616	90115819	Ghicr24_A13G159700.1	Ga11G028530.1
A13	102066715	102070422	Ghicr24_A13G216500.1	NA
A13	105352351	105365164	Ghicr24_A13G243100.1	Ga13G028750.1
A13	105352351	105365164	Ghicr24_A13G243200.1	Ga13G028740.1
A13	105352351	105365164	Ghicr24_A13G243300.1	Ga13G028740.1
A13	107325815	107333514	Ghicr24_A13G267700.1	NA
D01	12751	27909	Ghicr24_D01G000200.1	Gorai.011G000500.1-JGI_221_v2.1
D01	12751	27909	Ghicr24_D01G000300.1	Gorai.002G000900.1-JGI_221_v2.1
D01	2164829	2169931	Ghicr24_D01G024900.1	Gorai.002G029500.1-JGI_221_v2.1
D01	2255289	2260049	Ghicr24_D01G026100.1	Gorai.002G030800.2-JGI_221_v2.1
D01	2511314	2517600	Ghicr24_D01G028800.1	NA
D01	2511314	2517600	Ghicr24_D01G028900.1	NA
D01	2528059	2533525	Ghicr24_D01G029000.1	Gorai.002G033900.1-JGI_221_v2.1
D01	3403314	3406027	Ghicr24_D01G034700.1	NA
D01	3702876	3707717	Ghicr24_D01G036300.1	Gorai.002G042600.1-JGI_221_v2.1
D01	3992674	3994393	Ghicr24_D01G038300.1	NA
D01	8293073	8297767	Ghicr24_D01G068500.1	NA
D01	8308889	8313982	Ghicr24_D01G068600.1	Gorai.002G078900.1-JGI_221_v2.1
D01	18444052	18455504	Ghicr24_D01G116100.1	Gorai.010G148900.1-JGI_221_v2.1
D01	18444052	18455504	Ghicr24_D01G116200.1	Gorai.009G325200.1-JGI_221_v2.1
D01	18444052	18455504	Ghicr24_D01G116300.1	Gorai.007G229500.1-JGI_221_v2.1
D01	18444052	18455504	Ghicr24_D01G116400.1	Gorai.001G180800.1-JGI_221_v2.1
D01	36184253	36194709	Ghicr24_D01G151600.1	Gorai.002G162600.1-JGI_221_v2.1
D01	40680694	40683970	Ghicr24_D01G158800.1	Gorai.002G168200.1-JGI_221_v2.1
D01	42546305	42555908	Ghicr24_D01G162900.1	Gorai.002G174700.1-JGI_221_v2.1
D01	43184036	43187992	Ghicr24_D01G164200.1	Gorai.007G319700.1-JGI_221_v2.1
D01	44479375	44493536	Ghicr24_D01G166200.1	NA
D01	56370848	56375611	Ghicr24_D01G205900.1	Gorai.002G224500.1-JGI_221_v2.1
D01	59523473	59531537	Ghicr24_D01G227300.1	Gorai.002G245600.2-JGI_221_v2.1
D02	931269	936618	Ghicr24_D02G011200.1	Gorai.005G012200.3-JGI_221_v2.1
D02	1066429	1070557	Ghicr24_D02G012300.1	NA
D02	1155221	1160018	Ghicr24_D02G012900.1	Gorai.005G014400.1-JGI_221_v2.1
D02	1177236	1183773	Ghicr24_D02G013100.1	Gorai.N015600.1-JGI_221_v2.1
D02	2819798	2825189	Ghicr24_D02G025400.1	NA
D02	2819798	2825189	Ghicr24_D02G025500.1	NA
D02	2838781	2840784	Ghicr24_D02G025600.1	NA
D02	3099386	3108202	Ghicr24_D02G028300.1	Gorai.005G031500.1-JGI_221_v2.1
D02	3207560	3214011	Ghicr24_D02G028600.1	NA
D02	3257027	3262102	Ghicr24_D02G028700.1	NA
D02	3304526	3306233	Ghicr24_D02G028900.1	Gorai.002G256800.1-JGI_221_v2.1
D02	3317783	3321230	Ghicr24_D02G029000.1	NA
D02	3334384	3366956	Ghicr24_D02G029100.1	NA
D02	4210321	4215019	Ghicr24_D02G036200.1	NA
D02	6004788	6008135	Ghicr24_D02G050600.1	Gorai.005G053800.1-JGI_221_v2.1
D02	10968060	10975772	Ghicr24_D02G079100.1	Gorai.005G083200.3-JGI_221_v2.1
D02	10968060	10975772	Ghicr24_D02G079200.1	Gorai.005G083300.1-JGI_221_v2.1
D02	21512298	21524044	Ghicr24_D02G105600.1	NA
D02	25286202	25290085	Ghicr24_D02G113800.1	Gorai.010G127300.1-JGI_221_v2.1
D02	35392887	35405758	Ghicr24_D02G127300.1	NA
D02	55965677	55972743	Ghicr24_D02G174300.1	Gorai.005G177600.2-JGI_221_v2.1
D02	57215937	57221117	Ghicr24_D02G178500.1	Gorai.005G182100.1-JGI_221_v2.1
D02	58057791	58063582	Ghicr24_D02G180900.1	Gorai.005G184300.1-JGI_221_v2.1
D02	60222860	60234562	Ghicr24_D02G191200.1	NA
D02	60234663	60247566	Ghicr24_D02G191300.1	Gorai.005G194600.1-JGI_221_v2.1
D02	60807151	60811510	Ghicr24_D02G193700.1	Gorai.005G197100.1-JGI_221_v2.1
D02	61366784	61376807	Ghicr24_D02G197200.3	Gorai.005G200700.3-JGI_221_v2.1
D02	62517806	62522375	Ghicr24_D02G203200.3	Gorai.005G207300.1-JGI_221_v2.1
D03	2183346	2186182	Ghicr24_D03G022800.2	NA
D03	4297954	4306158	Ghicr24_D03G036800.1	Gorai.003G039900.1-JGI_221_v2.1
D03	40951630	40961837	Ghicr24_D03G119100.3	Gorai.003G113500.1-JGI_221_v2.1
D03	40951630	40961837	Ghicr24_D03G119200.1	Gorai.003G113600.1-JGI_221_v2.1
D03	41987356	41989536	Ghicr24_D03G122200.1	Gorai.003G117000.1-JGI_221_v2.1
D03	44163937	44168126	Ghicr24_D03G132600.1	NA
D03	50525721	50534659	Ghicr24_D03G172200.1	Gorai.003G167300.1-JGI_221_v2.1
D03	50543028	50546853	Ghicr24_D03G172300.1	Gorai.003G167400.1-JGI_221_v2.1
D03	51303579	51308334	Ghicr24_D03G177100.1	NA
D03	51312258	51324078	Ghicr24_D03G177200.1	NA
D03	51590921	51597797	Ghicr24_D03G177900.1	NA
D03	51623863	51628912	Ghicr24_D03G178000.1	NA
D03	51623863	51628912	Ghicr24_D03G178100.1	Gorai.003G173600.1-JGI_221_v2.1
D03	51628913	51639643	Ghicr24_D03G178200.1	NA
D03	51652440	51659132	Ghicr24_D03G178300.1	Gorai.003G174200.1-JGI_221_v2.1
D03	51673015	51679177	Ghicr24_D03G178400.1	Gorai.003G173300.1-JGI_221_v2.1
D03	51700160	51706622	Ghicr24_D03G178500.1	NA
D03	51700160	51706622	Ghicr24_D03G178600.1	NA
D03	51709692	51713260	Ghicr24_D03G178700.1	NA
D03	51741408	51749175	Ghicr24_D03G178800.1	NA
D03	51767872	51771817	Ghicr24_D03G178900.1	NA
D03	51767872	51771817	Ghicr24_D03G179000.1	NA
D03	51790425	51795429	Ghicr24_D03G179200.1	NA
D03	51797305	51800134	Ghicr24_D03G179300.1	Gorai.003G174800.1-JGI_221_v2.1
D03	53021053	53049694	Ghicr24_D03G191800.1	NA
D04	6464267	6475111	Ghicr24_D04G045300.1	Gorai.012G050900.1-JGI_221_v2.1
D04	20853167	20856567	Ghicr24_D04G093100.1	NA
D04	36306035	36329925	Ghicr24_D04G118800.1	Gorai.009G411600.1-JGI_221_v2.1
D04	49338377	49340764	Ghicr24_D04G168700.1	NA
D04	52428030	52431067	Ghicr24_D04G196800.1	Gorai.012G168200.1-JGI_221_v2.1
D05	7127981	7129749	Ghicr24_D05G085500.1	Gorai.009G091100.1-JGI_221_v2.1
D05	7292596	7300144	Ghicr24_D05G087500.1	Gorai.009G093300.1-JGI_221_v2.1
D05	17004205	17009115	Ghicr24_D05G193700.4	Gorai.009G202600.4-JGI_221_v2.1
D05	17068068	17077995	Ghicr24_D05G194500.1	Gorai.009G203700.2-JGI_221_v2.1
D05	23758007	23762236	Ghicr24_D05G251200.1	NA
D05	24672140	24677530	Ghicr24_D05G258800.1	Gorai.009G273300.1-JGI_221_v2.1
D05	25195946	25204308	Ghicr24_D05G263600.1	NA
D05	31432215	31441397	Ghicr24_D05G296100.1	Gorai.003G159900.1-JGI_221_v2.1
D05	32951325	32975657	Ghicr24_D05G302500.1	Gorai.009G320500.1-JGI_221_v2.1
D05	51282666	51285208	Ghicr24_D05G336000.1	Gorai.009G355900.1-JGI_221_v2.1
D05	52060903	52074554	Ghicr24_D05G339000.1	Gorai.009G360000.1-JGI_221_v2.1
D05	52449267	52449876	Ghicr24_D05G340800.1	Gorai.010G153700.1-JGI_221_v2.1
D05	54389828	54394454	Ghicr24_D05G346500.1	NA
D05	54407765	54438802	Ghicr24_D05G346700.1	NA
D05	54407765	54438802	Ghicr24_D05G346800.1	NA
D05	58893841	58902839	Ghicr24_D05G368200.1	Gorai.009G426400.1-JGI_221_v2.1
D05	61849344	61853435	Ghicr24_D05G387200.1	Gorai.009G304100.1-JGI_221_v2.1
D06	2828	27998	Ghicr24_D06G000100.1	Gorai.010G000500.1-JGI_221_v2.1
D06	28574	55977	Ghicr24_D06G000200.1	Gorai.010G000800.1-JGI_221_v2.1
D06	28574	55977	Ghicr24_D06G000300.1	Gorai.010G000900.1-JGI_221_v2.1
D06	28574	55977	Ghicr24_D06G000400.5	Gorai.010G001000.2-JGI_221_v2.1
D06	28574	55977	Ghicr24_D06G000500.1	Gorai.010G001100.1-JGI_221_v2.1
D06	28574	55977	Ghicr24_D06G000600.1	Gorai.010G001300.1-JGI_221_v2.1
D06	68067	75532	Ghicr24_D06G000900.1	Gorai.010G001600.1-JGI_221_v2.1
D06	75752	82785	Ghicr24_D06G001000.1	Gorai.010G001700.1-JGI_221_v2.1
D06	75752	82785	Ghicr24_D06G001100.1	Gorai.010G001800.1-JGI_221_v2.1
D06	102836	113232	Ghicr24_D06G001200.1	Gorai.010G002000.1-JGI_221_v2.1
D06	102836	113232	Ghicr24_D06G001300.1	Gorai.010G002100.1-JGI_221_v2.1
D06	140460	143458	Ghicr24_D06G001500.1	Gorai.010G002400.1-JGI_221_v2.1
D06	145347	150593	Ghicr24_D06G001600.1	Gorai.010G002500.1-JGI_221_v2.1
D06	145347	150593	Ghicr24_D06G001700.1	Gorai.010G002600.1-JGI_221_v2.1
D06	1127731	1133239	Ghicr24_D06G012300.1	Gorai.010G013100.1-JGI_221_v2.1
D06	1138482	1146267	Ghicr24_D06G012400.1	Gorai.N019500.1-JGI_221_v2.1
D06	1151310	1153070	Ghicr24_D06G012500.1	NA
D06	1153071	1159935	Ghicr24_D06G012600.1	NA
D06	1518997	1520430	Ghicr24_D06G016000.1	Gorai.010G015700.1-JGI_221_v2.1
D06	2663343	2667660	Ghicr24_D06G028000.1	Gorai.010G028100.1-JGI_221_v2.1
D06	2935613	2938334	Ghicr24_D06G030100.1	NA
D06	2942048	2943444	Ghicr24_D06G030200.1	NA
D06	2944230	2948316	Ghicr24_D06G030300.1	NA
D06	2944230	2948316	Ghicr24_D06G030400.1	NA
D06	2944230	2948316	Ghicr24_D06G030500.1	Gorai.012G062500.1-JGI_221_v2.1
D06	3422076	3425094	Ghicr24_D06G033300.1	NA
D06	9401977	9407253	Ghicr24_D06G066600.1	Gorai.010G070200.1-JGI_221_v2.1
D06	9401977	9407253	Ghicr24_D06G066700.1	Gorai.010G070300.1-JGI_221_v2.1
D06	10735885	10746229	Ghicr24_D06G069700.1	Gorai.010G073700.1-JGI_221_v2.1
D06	10735885	10746229	Ghicr24_D06G069800.4	Gorai.010G073800.4-JGI_221_v2.1
D06	13185083	13190063	Ghicr24_D06G081000.1	Gorai.010G084700.1-JGI_221_v2.1
D06	16265563	16268756	Ghicr24_D06G092000.1	Gorai.013G153600.1-JGI_221_v2.1
D06	16973524	16983131	Ghicr24_D06G093600.1	Gorai.010G097000.1-JGI_221_v2.1
D06	17653888	17655998	Ghicr24_D06G095700.1	Gorai.010G098600.1-JGI_221_v2.1
D06	19268002	19278497	Ghicr24_D06G100600.1	Gorai.010G103900.1-JGI_221_v2.1
D06	29133774	29152681	Ghicr24_D06G124300.2	NA
D06	51846654	51848488	Ghicr24_D06G169700.1	NA
D06	58117037	58124301	Ghicr24_D06G200900.1	Gorai.N007100.4-JGI_221_v2.1
D06	61065010	61068185	Ghicr24_D06G221400.2	Gorai.010G226300.2-JGI_221_v2.1
D07	1	12025	Ghicr24_D07G000100.1	Gorai.008G186600.1-JGI_221_v2.1
D07	1211490	1215080	Ghicr24_D07G012100.1	NA
D07	2791667	2795996	Ghicr24_D07G027100.1	Gorai.001G028100.1-JGI_221_v2.1
D07	2808724	2811600	Ghicr24_D07G027300.1	Gorai.001G028400.1-JGI_221_v2.1
D07	5380659	5388560	Ghicr24_D07G051400.1	NA
D07	7794093	7799070	Ghicr24_D07G069200.1	Gorai.001G074000.1-JGI_221_v2.1
D07	9897320	9900618	Ghicr24_D07G083700.2	Gorai.001G088700.1-JGI_221_v2.1
D07	11134801	11138398	Ghicr24_D07G090800.1	Gorai.001G096500.1-JGI_221_v2.1
D07	26221568	26227658	Ghicr24_D07G156500.1	Gorai.001G177100.1-JGI_221_v2.1
D07	31131921	31148131	Ghicr24_D07G168300.2	Gorai.N005200.1-JGI_221_v2.1
D07	31657451	31659243	Ghicr24_D07G169800.1	Gorai.N003800.1-JGI_221_v2.1
D07	31770328	31771733	Ghicr24_D07G170200.1	Gorai.N003400.1-JGI_221_v2.1
D07	42569740	42571479	Ghicr24_D07G187200.1	NA
D07	50118518	50120639	Ghicr24_D07G214400.1	NA
D07	51992402	52009156	Ghicr24_D07G228100.1	NA
D07	52325747	52329605	Ghicr24_D07G230300.1	Gorai.001G159100.1-JGI_221_v2.1
D07	55116807	55121434	Ghicr24_D07G249700.1	Gorai.001G187600.1-JGI_221_v2.1
D07	55116807	55121434	Ghicr24_D07G249800.1	Gorai.001G276600.1-JGI_221_v2.1
D07	55121435	55132056	Ghicr24_D07G249900.1	Gorai.010G057800.1-JGI_221_v2.1
D07	55132057	55165807	Ghicr24_D07G250000.1	Gorai.001G276600.1-JGI_221_v2.1
D08	1	46746	Ghicr24_D08G000100.4	NA
D08	394276	394689	Ghicr24_D08G004700.1	NA
D08	451790	457512	Ghicr24_D08G005800.1	NA
D08	8146099	8157316	Ghicr24_D08G063800.1	Gorai.004G072000.1-JGI_221_v2.1
D08	8146099	8157316	Ghicr24_D08G063900.1	Gorai.004G072100.1-JGI_221_v2.1
D08	12969818	12972614	Ghicr24_D08G082800.1	NA
D08	15590166	15593515	Ghicr24_D08G088000.1	NA
D08	15682666	15685969	Ghicr24_D08G088100.1	NA
D08	34620248	34624109	Ghicr24_D08G114000.2	Gorai.004G123000.1-JGI_221_v2.1
D08	46835534	46840525	Ghicr24_D08G147200.1	NA
D08	62737701	62743052	Ghicr24_D08G244600.1	Gorai.004G254700.1-JGI_221_v2.1
D08	65972909	65976997	Ghicr24_D08G282800.1	Gorai.007G379900.1-JGI_221_v2.1
D09	4461908	4472847	Ghicr24_D09G016800.1	Gorai.004G148500.1-JGI_221_v2.1
D09	5106948	5122269	Ghicr24_D09G018500.1	NA
D09	15793179	15815686	Ghicr24_D09G047000.1	Gorai.006G047300.1-JGI_221_v2.1
D09	24565996	24578734	Ghicr24_D09G061400.1	Gorai.006G054600.1-JGI_221_v2.1
D09	25174062	25178134	Ghicr24_D09G062200.1	Gorai.006G054000.1-JGI_221_v2.1
D09	27415233	27440840	Ghicr24_D09G067300.1	Gorai.006G072100.1-JGI_221_v2.1
D09	28028363	28030763	Ghicr24_D09G069300.1	Gorai.006G074200.1-JGI_221_v2.1
D09	28758071	28761710	Ghicr24_D09G073100.1	Gorai.006G077700.2-JGI_221_v2.1
D09	28758071	28761710	Ghicr24_D09G073200.1	Gorai.006G077800.1-JGI_221_v2.1
D09	30472667	30474398	Ghicr24_D09G081200.1	Gorai.006G085700.1-JGI_221_v2.1
D09	33022352	33030822	Ghicr24_D09G097900.1	Gorai.006G103500.1-JGI_221_v2.1
D09	37264988	37271233	Ghicr24_D09G125600.1	Gorai.006G131300.1-JGI_221_v2.1
D09	38329541	38339446	Ghicr24_D09G133900.1	NA
D09	38329541	38339446	Ghicr24_D09G134000.1	Gorai.006G139400.4-JGI_221_v2.1
D09	38464913	38467217	Ghicr24_D09G135000.1	NA
D09	39839818	39858687	Ghicr24_D09G144500.1	Gorai.006G151200.3-JGI_221_v2.1
D09	39839818	39858687	Ghicr24_D09G144600.1	Gorai.006G151400.1-JGI_221_v2.1
D09	39862797	39871519	Ghicr24_D09G144700.1	Gorai.006G151600.1-JGI_221_v2.1
D09	50248885	50259419	Ghicr24_D09G257100.1	NA
D09	50248885	50259419	Ghicr24_D09G257200.1	NA
D09	50448299	50449860	Ghicr24_D09G259900.1	NA
D09	50521813	50526422	Ghicr24_D09G261100.1	Gorai.006G272800.1-JGI_221_v2.1
D10	2853711	2863840	Ghicr24_D10G032000.1	Gorai.011G033700.1-JGI_221_v2.1
D10	2853711	2863840	Ghicr24_D10G032100.1	Gorai.011G033800.1-JGI_221_v2.1
D10	3270740	3275823	Ghicr24_D10G036800.1	NA
D10	5961001	5976655	Ghicr24_D10G059600.1	Gorai.008G089200.1-JGI_221_v2.1
D10	12562672	12577317	Ghicr24_D10G095300.1	NA
D10	12956082	12959351	Ghicr24_D10G097500.1	NA
D10	20729991	20735303	Ghicr24_D10G124100.1	NA
D10	24980354	24982942	Ghicr24_D10G140100.1	NA
D10	30546574	30549667	Ghicr24_D10G153500.1	Gorai.011G161100.2-JGI_221_v2.1
D10	30549876	30553914	Ghicr24_D10G153600.1	NA
D10	39964358	39966676	Ghicr24_D10G165200.1	Gorai.011G172300.1-JGI_221_v2.1
D10	55711914	55723716	Ghicr24_D10G221300.1	Gorai.011G231600.1-JGI_221_v2.1
D10	55711914	55723716	Ghicr24_D10G221400.1	NA
D10	58375061	58384380	Ghicr24_D10G235600.1	Gorai.011G246300.1-JGI_221_v2.1
D10	58885186	58886578	Ghicr24_D10G239300.1	NA
D10	59143495	59146780	Ghicr24_D10G240800.1	NA
D10	60288214	60293685	Ghicr24_D10G248100.1	Gorai.011G259900.1-JGI_221_v2.1
D10	60859467	60862666	Ghicr24_D10G253300.1	NA
D10	60887998	60900303	Ghicr24_D10G253400.1	NA
D10	60913411	60916700	Ghicr24_D10G253500.1	NA
D10	60949074	60952840	Ghicr24_D10G253600.1	Gorai.011G263900.1-JGI_221_v2.1
D10	60952841	60957684	Ghicr24_D10G253700.1	NA
D10	60976643	60989293	Ghicr24_D10G253800.1	NA
D10	60990602	60999059	Ghicr24_D10G253900.1	NA
D10	60990602	60999059	Ghicr24_D10G254000.1	NA
D10	60990602	60999059	Ghicr24_D10G254100.1	NA
D10	60990602	60999059	Ghicr24_D10G254200.1	NA
D10	61025702	61035596	Ghicr24_D10G254300.1	Gorai.013G135000.1-JGI_221_v2.1
D10	61085425	61096907	Ghicr24_D10G254400.1	Gorai.006G054400.1-JGI_221_v2.1
D10	61121626	61123200	Ghicr24_D10G254500.1	NA
D10	63188989	63196892	Ghicr24_D10G272000.1	Gorai.009G305800.1-JGI_221_v2.1
D10	64169823	64173633	Ghicr24_D10G282000.1	Gorai.003G000500.1-JGI_221_v2.1
D10	64316213	64331233	Ghicr24_D10G282400.1	NA
D11	10856222	10861701	Ghicr24_D11G119700.1	Gorai.007G128200.1-JGI_221_v2.1
D11	51893664	51898557	Ghicr24_D11G264100.1	NA
D11	55165271	55166639	Ghicr24_D11G274600.1	Gorai.007G277900.1-JGI_221_v2.1
D11	59938027	59954701	Ghicr24_D11G301000.1	NA
D11	60366571	60374252	Ghicr24_D11G304500.1	Gorai.007G310600.1-JGI_221_v2.1
D11	60587048	60589980	Ghicr24_D11G306600.1	Gorai.007G313000.1-JGI_221_v2.1
D11	60597632	60599999	Ghicr24_D11G306700.2	Gorai.007G316400.1-JGI_221_v2.1
D11	60675984	60682677	Ghicr24_D11G307600.1	NA
D11	60682798	60685198	Ghicr24_D11G307700.1	NA
D11	60780454	60783491	Ghicr24_D11G308700.1	Gorai.007G315300.1-JGI_221_v2.1
D11	61247907	61251733	Ghicr24_D11G310400.1	Gorai.007G316500.1-JGI_221_v2.1
D11	61553637	61555336	Ghicr24_D11G312700.1	NA
D11	61913636	61919591	Ghicr24_D11G314700.1	Gorai.009G382300.1-JGI_221_v2.1
D11	62048818	62057826	Ghicr24_D11G315500.1	NA
D11	62048818	62057826	Ghicr24_D11G315600.1	NA
D11	62136478	62140139	Ghicr24_D11G316000.1	NA
D11	62415633	62422594	Ghicr24_D11G318200.1	NA
D11	62476198	62508184	Ghicr24_D11G318400.1	Gorai.007G328400.1-JGI_221_v2.1
D11	63414970	63419513	Ghicr24_D11G323800.1	NA
D11	63633398	63647815	Ghicr24_D11G325200.1	NA
D11	63633398	63647815	Ghicr24_D11G325300.1	Gorai.007G343600.2-JGI_221_v2.1
D11	63810284	63821122	Ghicr24_D11G326900.1	Gorai.007G342000.1-JGI_221_v2.1
D11	64330372	64342850	Ghicr24_D11G329600.1	Gorai.007G343800.1-JGI_221_v2.1
D11	64595110	64603254	Ghicr24_D11G330900.1	Gorai.007G343700.1-JGI_221_v2.1
D11	64805195	64811914	Ghicr24_D11G331700.1	NA
D11	64815930	64821150	Ghicr24_D11G331800.1	NA
D11	64839721	64844485	Ghicr24_D11G331900.1	NA
D11	64894570	64900190	Ghicr24_D11G332000.3	NA
D11	66154710	66158845	Ghicr24_D11G341500.1	NA
D11	66318339	66322573	Ghicr24_D11G341600.1	Gorai.007G355100.1-JGI_221_v2.1
D11	66330647	66335117	Ghicr24_D11G341700.1	Gorai.007G354600.1-JGI_221_v2.1
D11	66347130	66350701	Ghicr24_D11G341800.1	Gorai.007G354000.1-JGI_221_v2.1
D11	66605824	66617675	Ghicr24_D11G343600.1	Gorai.007G290600.1-JGI_221_v2.1
D11	66787527	66789712	Ghicr24_D11G344600.1	Gorai.007G356700.1-JGI_221_v2.1
D11	66861746	66871490	Ghicr24_D11G345000.1	Gorai.007G356700.1-JGI_221_v2.1
D12	37426296	37433527	Ghicr24_D12G117400.1	Gorai.008G117200.1-JGI_221_v2.1
D12	38101648	38108805	Ghicr24_D12G121300.1	NA
D12	40842559	40852477	Ghicr24_D12G134700.1	Gorai.008G135500.3-JGI_221_v2.1
D12	40842559	40852477	Ghicr24_D12G134800.1	Gorai.008G135600.1-JGI_221_v2.1
D12	44340633	44344471	Ghicr24_D12G154800.1	Gorai.008G156100.1-JGI_221_v2.1
D12	45644688	45647269	Ghicr24_D12G161300.1	Gorai.008G162500.1-JGI_221_v2.1
D12	46220755	46222594	Ghicr24_D12G164300.5	Gorai.008G166000.4-JGI_221_v2.1
D12	46450038	46451426	Ghicr24_D12G165400.1	Gorai.008G167100.1-JGI_221_v2.1
D12	46450038	46451426	Ghicr24_D12G165500.1	Gorai.008G167200.1-JGI_221_v2.1
D12	50356677	50376687	Ghicr24_D12G190300.1	NA
D12	50378563	50385415	Ghicr24_D12G190500.1	NA
D12	50914834	50917433	Ghicr24_D12G194000.1	Gorai.008G195000.1-JGI_221_v2.1
D12	53044479	53062243	Ghicr24_D12G212300.1	Gorai.008G212700.1-JGI_221_v2.1
D12	53044479	53062243	Ghicr24_D12G212400.1	Gorai.008G212700.1-JGI_221_v2.1
D12	55658174	55660981	Ghicr24_D12G236900.1	Gorai.008G237600.1-JGI_221_v2.1
D12	58742805	58753375	Ghicr24_D12G270300.1	Gorai.008G273500.1-JGI_221_v2.1
D12	60569281	60579446	Ghicr24_D12G292100.1	Gorai.N025600.1-JGI_221_v2.1
D13	31649526	31669155	Ghicr24_D13G113500.1	Gorai.013G121600.1-JGI_221_v2.1
D13	38180693	38182842	Ghicr24_D13G129600.1	NA
D13	42999445	43001821	Ghicr24_D13G142300.1	NA
D13	43747403	43763837	Ghicr24_D13G145500.1	NA
D13	49881690	49883212	Ghicr24_D13G171200.1	Gorai.013G179500.1-JGI_221_v2.1
D13	53520979	53526310	Ghicr24_D13G192000.1	Gorai.013G080500.2-JGI_221_v2.1
