# Supplementary material for: Extensive intraspecific gene order and gene structural variations in upland cotton cultivars
Source: Nat Commun. 2019 Jul 5;10:2989. doi: 10.1038/s41467-019-10820-x (PMC6611876; doi:10.1038/s41467-019-10820-x)
Supplement: Supplementary file 10 — Supplementary Data 6 [file 41467_2019_10820_MOESM10_ESM.xlsx]

## Sheet: Supplementary Data 6
Supplementary Data 6 . TM-1 PAV genes and their likely orthologs in ancestor diploid cotton. The prefix Ga represents genes from G. arboreum and Gorai represents G. raimondii. NA，not applicable
Chr	Start	End	PAV geneid	Ortholog
A02	7068883	7073266	Gh_A02G055800.1	Ga03G005670.1
A04	809801	814314	Gh_A04G007900.1	NA
A04	83897792	83900920	Gh_A04G164500.1	Ga04G024020.1
A05	91217037	91222140	Gh_A05G349300.1	GaN028830.1
A07	27682813	27685264	Gh_A07G140500.1	NA
A07	33374095	33380615	Gh_A07G154500.1	Ga07G017000.1
A07	33374095	33380615	Gh_A07G154600.1	Ga07G017010.1
A07	33380616	33384564	Gh_A07G154700.1	Ga04G001520.1
A07	33384565	33394391	Gh_A07G154800.1	Ga07G017030.1
A07	89198671	89201298	Gh_A07G215100.1	Ga06G013440.1
A08	28682971	28702432	Gh_A08G094700.1	Ga08G011960.1
A08	92061898	92069316	Gh_A08G135600.1	NA
A08	101318287	101328169	Gh_A08G149000.1	Ga08G019020.1
A08	101318287	101328169	Gh_A08G149100.1	Ga08G019030.1
A10	29257978	29280250	Gh_A10G102300.1	NA
A10	61396450	61416451	Gh_A10G116700.1	Ga10G017000.1
A10	62931158	62955264	Gh_A10G117300.1	Ga10G016880.1
A10	71148968	71153953	Gh_A10G128200.1	NA
A10	72735508	72750191	Gh_A10G129800.1	NA
A10	72735508	72750191	Gh_A10G129900.1	NA
A10	72931337	72938657	Gh_A10G130400.1	NA
A10	72993296	72999468	Gh_A10G130500.1	NA
A10	72993296	72999468	Gh_A10G130600.1	NA
A10	75745163	75749947	Gh_A10G137000.1	Ga10G014770.1
A10	82555777	82575148	Gh_A10G148000.1	Ga10G013370.1
A10	89757667	89779499	Gh_A10G157800.1	Ga10G011980.1
A10	99007207	99008822	Gh_A10G177700.1	NA
A10	102208810	102213377	Gh_A10G189700.1	NA
A10	104006009	104009041	Gh_A10G193600.1	Ga10G025010.1
A10	106232949	106235636	Gh_A10G203400.1	Ga10G026210.1
A10	106236642	106245151	Gh_A10G203500.1	Ga10G026220.1
A10	109736659	109741071	Gh_A10G219500.2	Ga10G028180.1
A10	114894382	114895862	Gh_A10G254200.1	NA
A11	1686894	1690689	Gh_A11G020200.1	NA
A11	12895127	12911166	Gh_A11G127300.1	NA
A11	15309338	15312537	Gh_A11G141500.1	NA
A11	21270741	21278332	Gh_A11G172700.1	Ga10G008140.1
A11	24332618	24343313	Gh_A11G186400.1	Ga11G019410.1
A11	26695028	26715041	Gh_A11G196000.1	NA
A11	31097678	31117711	Gh_A11G203700.1	Ga11G021320.1
A11	31097678	31117711	Gh_A11G203800.1	Ga11G021330.1
A11	31097678	31117711	Gh_A11G203900.1	Ga11G021340.1
A11	81259144	81293319	Gh_A11G248200.1	NA
A11	102704383	102714362	Gh_A11G280800.1	NA
A11	102750455	102754136	Gh_A11G281000.1	NA
A11	103033072	103053209	Gh_A11G282100.1	Ga11G030630.1
A11	103033072	103053209	Gh_A11G282200.1	Ga11G030640.1
A11	106079362	106099373	Gh_A11G293600.1	Ga11G031810.1
A11	106079362	106099373	Gh_A11G293700.1	Ga11G031820.1
A11	106079362	106099373	Gh_A11G293800.1	Ga11G031830.1
A11	106079362	106099373	Gh_A11G293900.1	Ga11G031840.1
A11	112214469	112217236	Gh_A11G325900.1	NA
A11	112891659	112904444	Gh_A11G329100.1	Ga06G007130.1
A11	113709227	113729211	Gh_A11G333600.1	Ga11G036840.1
A11	113709227	113729211	Gh_A11G333700.1	Ga11G036850.1
A11	114396068	114401877	Gh_A11G338500.1	NA
A11	114396068	114401877	Gh_A11G338600.1	NA
A11	114406229	114419372	Gh_A11G338700.1	NA
A11	114771296	114776274	Gh_A11G340500.1	NA
A11	115414735	115419707	Gh_A11G345600.1	Ga10G028100.1
A11	115912127	115915901	Gh_A11G349900.1	NA
A11	116414174	116424145	Gh_A11G353200.1	Ga11G038540.1
A11	117436350	117445165	Gh_A11G360000.2	Ga11G039060.1
A11	118203134	118208014	Gh_A11G366200.1	Ga11G040210.1
A11	118245516	118248407	Gh_A11G366900.1	Ga11G040280.1
A11	118477005	118485200	Gh_A11G368600.1	Ga11G040500.1
A11	118492837	118497785	Gh_A11G368800.1	NA
A11	118499717	118504721	Gh_A11G368900.1	NA
A12	2438677	2457446	Gh_A12G018600.1	NA
A12	2438677	2457446	Gh_A12G018700.1	Ga03G026870.1
A12	7136170	7140425	Gh_A12G042400.1	NA
A12	13774283	13779809	Gh_A12G063800.1	NA
A12	17353990	17373631	Gh_A12G072800.1	Ga12G007580.1
A12	17621008	17624642	Gh_A12G073100.1	Ga12G007620.1
A12	43678407	43694555	Gh_A12G092600.1	NA
A12	61434012	61445619	Gh_A12G103600.1	Ga12G026860.1
A12	61434012	61445619	Gh_A12G103700.1	NA
A12	65848588	65866122	Gh_A12G105400.1	NA
A12	75441631	75444936	Gh_A12G115600.1	NA
A12	76410716	76438314	Gh_A12G120600.1	Ga12G014640.1
A12	79597873	79617826	Gh_A12G134000.1	Ga12G016210.1
A12	79597873	79617826	Gh_A12G134100.1	Ga12G016220.1
A12	90405038	90420220	Gh_A12G180000.1	NA
A12	98656876	98661419	Gh_A12G230500.1	NA
A13	81250	101267	Gh_A13G000900.1	Ga13G000090.1
A13	81250	101267	Gh_A13G001000.1	Ga13G000100.1
A13	81250	101267	Gh_A13G001100.1	Ga13G000110.1
A13	155794	174895	Gh_A13G001900.1	Ga13G000190.1
A13	1756559	1776552	Gh_A13G017000.1	Ga13G001590.1
A13	2314507	2330564	Gh_A13G022400.1	NA
A13	2400111	2403593	Gh_A13G022900.1	Ga13G002440.1
A13	2417321	2422282	Gh_A13G023000.1	Ga13G002450.1
A13	17822486	17842480	Gh_A13G078300.1	Ga13G008940.1
A13	20836805	20856857	Gh_A13G082200.1	Ga13G009460.1
A13	57213818	57219445	Gh_A13G109900.1	NA
A13	58895237	58902791	Gh_A13G110600.1	NA
A13	66370425	66380426	Gh_A13G115500.1	Ga13G015090.1
A13	80712424	80716106	Gh_A13G133500.1	NA
A13	89648336	89668421	Gh_A13G150200.1	Ga04G022680.1
A13	92870694	92904773	Gh_A13G159200.1	NA
A13	93401032	93422907	Gh_A13G161700.1	Ga13G020660.1
A13	93465088	93481511	Gh_A13G161800.1	Ga13G020660.1
A13	99866593	99871413	Gh_A13G186100.1	Ga13G023320.1
A13	99874607	99879432	Gh_A13G186200.1	Ga13G023320.1
A13	102800363	102814183	Gh_A13G204100.1	NA
A13	103440149	103445104	Gh_A13G210300.1	NA
A13	103445497	103448337	Gh_A13G210400.1	Ga13G025820.1
A13	103452516	103457717	Gh_A13G210500.1	NA
A13	103545346	103550431	Gh_A13G211500.1	Ga13G025930.1
A13	104238030	104243281	Gh_A13G218600.1	Ga05G040660.1
A13	104369530	104375095	Gh_A13G220200.1	Ga13G026820.1
A13	104425092	104438702	Gh_A13G221200.1	Ga13G026920.1
A13	104878043	104881961	Gh_A13G225600.1	Ga13G027400.1
D01	3351420	3357036	Gh_D01G034900.1	NA
D01	3572142	3578219	Gh_D01G036300.1	NA
D01	3619433	3629698	Gh_D01G036500.1	Gorai.002G040000.1-JGI_221_v2.1
D01	3634674	3638855	Gh_D01G036600.1	NA
D01	3638856	3646866	Gh_D01G036700.1	Gorai.002G040100.1-JGI_221_v2.1
D01	3756821	3758963	Gh_D01G037400.1	NA
D01	5244432	5250187	Gh_D01G048600.1	Gorai.002G202700.1-JGI_221_v2.1
D01	5252210	5266573	Gh_D01G048700.1	NA
D01	5564277	5569737	Gh_D01G050400.1	Gorai.011G039800.1-JGI_221_v2.1
D01	6970270	6984434	Gh_D01G062100.1	Gorai.002G033100.1-JGI_221_v2.1
D01	7139027	7149246	Gh_D01G063100.1	Gorai.013G039900.1-JGI_221_v2.1
D01	7139027	7149246	Gh_D01G063200.1	Gorai.002G074500.1-JGI_221_v2.1
D01	7721672	7725632	Gh_D01G066800.1	Gorai.002G078400.1-JGI_221_v2.1
D01	7727738	7733243	Gh_D01G066900.1	NA
D01	7803164	7810993	Gh_D01G067200.1	Gorai.002G167600.1-JGI_221_v2.1
D01	9254665	9283671	Gh_D01G073300.1	Gorai.002G084500.1-JGI_221_v2.1
D01	12164639	12184688	Gh_D01G092500.1	Gorai.007G156600.1-JGI_221_v2.1
D01	14413536	14423690	Gh_D01G099900.1	NA
D01	18061637	18076963	Gh_D01G115700.1	Gorai.012G112700.1-JGI_221_v2.1
D01	18061637	18076963	Gh_D01G115800.1	Gorai.007G243700.1-JGI_221_v2.1
D01	18061637	18076963	Gh_D01G115900.1	Gorai.001G196600.1-JGI_221_v2.1
D01	18061637	18076963	Gh_D01G116000.1	Gorai.002G210300.1-JGI_221_v2.1
D01	18061637	18076963	Gh_D01G116100.1	Gorai.010G129800.1-JGI_221_v2.1
D01	18061637	18076963	Gh_D01G116200.1	Gorai.007G251900.1-JGI_221_v2.1
D01	18061637	18076963	Gh_D01G116300.1	Gorai.008G286600.1-JGI_221_v2.1
D01	18076964	18082597	Gh_D01G116500.1	Gorai.013G106800.1-JGI_221_v2.1
D01	18076964	18082597	Gh_D01G116600.1	Gorai.007G032900.1-JGI_221_v2.1
D01	18076964	18082597	Gh_D01G116700.1	Gorai.010G146800.1-JGI_221_v2.1
D01	18082598	18098721	Gh_D01G116800.1	Gorai.011G034100.1-JGI_221_v2.1
D01	18082598	18098721	Gh_D01G116900.1	Gorai.001G190500.1-JGI_221_v2.1
D01	18082598	18098721	Gh_D01G117000.1	Gorai.002G169400.1-JGI_221_v2.1
D01	32993801	33013825	Gh_D01G150100.1	Gorai.002G160400.1-JGI_221_v2.1
D01	33596681	33617321	Gh_D01G150800.1	NA
D01	52266284	52286262	Gh_D01G178800.1	Gorai.002G189500.1-JGI_221_v2.1
D01	52289864	52309970	Gh_D01G178900.1	Gorai.002G189600.1-JGI_221_v2.1
D01	57426601	57431682	Gh_D01G199600.1	Gorai.002G212200.1-JGI_221_v2.1
D01	57426601	57431682	Gh_D01G199700.1	Gorai.002G212300.1-JGI_221_v2.1
D01	58030027	58039318	Gh_D01G203000.1	Gorai.002G215500.1-JGI_221_v2.1
D01	58641059	58644481	Gh_D01G206200.1	NA
D01	61516679	61523515	Gh_D01G223500.1	Gorai.002G236800.1-JGI_221_v2.1
D02	518826	531680	Gh_D02G007200.1	Gorai.005G007400.1-JGI_221_v2.1
D02	1095678	1100642	Gh_D02G013100.1	NA
D02	1095678	1100642	Gh_D02G013200.1	NA
D02	1111316	1116315	Gh_D02G013300.1	NA
D02	1120810	1124664	Gh_D02G013400.1	Gorai.005G013800.1-JGI_221_v2.1
D02	1133589	1135821	Gh_D02G013500.1	Gorai.005G013800.1-JGI_221_v2.1
D02	1198750	1206212	Gh_D02G013800.1	Gorai.005G014100.1-JGI_221_v2.1
D02	1227064	1232404	Gh_D02G014000.1	Gorai.005G014400.1-JGI_221_v2.1
D02	1300309	1309460	Gh_D02G014400.1	Gorai.005G013800.1-JGI_221_v2.1
D02	1319147	1325709	Gh_D02G014600.1	Gorai.005G015200.1-JGI_221_v2.1
D02	1330913	1332809	Gh_D02G014800.1	NA
D02	1516203	1518555	Gh_D02G016900.1	NA
D02	1526537	1530701	Gh_D02G017000.1	Gorai.010G211000.1-JGI_221_v2.1
D02	1530702	1532765	Gh_D02G017100.1	Gorai.005G017300.1-JGI_221_v2.1
D02	1817879	1822284	Gh_D02G018700.1	Gorai.005G018700.1-JGI_221_v2.1
D02	1881793	1896074	Gh_D02G019100.1	NA
D02	1881793	1896074	Gh_D02G019200.1	NA
D02	1906061	1911247	Gh_D02G019400.1	Gorai.005G019300.1-JGI_221_v2.1
D02	1917480	1920134	Gh_D02G019500.1	Gorai.005G019400.1-JGI_221_v2.1
D02	2630928	2634381	Gh_D02G025400.1	Gorai.005G026000.1-JGI_221_v2.1
D02	2686874	2689536	Gh_D02G025500.1	NA
D02	3134737	3141431	Gh_D02G030300.1	NA
D02	3275986	3298528	Gh_D02G031000.1	Gorai.005G032000.1-JGI_221_v2.1
D02	3317438	3320764	Gh_D02G031200.1	Gorai.005G031600.1-JGI_221_v2.1
D02	3448268	3465992	Gh_D02G031600.1	Gorai.005G031700.1-JGI_221_v2.1
D02	3478202	3493634	Gh_D02G031700.1	NA
D02	3495670	3500040	Gh_D02G031800.1	NA
D02	3537216	3539190	Gh_D02G031900.1	Gorai.004G235300.1-JGI_221_v2.1
D02	3539192	3555761	Gh_D02G032000.1	NA
D02	3539192	3555761	Gh_D02G032100.1	Gorai.005G032000.1-JGI_221_v2.1
D02	3555851	3560328	Gh_D02G032200.1	Gorai.005G032300.1-JGI_221_v2.1
D02	3623346	3627116	Gh_D02G033200.1	NA
D02	3623346	3627116	Gh_D02G033300.1	Gorai.005G033000.1-JGI_221_v2.1
D02	3628281	3636558	Gh_D02G033400.1	NA
D02	3740756	3743771	Gh_D02G034000.1	NA
D02	3940901	3942619	Gh_D02G036300.1	NA
D02	5444203	5464161	Gh_D02G049200.1	Gorai.005G048100.1-JGI_221_v2.1
D02	7243525	7266914	Gh_D02G061700.1	NA
D02	14294735	14314725	Gh_D02G094100.1	Gorai.005G094800.1-JGI_221_v2.1
D02	19550308	19561907	Gh_D02G103500.1	Gorai.005G104400.1-JGI_221_v2.1
D02	19813451	19833423	Gh_D02G104000.1	Gorai.005G105200.1-JGI_221_v2.1
D02	23061766	23081721	Gh_D02G111300.1	Gorai.005G113200.1-JGI_221_v2.1
D02	25978191	25988190	Gh_D02G116900.1	NA
D02	25978191	25988190	Gh_D02G117000.1	NA
D02	38708989	38711564	Gh_D02G131700.1	Gorai.005G137300.1-JGI_221_v2.1
D02	38711565	38715156	Gh_D02G131800.1	Gorai.005G137200.1-JGI_221_v2.1
D02	62278807	62281837	Gh_D02G188700.1	NA
D03	78537	98544	Gh_D03G000700.1	Gorai.003G001200.1-JGI_221_v2.1
D03	78537	98544	Gh_D03G000800.1	Gorai.003G001300.1-JGI_221_v2.1
D03	78537	98544	Gh_D03G000900.2	Gorai.003G001400.3-JGI_221_v2.1
D03	2196430	2202271	Gh_D03G024300.1	Gorai.011G111300.1-JGI_221_v2.1
D03	4025922	4030712	Gh_D03G037300.1	Gorai.003G037600.1-JGI_221_v2.1
D03	7867015	7870584	Gh_D03G054000.1	Gorai.010G126200.1-JGI_221_v2.1
D03	19197351	19225236	Gh_D03G071700.1	Gorai.001G146900.1-JGI_221_v2.1
D03	28181175	28204714	Gh_D03G085800.1	NA
D03	32490030	32510028	Gh_D03G092200.1	Gorai.003G081400.1-JGI_221_v2.1
D03	42725025	42732016	Gh_D03G127100.1	Gorai.003G118400.1-JGI_221_v2.1
D03	44813893	44839293	Gh_D03G136000.1	Gorai.003G127700.1-JGI_221_v2.1
D03	44813893	44839293	Gh_D03G136100.1	Gorai.003G127800.1-JGI_221_v2.1
D03	44841078	44865338	Gh_D03G136200.1	NA
D03	44841078	44865338	Gh_D03G136300.1	Gorai.003G127700.1-JGI_221_v2.1
D03	44841078	44865338	Gh_D03G136400.1	Gorai.003G127800.1-JGI_221_v2.1
D03	49529705	49549649	Gh_D03G162900.1	Gorai.003G152500.1-JGI_221_v2.1
D03	49529705	49549649	Gh_D03G163000.1	Gorai.003G152600.1-JGI_221_v2.1
D03	50960539	50980539	Gh_D03G175100.1	Gorai.010G169600.1-JGI_221_v2.1
D03	50960539	50980539	Gh_D03G175200.1	Gorai.006G019900.1-JGI_221_v2.1
D03	50960539	50980539	Gh_D03G175300.1	Gorai.003G164800.1-JGI_221_v2.1
D03	50960539	50980539	Gh_D03G175400.1	Gorai.003G164900.1-JGI_221_v2.1
D03	51253012	51254771	Gh_D03G177600.1	Gorai.003G167400.1-JGI_221_v2.1
D03	51925525	51930490	Gh_D03G182400.1	Gorai.006G054400.1-JGI_221_v2.1
D03	52027079	52038808	Gh_D03G183000.1	NA
D03	52039107	52042589	Gh_D03G183100.1	Gorai.003G174900.1-JGI_221_v2.1
D03	52060933	52072749	Gh_D03G183300.1	Gorai.003G174200.1-JGI_221_v2.1
D03	52060933	52072749	Gh_D03G183400.1	NA
D03	52109643	52113140	Gh_D03G183500.1	NA
D03	52134296	52140426	Gh_D03G183700.1	NA
D03	52144685	52159395	Gh_D03G183800.1	NA
D03	52144685	52159395	Gh_D03G183900.1	NA
D03	52144685	52159395	Gh_D03G184000.1	Gorai.002G202700.1-JGI_221_v2.1
D03	52162595	52169163	Gh_D03G184100.1	NA
D03	52169164	52170439	Gh_D03G184200.1	NA
D03	52235168	52239196	Gh_D03G184600.1	Gorai.003G173600.1-JGI_221_v2.1
D03	52340514	52346803	Gh_D03G185400.1	NA
D03	52400499	52408463	Gh_D03G185600.1	NA
D03	52412081	52422726	Gh_D03G185700.1	Gorai.003G174600.1-JGI_221_v2.1
D03	52429638	52435065	Gh_D03G185800.1	Gorai.003G174700.1-JGI_221_v2.1
D03	53669579	53683183	Gh_D03G199100.1	Gorai.N025600.1-JGI_221_v2.1
D04	4495624	4499035	Gh_D04G032800.1	NA
D04	4545069	4554663	Gh_D04G032900.1	Gorai.012G034700.1-JGI_221_v2.1
D04	4595077	4596954	Gh_D04G033000.1	Gorai.012G034900.1-JGI_221_v2.1
D04	5835204	5855204	Gh_D04G041900.1	Gorai.012G043600.1-JGI_221_v2.1
D04	5835204	5855204	Gh_D04G042000.1	Gorai.N010800.1-JGI_221_v2.1
D04	6641202	6651170	Gh_D04G047300.1	NA
D04	8335341	8355344	Gh_D04G056800.1	Gorai.012G057200.1-JGI_221_v2.1
D04	20307118	20327403	Gh_D04G097100.1	NA
D04	33111180	33120888	Gh_D04G111700.1	NA
D04	36612940	36636197	Gh_D04G120100.1	Gorai.009G407700.1-JGI_221_v2.1
D04	36636301	36654754	Gh_D04G120200.1	NA
D04	53939453	53956003	Gh_D04G196400.1	Gorai.N026200.1-JGI_221_v2.1
D04	53956749	53959174	Gh_D04G196500.1	NA
D04	54346339	54348719	Gh_D04G200900.1	Gorai.012G169200.1-JGI_221_v2.1
D05	517710	537673	Gh_D05G005100.1	Gorai.009G005200.1-JGI_221_v2.1
D05	517710	537673	Gh_D05G005200.1	Gorai.009G005300.1-JGI_221_v2.1
D05	2858330	2872654	Gh_D05G034400.1	Gorai.009G034400.1-JGI_221_v2.1
D05	2858330	2872654	Gh_D05G034500.2	Gorai.009G034500.1-JGI_221_v2.1
D05	4155947	4172056	Gh_D05G052900.1	Gorai.009G052900.1-JGI_221_v2.1
D05	4320238	4340263	Gh_D05G054400.1	Gorai.009G054600.1-JGI_221_v2.1
D05	5022453	5027659	Gh_D05G063200.1	Gorai.009G063900.1-JGI_221_v2.1
D05	5721067	5723483	Gh_D05G071300.1	Gorai.009G086100.1-JGI_221_v2.1
D05	7033059	7037828	Gh_D05G084100.1	Gorai.009G088100.1-JGI_221_v2.1
D05	7318217	7322282	Gh_D05G087200.1	Gorai.009G091900.1-JGI_221_v2.1
D05	8340824	8360850	Gh_D05G099200.1	Gorai.009G104800.1-JGI_221_v2.1
D05	8340824	8360850	Gh_D05G099300.1	Gorai.009G104900.2-JGI_221_v2.1
D05	8546491	8552425	Gh_D05G101700.1	Gorai.009G107400.1-JGI_221_v2.1
D05	8552475	8554879	Gh_D05G101800.1	Gorai.011G118300.1-JGI_221_v2.1
D05	8554880	8557440	Gh_D05G101900.1	NA
D05	9182054	9198562	Gh_D05G108700.1	Gorai.009G114100.1-JGI_221_v2.1
D05	11750897	11764867	Gh_D05G136400.1	NA
D05	11750897	11764867	Gh_D05G136500.1	Gorai.009G142900.1-JGI_221_v2.1
D05	25303451	25313100	Gh_D05G265700.1	Gorai.009G277900.1-JGI_221_v2.1
D05	25348530	25355257	Gh_D05G265900.1	Gorai.009G278100.1-JGI_221_v2.1
D05	28132299	28136602	Gh_D05G283800.1	Gorai.009G297600.1-JGI_221_v2.1
D05	31185974	31190115	Gh_D05G295800.1	NA
D05	31185974	31190115	Gh_D05G295900.1	NA
D05	31817211	31820184	Gh_D05G299200.1	Gorai.005G169400.1-JGI_221_v2.1
D05	38103813	38116658	Gh_D05G316600.1	NA
D05	38103813	38116658	Gh_D05G316700.1	Gorai.009G334700.1-JGI_221_v2.1
D05	38103813	38116658	Gh_D05G316800.1	Gorai.009G334700.1-JGI_221_v2.1
D05	38853116	38873135	Gh_D05G318100.1	Gorai.009G335900.1-JGI_221_v2.1
D05	50714515	50734568	Gh_D05G333800.3	Gorai.009G351300.1-JGI_221_v2.1
D05	53427994	53436471	Gh_D05G341700.1	Gorai.009G360000.1-JGI_221_v2.1
D05	53427994	53436471	Gh_D05G341800.1	Gorai.009G360000.1-JGI_221_v2.1
D05	53742569	53754274	Gh_D05G343600.1	Gorai.002G202700.1-JGI_221_v2.1
D05	54791475	54795344	Gh_D05G348300.1	Gorai.009G369000.1-JGI_221_v2.1
D05	54796257	54802507	Gh_D05G348400.1	Gorai.009G369400.1-JGI_221_v2.1
D05	54816157	54817332	Gh_D05G348700.1	NA
D05	54836008	54847722	Gh_D05G348900.1	Gorai.009G369800.1-JGI_221_v2.1
D05	61531360	61533229	Gh_D05G382700.1	NA
D05	61550819	61555851	Gh_D05G382900.1	NA
D05	61550819	61555851	Gh_D05G383000.1	NA
D05	61559940	61563038	Gh_D05G383100.1	NA
D05	61581594	61586239	Gh_D05G383200.1	Gorai.009G439600.1-JGI_221_v2.1
D05	61587665	61588744	Gh_D05G383300.1	NA
D05	61605042	61622025	Gh_D05G383500.1	Gorai.009G439600.1-JGI_221_v2.1
D05	61875841	61895841	Gh_D05G385500.1	Gorai.009G442000.1-JGI_221_v2.1
D05	61875841	61895841	Gh_D05G385600.1	Gorai.009G442100.1-JGI_221_v2.1
D05	61875841	61895841	Gh_D05G385700.1	Gorai.009G442200.1-JGI_221_v2.1
D05	61875841	61895841	Gh_D05G385800.1	Gorai.009G442300.1-JGI_221_v2.1
D05	61929985	61931938	Gh_D05G386400.1	NA
D05	61929985	61931938	Gh_D05G386500.1	Gorai.009G443100.1-JGI_221_v2.1
D05	61932042	61945793	Gh_D05G386600.1	Gorai.009G443200.1-JGI_221_v2.1
D05	61951415	61965332	Gh_D05G386800.1	NA
D05	61971139	61990014	Gh_D05G386900.1	Gorai.009G443200.1-JGI_221_v2.1
D05	62018503	62039479	Gh_D05G387000.1	Gorai.009G443200.1-JGI_221_v2.1
D05	62746640	62756578	Gh_D05G393000.1	Gorai.009G368500.1-JGI_221_v2.1
D05	63298426	63305280	Gh_D05G397600.1	NA
D05	63313889	63314976	Gh_D05G397700.1	NA
D05	64048604	64058072	Gh_D05G404500.1	Gorai.009G455100.1-JGI_221_v2.1
D06	368388	388368	Gh_D06G004700.1	Gorai.010G007100.1-JGI_221_v2.1
D06	991750	1011783	Gh_D06G010300.1	Gorai.010G012500.2-JGI_221_v2.1
D06	991750	1011783	Gh_D06G010400.1	Gorai.010G012700.1-JGI_221_v2.1
D06	991750	1011783	Gh_D06G010500.1	Gorai.010G012800.1-JGI_221_v2.1
D06	991750	1011783	Gh_D06G010600.1	Gorai.010G012900.1-JGI_221_v2.1
D06	1389886	1393454	Gh_D06G014100.1	Gorai.006G026200.1-JGI_221_v2.1
D06	1882806	1883817	Gh_D06G019700.1	Gorai.009G282800.1-JGI_221_v2.1
D06	2798117	2801198	Gh_D06G028100.1	Gorai.009G317900.1-JGI_221_v2.1
D06	2844366	2854012	Gh_D06G028200.1	NA
D06	2860259	2863324	Gh_D06G028400.1	NA
D06	2875159	2876538	Gh_D06G028500.1	NA
D06	2907370	2909331	Gh_D06G028600.1	NA
D06	3022021	3031844	Gh_D06G028700.1	NA
D06	3022021	3031844	Gh_D06G028800.1	NA
D06	3031845	3032989	Gh_D06G028900.1	NA
D06	3060149	3061831	Gh_D06G029000.1	Gorai.010G030200.1-JGI_221_v2.1
D06	3536138	3549015	Gh_D06G032000.1	Gorai.010G033200.1-JGI_221_v2.1
D06	3920846	3923339	Gh_D06G034900.1	Gorai.010G036200.1-JGI_221_v2.1
D06	4688401	4708391	Gh_D06G040700.1	NA
D06	9626936	9641048	Gh_D06G066500.1	Gorai.010G068600.1-JGI_221_v2.1
D06	12055675	12075669	Gh_D06G074300.1	Gorai.010G077500.1-JGI_221_v2.1
D06	29513192	29538234	Gh_D06G124900.1	Gorai.010G129000.1-JGI_221_v2.1
D06	32247541	32267602	Gh_D06G130300.1	Gorai.010G135100.1-JGI_221_v2.1
D06	46506131	46526130	Gh_D06G150700.1	Gorai.010G156300.1-JGI_221_v2.1
D06	46506131	46526130	Gh_D06G150800.1	Gorai.010G156400.1-JGI_221_v2.1
D06	52219536	52229570	Gh_D06G165000.1	Gorai.010G168900.1-JGI_221_v2.1
D06	54217142	54219727	Gh_D06G170600.1	Gorai.010G174600.1-JGI_221_v2.1
D06	57932001	57962850	Gh_D06G187800.1	Gorai.010G191100.1-JGI_221_v2.1
D06	62799884	62805431	Gh_D06G217900.1	Gorai.005G050800.1-JGI_221_v2.1
D06	62830737	62835913	Gh_D06G218100.1	Gorai.010G145800.1-JGI_221_v2.1
D06	62830737	62835913	Gh_D06G218200.1	Gorai.010G146000.1-JGI_221_v2.1
D06	62890934	62904173	Gh_D06G218400.1	Gorai.010G221300.1-JGI_221_v2.1
D06	63956503	63966696	Gh_D06G224600.1	Gorai.010G228500.1-JGI_221_v2.1
D06	64247050	64249749	Gh_D06G226300.1	Gorai.010G230300.1-JGI_221_v2.1
D07	108980	131882	Gh_D07G001200.1	Gorai.001G000800.1-JGI_221_v2.1
D07	108980	131882	Gh_D07G001300.1	Gorai.001G000900.2-JGI_221_v2.1
D07	1372883	1381546	Gh_D07G013900.1	Gorai.001G012900.1-JGI_221_v2.1
D07	1394792	1415345	Gh_D07G014100.1	Gorai.001G013100.1-JGI_221_v2.1
D07	1394792	1415345	Gh_D07G014200.1	Gorai.001G013200.1-JGI_221_v2.1
D07	1394792	1415345	Gh_D07G014300.1	Gorai.001G013300.1-JGI_221_v2.1
D07	1848882	1868864	Gh_D07G019000.1	Gorai.001G018000.1-JGI_221_v2.1
D07	3595345	3615288	Gh_D07G035700.1	Gorai.001G036100.2-JGI_221_v2.1
D07	3595345	3615288	Gh_D07G035800.1	Gorai.001G036200.1-JGI_221_v2.1
D07	3595345	3615288	Gh_D07G035900.1	Gorai.001G036300.1-JGI_221_v2.1
D07	4041207	4061186	Gh_D07G039600.1	Gorai.001G040500.1-JGI_221_v2.1
D07	4041207	4061186	Gh_D07G039700.1	Gorai.001G040600.1-JGI_221_v2.1
D07	7988393	8008362	Gh_D07G071000.1	Gorai.001G074500.1-JGI_221_v2.1
D07	7988393	8008362	Gh_D07G071100.1	Gorai.001G074600.1-JGI_221_v2.1
D07	12856212	12876261	Gh_D07G101800.1	Gorai.001G107600.1-JGI_221_v2.1
D07	12856212	12876261	Gh_D07G101900.1	Gorai.001G107800.1-JGI_221_v2.1
D07	16055557	16075564	Gh_D07G117100.1	Gorai.001G122400.1-JGI_221_v2.1
D07	16055557	16075564	Gh_D07G117200.1	Gorai.001G122500.1-JGI_221_v2.1
D07	16055557	16075564	Gh_D07G117300.1	Gorai.001G122600.1-JGI_221_v2.1
D07	22528801	22548815	Gh_D07G146500.1	NA
D07	22528801	22548815	Gh_D07G146600.1	Gorai.001G153400.3-JGI_221_v2.1
D07	24709389	24732076	Gh_D07G154200.1	Gorai.001G170400.1-JGI_221_v2.1
D07	24709389	24732076	Gh_D07G154300.1	Gorai.001G170500.1-JGI_221_v2.1
D07	24709389	24732076	Gh_D07G154400.1	Gorai.001G170600.1-JGI_221_v2.1
D07	31464467	31491247	Gh_D07G172700.1	Gorai.N009500.1-JGI_221_v2.1
D07	31498473	31508730	Gh_D07G172900.1	NA
D07	31618836	31621643	Gh_D07G173400.1	Gorai.001G188900.1-JGI_221_v2.1
D07	31889184	31892545	Gh_D07G173900.1	Gorai.N005400.1-JGI_221_v2.1
D07	38482029	38488563	Gh_D07G186400.2	Gorai.001G197700.1-JGI_221_v2.1
D07	50463812	50468507	Gh_D07G207100.1	NA
D07	50463812	50468507	Gh_D07G207200.1	NA
D07	51828573	51835673	Gh_D07G212100.1	NA
D07	55521262	55531444	Gh_D07G234700.1	NA
D07	55521262	55531444	Gh_D07G234800.1	NA
D07	57586334	57595198	Gh_D07G248700.1	Gorai.001G266300.1-JGI_221_v2.1
D07	57597793	57603560	Gh_D07G248800.1	Gorai.001G266400.1-JGI_221_v2.1
D08	316266	327093	Gh_D08G004400.1	Gorai.004G005000.1-JGI_221_v2.1
D08	843978	863990	Gh_D08G010300.1	Gorai.011G223800.1-JGI_221_v2.1
D08	2158666	2178666	Gh_D08G023000.1	Gorai.004G026000.1-JGI_221_v2.1
D08	2158666	2178666	Gh_D08G023100.1	Gorai.004G026100.1-JGI_221_v2.1
D08	2158666	2178666	Gh_D08G023200.1	Gorai.004G026200.1-JGI_221_v2.1
D08	2158666	2178666	Gh_D08G023300.1	Gorai.004G026400.1-JGI_221_v2.1
D08	3737994	3755930	Gh_D08G037700.1	Gorai.004G041500.1-JGI_221_v2.1
D08	4865293	4886741	Gh_D08G047400.1	Gorai.004G005700.1-JGI_221_v2.1
D08	4865293	4886741	Gh_D08G047500.1	NA
D08	5686757	5706760	Gh_D08G053200.1	Gorai.004G061700.1-JGI_221_v2.1
D08	5994870	6008957	Gh_D08G054600.1	Gorai.004G063600.1-JGI_221_v2.1
D08	6008958	6014110	Gh_D08G054700.1	Gorai.004G063700.1-JGI_221_v2.1
D08	7389572	7390941	Gh_D08G061600.1	Gorai.004G070600.1-JGI_221_v2.1
D08	18075949	18081839	Gh_D08G090700.1	Gorai.013G171100.1-JGI_221_v2.1
D08	21712168	21722773	Gh_D08G094500.1	NA
D08	21712168	21722773	Gh_D08G094600.1	NA
D08	22016258	22026732	Gh_D08G095400.1	NA
D08	32486583	32498395	Gh_D08G107600.1	NA
D08	42039585	42059613	Gh_D08G125900.1	Gorai.004G133400.1-JGI_221_v2.1
D08	49942582	49962532	Gh_D08G149200.1	Gorai.004G156100.1-JGI_221_v2.1
D08	49942582	49962532	Gh_D08G149300.1	NA
D08	51421811	51441809	Gh_D08G158500.1	Gorai.004G164700.1-JGI_221_v2.1
D08	51580357	51590374	Gh_D08G158800.1	NA
D08	56219255	56223809	Gh_D08G182100.1	NA
D08	57414634	57421751	Gh_D08G188500.1	Gorai.004G196100.1-JGI_221_v2.1
D08	57414634	57421751	Gh_D08G188600.1	Gorai.004G196200.1-JGI_221_v2.1
D08	60391957	60397732	Gh_D08G203700.1	Gorai.013G171100.1-JGI_221_v2.1
D08	60498194	60503516	Gh_D08G204700.1	NA
D08	67627703	67647703	Gh_D08G266900.1	Gorai.004G280000.1-JGI_221_v2.1
D08	67627703	67647703	Gh_D08G267000.1	Gorai.004G280100.1-JGI_221_v2.1
D08	67627703	67647703	Gh_D08G267100.1	Gorai.004G280200.1-JGI_221_v2.1
D08	67720661	67740689	Gh_D08G268300.1	Gorai.004G281500.1-JGI_221_v2.1
D08	67720661	67740689	Gh_D08G268400.1	NA
D08	67720661	67740689	Gh_D08G268500.1	Gorai.004G281600.1-JGI_221_v2.1
D08	67907749	67927741	Gh_D08G270300.1	Gorai.004G283300.1-JGI_221_v2.1
D08	67907749	67927741	Gh_D08G270400.1	Gorai.004G283400.1-JGI_221_v2.1
D09	1	21629	Gh_D09G000100.1	Gorai.006G000200.1-JGI_221_v2.1
D09	90428	110408	Gh_D09G000400.1	Gorai.006G000600.1-JGI_221_v2.1
D09	90428	110408	Gh_D09G000500.1	Gorai.006G000800.1-JGI_221_v2.1
D09	5292226	5314508	Gh_D09G019600.1	NA
D09	6043220	6069481	Gh_D09G022500.1	Gorai.006G022700.1-JGI_221_v2.1
D09	7983883	7997995	Gh_D09G030800.1	Gorai.010G091200.1-JGI_221_v2.1
D09	7983883	7997995	Gh_D09G030900.1	Gorai.010G091200.1-JGI_221_v2.1
D09	10800538	10805901	Gh_D09G038400.1	NA
D09	11597039	11617096	Gh_D09G040900.1	Gorai.006G041000.1-JGI_221_v2.1
D09	30487092	30498743	Gh_D09G074800.1	Gorai.006G078400.1-JGI_221_v2.1
D09	30487092	30498743	Gh_D09G074900.1	Gorai.006G078500.1-JGI_221_v2.1
D09	30551477	30567244	Gh_D09G075200.1	Gorai.006G078700.1-JGI_221_v2.1
D09	30578836	30592914	Gh_D09G075300.1	Gorai.006G078700.1-JGI_221_v2.1
D09	33257371	33273524	Gh_D09G089500.1	Gorai.006G092600.1-JGI_221_v2.1
D09	33273550	33281868	Gh_D09G089600.1	Gorai.006G092500.1-JGI_221_v2.1
D09	33273550	33281868	Gh_D09G089700.1	Gorai.006G092600.1-JGI_221_v2.1
D09	36681107	36701100	Gh_D09G109800.1	Gorai.006G114000.1-JGI_221_v2.1
D09	36681107	36701100	Gh_D09G109900.1	Gorai.006G114100.1-JGI_221_v2.1
D09	36681107	36701100	Gh_D09G110000.1	Gorai.006G114200.1-JGI_221_v2.1
D09	36681107	36701100	Gh_D09G110100.1	Gorai.006G114300.1-JGI_221_v2.1
D09	39037674	39042690	Gh_D09G126200.1	Gorai.006G130400.1-JGI_221_v2.1
D09	39604078	39624130	Gh_D09G130200.1	Gorai.006G134700.1-JGI_221_v2.1
D09	43000711	43003326	Gh_D09G156600.1	NA
D09	43973151	43977306	Gh_D09G165800.1	Gorai.006G171900.1-JGI_221_v2.1
D09	47128907	47148831	Gh_D09G198700.1	Gorai.006G204800.2-JGI_221_v2.1
D09	47128907	47148831	Gh_D09G198800.1	Gorai.006G204900.1-JGI_221_v2.1
D09	52314199	52319686	Gh_D09G261900.1	Gorai.006G271000.1-JGI_221_v2.1
D10	1158395	1178461	Gh_D10G014100.1	Gorai.011G014900.4-JGI_221_v2.1
D10	1158395	1178461	Gh_D10G014200.1	Gorai.011G015000.1-JGI_221_v2.1
D10	1158395	1178461	Gh_D10G014300.1	Gorai.011G015100.1-JGI_221_v2.1
D10	1603205	1623220	Gh_D10G019400.1	Gorai.011G020300.1-JGI_221_v2.1
D10	1603205	1623220	Gh_D10G019500.1	Gorai.011G020400.1-JGI_221_v2.1
D10	1712671	1730295	Gh_D10G019800.1	Gorai.011G020700.1-JGI_221_v2.1
D10	7159534	7179561	Gh_D10G068400.1	Gorai.011G071900.1-JGI_221_v2.1
D10	7159534	7179561	Gh_D10G068500.1	Gorai.011G072000.1-JGI_221_v2.1
D10	7159534	7179561	Gh_D10G068600.1	Gorai.011G072100.1-JGI_221_v2.1
D10	7994204	8008504	Gh_D10G072600.1	Gorai.011G075900.1-JGI_221_v2.1
D10	12576346	12584899	Gh_D10G098400.1	Gorai.011G103000.1-JGI_221_v2.1
D10	12620479	12632741	Gh_D10G098500.1	Gorai.011G103000.1-JGI_221_v2.1
D10	17162060	17182049	Gh_D10G114900.1	Gorai.011G119800.1-JGI_221_v2.1
D10	17633629	17653593	Gh_D10G116700.1	Gorai.011G121700.1-JGI_221_v2.1
D10	32036127	32054108	Gh_D10G159600.1	Gorai.011G163700.1-JGI_221_v2.1
D10	45582317	45599292	Gh_D10G176400.1	Gorai.011G181000.1-JGI_221_v2.1
D10	53675044	53685044	Gh_D10G205500.1	NA
D10	55282717	55290056	Gh_D10G212200.1	Gorai.008G116000.1-JGI_221_v2.1
D10	55282717	55290056	Gh_D10G212300.1	Gorai.010G050600.1-JGI_221_v2.1
D10	56339052	56344059	Gh_D10G216400.1	Gorai.003G056200.1-JGI_221_v2.1
D10	56525598	56545644	Gh_D10G218100.1	Gorai.011G222800.1-JGI_221_v2.1
D10	56525598	56545644	Gh_D10G218200.1	Gorai.011G223000.1-JGI_221_v2.1
D10	57890763	57892402	Gh_D10G225500.1	Gorai.011G231700.1-JGI_221_v2.1
D10	57998099	58001540	Gh_D10G225900.1	NA
D10	60198839	60208807	Gh_D10G237700.1	Gorai.011G242700.1-JGI_221_v2.1
D10	61447071	61467021	Gh_D10G247000.1	Gorai.011G253800.1-JGI_221_v2.1
D10	61713334	61719760	Gh_D10G249200.1	Gorai.011G255200.1-JGI_221_v2.1
D10	61955623	61975631	Gh_D10G251200.1	Gorai.011G257200.1-JGI_221_v2.1
D10	62005809	62018544	Gh_D10G251400.1	Gorai.011G257500.1-JGI_221_v2.1
D10	62376775	62384625	Gh_D10G253700.1	Gorai.011G260200.2-JGI_221_v2.1
D10	62902164	62904562	Gh_D10G258500.1	Gorai.011G264600.1-JGI_221_v2.1
D10	63989745	64003824	Gh_D10G267900.1	NA
D10	64011456	64027721	Gh_D10G268000.1	Gorai.011G275400.1-JGI_221_v2.1
D10	64046445	64059253	Gh_D10G268100.1	NA
D10	64059254	64063217	Gh_D10G268200.1	Gorai.011G277700.1-JGI_221_v2.1
D10	64069261	64088513	Gh_D10G268300.1	NA
D10	64069261	64088513	Gh_D10G268400.1	Gorai.011G281100.1-JGI_221_v2.1
D10	64797846	64816367	Gh_D10G275300.1	Gorai.011G283800.1-JGI_221_v2.1
D10	64956812	64967220	Gh_D10G276400.1	Gorai.011G285000.1-JGI_221_v2.1
D10	64956812	64967220	Gh_D10G276500.1	Gorai.011G284600.1-JGI_221_v2.1
D10	64978527	64988933	Gh_D10G276700.1	Gorai.N016700.1-JGI_221_v2.1
D11	515133	535137	Gh_D11G004900.1	Gorai.007G006100.1-JGI_221_v2.1
D11	515133	535137	Gh_D11G005000.1	Gorai.007G006200.1-JGI_221_v2.1
D11	874967	894943	Gh_D11G009000.1	Gorai.007G010500.1-JGI_221_v2.1
D11	3861992	3870443	Gh_D11G047400.1	Gorai.007G049700.1-JGI_221_v2.1
D11	3870444	3874227	Gh_D11G047500.1	Gorai.001G158700.1-JGI_221_v2.1
D11	3870444	3874227	Gh_D11G047600.1	NA
D11	10262159	10282159	Gh_D11G115600.1	Gorai.007G120300.1-JGI_221_v2.1
D11	20112090	20132176	Gh_D11G187400.1	Gorai.007G193400.1-JGI_221_v2.1
D11	20112090	20132176	Gh_D11G187500.1	Gorai.007G193500.1-JGI_221_v2.1
D11	20413723	20433957	Gh_D11G188800.1	Gorai.007G195000.1-JGI_221_v2.1
D11	20413723	20433957	Gh_D11G188900.1	NA
D11	41489604	41502656	Gh_D11G243000.1	Gorai.007G245400.1-JGI_221_v2.1
D11	56358440	56382918	Gh_D11G274700.1	Gorai.007G272900.1-JGI_221_v2.1
D11	56358440	56382918	Gh_D11G274800.1	Gorai.007G272900.1-JGI_221_v2.1
D11	56432756	56441991	Gh_D11G275000.1	Gorai.007G272900.1-JGI_221_v2.1
D11	57030799	57050796	Gh_D11G276600.1	Gorai.007G274300.1-JGI_221_v2.1
D11	57747769	57753548	Gh_D11G279700.1	Gorai.011G111300.1-JGI_221_v2.1
D11	58150711	58169332	Gh_D11G281800.1	Gorai.007G279600.3-JGI_221_v2.1
D11	58150711	58169332	Gh_D11G281900.1	Gorai.007G279700.1-JGI_221_v2.1
D11	62126653	62139315	Gh_D11G303500.1	NA
D11	62148635	62152133	Gh_D11G303700.1	NA
D11	62969801	62973365	Gh_D11G311300.1	NA
D11	63254729	63259357	Gh_D11G313800.1	Gorai.007G313100.1-JGI_221_v2.1
D11	63326745	63332534	Gh_D11G314700.1	NA
D11	63340215	63343445	Gh_D11G314800.1	Gorai.001G169400.1-JGI_221_v2.1
D11	63343655	63345447	Gh_D11G314900.1	NA
D11	63365108	63370411	Gh_D11G315100.1	Gorai.007G314100.1-JGI_221_v2.1
D11	63548897	63553851	Gh_D11G316400.1	Gorai.003G056200.1-JGI_221_v2.1
D11	63684747	63688982	Gh_D11G317200.1	NA
D11	63820746	63823913	Gh_D11G317800.1	Gorai.007G316400.1-JGI_221_v2.1
D11	63899551	63902559	Gh_D11G318100.1	NA
D11	63990374	63999113	Gh_D11G319600.1	Gorai.007G318400.1-JGI_221_v2.1
D11	64271262	64295868	Gh_D11G321500.1	Gorai.007G319900.1-JGI_221_v2.1
D11	64271262	64295868	Gh_D11G321600.1	Gorai.007G320000.1-JGI_221_v2.1
D11	64374348	64383635	Gh_D11G322300.1	Gorai.007G320800.1-JGI_221_v2.1
D11	64730013	64735735	Gh_D11G323500.1	NA
D11	64730013	64735735	Gh_D11G323600.1	NA
D11	64845226	64851188	Gh_D11G324400.1	NA
D11	64895211	64902166	Gh_D11G324600.1	NA
D11	64948359	64980730	Gh_D11G324700.1	Gorai.007G323400.1-JGI_221_v2.1
D11	65144523	65150466	Gh_D11G325600.1	Gorai.002G069100.1-JGI_221_v2.1
D11	65155880	65160486	Gh_D11G325700.1	Gorai.007G324300.1-JGI_221_v2.1
D11	65209780	65216050	Gh_D11G326000.1	Gorai.007G324600.1-JGI_221_v2.1
D11	65296208	65305257	Gh_D11G326600.1	NA
D11	65522656	65533463	Gh_D11G328700.1	Gorai.007G327200.1-JGI_221_v2.1
D11	65706093	65715655	Gh_D11G329000.1	Gorai.007G327100.1-JGI_221_v2.1
D11	65706093	65715655	Gh_D11G329100.1	NA
D11	65716388	65717861	Gh_D11G329200.1	NA
D11	65741286	65747421	Gh_D11G329300.1	Gorai.010G106700.1-JGI_221_v2.1
D11	65751768	65755369	Gh_D11G329400.1	NA
D11	65771516	65787601	Gh_D11G329500.1	NA
D11	65771516	65787601	Gh_D11G329600.1	NA
D11	65991739	65997179	Gh_D11G330400.1	NA
D11	66004628	66011168	Gh_D11G330500.1	Gorai.007G329600.1-JGI_221_v2.1
D11	66120550	66135567	Gh_D11G331300.1	Gorai.007G330600.1-JGI_221_v2.1
D11	66393580	66406093	Gh_D11G333300.1	Gorai.007G334300.1-JGI_221_v2.1
D11	66393580	66406093	Gh_D11G333400.1	NA
D11	66427475	66433980	Gh_D11G333500.1	Gorai.007G332700.1-JGI_221_v2.1
D11	66654281	66656679	Gh_D11G335400.1	Gorai.007G335900.1-JGI_221_v2.1
D11	66688454	66702109	Gh_D11G335500.1	NA
D11	66830725	66831667	Gh_D11G336900.1	Gorai.007G337600.1-JGI_221_v2.1
D11	67078301	67080525	Gh_D11G338600.1	NA
D11	67479847	67496530	Gh_D11G342500.1	Gorai.007G343500.1-JGI_221_v2.1
D11	67479847	67496530	Gh_D11G342600.1	Gorai.007G343600.2-JGI_221_v2.1
D11	67496674	67503187	Gh_D11G342700.1	Gorai.007G322300.1-JGI_221_v2.1
D11	67597562	67608965	Gh_D11G343200.1	NA
D11	67940289	67945845	Gh_D11G345100.1	Gorai.007G322300.1-JGI_221_v2.1
D11	67959704	67964344	Gh_D11G345200.1	Gorai.013G083400.1-JGI_221_v2.1
D11	67966373	67970730	Gh_D11G345300.1	NA
D11	67983783	67997755	Gh_D11G345600.1	Gorai.007G343800.1-JGI_221_v2.1
D11	68318739	68327744	Gh_D11G348600.1	NA
D11	68340591	68349906	Gh_D11G348700.1	Gorai.007G322300.1-JGI_221_v2.1
D11	68356569	68359656	Gh_D11G348800.1	NA
D11	68390557	68396790	Gh_D11G348900.1	NA
D11	68405563	68408782	Gh_D11G349000.1	Gorai.011G025300.1-JGI_221_v2.1
D11	68460662	68462862	Gh_D11G349300.1	Gorai.011G025300.1-JGI_221_v2.1
D11	68552087	68556246	Gh_D11G349500.1	NA
D11	68564539	68571411	Gh_D11G349800.1	Gorai.010G233200.1-JGI_221_v2.1
D11	68588716	68590624	Gh_D11G350000.1	Gorai.011G025300.1-JGI_221_v2.1
D11	68694268	68700431	Gh_D11G350500.1	Gorai.007G347100.1-JGI_221_v2.1
D11	68694268	68700431	Gh_D11G350600.1	NA
D11	70036652	70047012	Gh_D11G361100.1	NA
D11	70059589	70068818	Gh_D11G361200.1	Gorai.007G355900.1-JGI_221_v2.1
D11	70068819	70071086	Gh_D11G361400.1	Gorai.007G356700.1-JGI_221_v2.1
D11	70071647	70078368	Gh_D11G361500.1	Gorai.007G355900.1-JGI_221_v2.1
D11	70089043	70090766	Gh_D11G361700.1	NA
D11	70166937	70170929	Gh_D11G362100.1	Gorai.004G130800.1-JGI_221_v2.1
D11	71017758	71023290	Gh_D11G370800.1	Gorai.007G364400.1-JGI_221_v2.1
D11	72498108	72510510	Gh_D11G386700.1	Gorai.005G000500.1-JGI_221_v2.1
D12	596497	617301	Gh_D12G004200.1	Gorai.008G004400.1-JGI_221_v2.1
D12	5917081	5928471	Gh_D12G041300.1	Gorai.002G202700.1-JGI_221_v2.1
D12	5929599	5938305	Gh_D12G041400.1	Gorai.008G042400.2-JGI_221_v2.1
D12	25034417	25061335	Gh_D12G087000.1	NA
D12	33917398	33925213	Gh_D12G103900.1	Gorai.008G100500.1-JGI_221_v2.1
D12	39558702	39562259	Gh_D12G120600.1	NA
D12	43367030	43373675	Gh_D12G140100.1	NA
D12	44548437	44568378	Gh_D12G148100.1	Gorai.008G145500.1-JGI_221_v2.1
D12	44548437	44568378	Gh_D12G148200.1	Gorai.008G145600.1-JGI_221_v2.1
D12	44782056	44802055	Gh_D12G149700.1	Gorai.008G147100.1-JGI_221_v2.1
D12	44984868	44990809	Gh_D12G150900.1	Gorai.012G133600.1-JGI_221_v2.1
D12	44984868	44990809	Gh_D12G151000.1	Gorai.008G148500.3-JGI_221_v2.1
D12	47116944	47145645	Gh_D12G160500.1	Gorai.008G158000.1-JGI_221_v2.1
D12	48057436	48065165	Gh_D12G166200.1	Gorai.008G164000.1-JGI_221_v2.1
D12	48057436	48065165	Gh_D12G166300.1	NA
D12	52223141	52240133	Gh_D12G192200.1	NA
D12	54835542	54848096	Gh_D12G213600.1	Gorai.N023200.1-JGI_221_v2.1
D12	54835542	54848096	Gh_D12G213700.1	Gorai.008G212600.1-JGI_221_v2.1
D12	54848097	54853089	Gh_D12G213800.1	Gorai.008G212600.1-JGI_221_v2.1
D12	55441629	55461664	Gh_D12G219700.1	Gorai.008G218200.1-JGI_221_v2.1
D12	55441629	55461664	Gh_D12G219800.1	Gorai.008G218300.1-JGI_221_v2.1
D12	55441629	55461664	Gh_D12G219900.1	Gorai.008G218400.2-JGI_221_v2.1
D12	57982183	57992177	Gh_D12G244900.1	Gorai.008G243400.2-JGI_221_v2.1
D12	58420288	58440283	Gh_D12G249900.1	Gorai.008G248400.1-JGI_221_v2.1
D12	58420288	58440283	Gh_D12G250000.1	Gorai.008G248500.2-JGI_221_v2.1
D12	58420288	58440283	Gh_D12G250100.1	Gorai.008G248600.1-JGI_221_v2.1
D12	58733320	58754862	Gh_D12G252200.1	Gorai.008G250700.1-JGI_221_v2.1
D12	59414110	59419440	Gh_D12G260400.1	NA
D12	59686405	59690684	Gh_D12G263800.1	Gorai.002G146900.1-JGI_221_v2.1
D12	60726783	60731601	Gh_D12G274500.1	Gorai.008G273800.1-JGI_221_v2.1
D13	518457	523895	Gh_D13G006100.1	Gorai.013G006300.1-JGI_221_v2.1
D13	584376	594574	Gh_D13G006600.1	Gorai.013G006600.1-JGI_221_v2.1
D13	4666991	4674562	Gh_D13G044100.1	NA
D13	8098663	8109759	Gh_D13G063400.1	Gorai.013G065300.1-JGI_221_v2.1
D13	8098663	8109759	Gh_D13G063500.1	Gorai.013G065400.1-JGI_221_v2.1
D13	8098663	8109759	Gh_D13G063600.1	Gorai.013G065500.1-JGI_221_v2.1
D13	8940837	8943640	Gh_D13G068700.1	Gorai.003G061400.1-JGI_221_v2.1
D13	11759368	11764370	Gh_D13G078300.1	NA
D13	15443374	15449180	Gh_D13G088000.3	Gorai.013G090900.3-JGI_221_v2.1
D13	15450932	15452993	Gh_D13G088100.1	Gorai.013G091000.1-JGI_221_v2.1
D13	17156764	17176791	Gh_D13G093400.1	Gorai.013G096400.1-JGI_221_v2.1
D13	17156764	17176791	Gh_D13G093500.1	NA
D13	33074428	33094416	Gh_D13G115300.1	NA
D13	33074428	33094416	Gh_D13G115400.1	Gorai.013G114500.1-JGI_221_v2.1
D13	34214792	34226012	Gh_D13G119400.1	NA
D13	34671569	34685262	Gh_D13G120600.1	Gorai.013G121600.1-JGI_221_v2.1
D13	40999556	41006803	Gh_D13G135900.1	NA
D13	44447481	44451091	Gh_D13G143400.1	Gorai.013G143400.1-JGI_221_v2.1
D13	53011230	53013786	Gh_D13G177600.1	Gorai.013G179900.1-JGI_221_v2.1
D13	53605408	53622616	Gh_D13G180600.1	Gorai.013G183900.1-JGI_221_v2.1
D13	55816126	55836115	Gh_D13G191700.1	Gorai.013G189600.1-JGI_221_v2.1
D13	55816126	55836115	Gh_D13G191800.1	Gorai.013G189900.1-JGI_221_v2.1
D13	58804204	58824189	Gh_D13G217100.1	Gorai.013G221200.3-JGI_221_v2.1
D13	58804204	58824189	Gh_D13G217200.1	Gorai.013G221300.3-JGI_221_v2.1
D13	59362321	59382351	Gh_D13G222500.1	NA
D13	60977067	60980606	Gh_D13G236200.1	NA
D13	60989774	60993758	Gh_D13G236300.1	Gorai.013G240500.1-JGI_221_v2.1
D13	62545503	62554859	Gh_D13G251700.1	Gorai.002G202700.1-JGI_221_v2.1
