# Supplementary material for: Extensive intraspecific gene order and gene structural variations in upland cotton cultivars
Source: Nat Commun. 2019 Jul 5;10:2989. doi: 10.1038/s41467-019-10820-x (PMC6611876; doi:10.1038/s41467-019-10820-x)
Supplement: Supplementary file 11 — Supplementary Data 7 [file 41467_2019_10820_MOESM11_ESM.xlsx]

## Sheet: Supplementary Data 7
Supplementary Data 7. KEGG analysis of TM-1 genes amongst orthologous pairs located in nonsyntenic regions.
#Gene_id	KO|e_value|Database_Genes|Anno
Gh_A02G135110.1	K15032|0|tcc:TCM_001393|K15032 mTERF domain-containing protein, mitochondrial | (RefSeq) Mitochondrial transcription termination factor family protein
Gh_A03G249510.1	K07442|1.4081e-07|tcc:TCM_016926|K07442 tRNA (adenine57-N1/adenine58-N1)-methyltransferase catalytic subunit [EC:2.1.1.219 2.1.1.220] | (RefSeq) S-adenosyl-L-methionine-dependent methyltransferases superfamily protein
Gh_A04G046000.1	K13420|0|tcc:TCM_029651|K13420 LRR receptor-like serine/threonine-protein kinase FLS2 [EC:2.7.11.1] | (RefSeq) Leucine-rich repeat protein kinase family protein
Gh_A04G171200.1	K09422|3.38614e-169|tcc:TCM_011659|K09422 myb proto-oncogene protein, plant | (RefSeq) Myb domain protein 106, putative
Gh_A05G072700.1	K03046|4.97443e-145|tcc:ThcaC_p011|K03046 DNA-directed RNA polymerase subunit beta' [EC:2.7.7.6] | (RefSeq) rpoC2; RNA polymerase beta' subunit
Gh_A05G096100.1	K12153|0|tcc:TCM_042289|K12153 phenylalanine N-monooxygenase [EC:1.14.13.124] | (RefSeq) Cytochrome p450 79a2, putative
Gh_A05G096200.1	K08247|0|tcc:TCM_027147|K08247 methionine S-methyltransferase [EC:2.1.1.12] | (RefSeq) Methionine S-methyltransferase isoform 2
Gh_A05G096600.1	K03544|0|tcc:TCM_027120|K03544 ATP-dependent Clp protease ATP-binding subunit ClpX | (RefSeq) ATP-dependent Clp protease ATP-binding subunit clpX isoform 1
Gh_A05G097000.1	K15501|0|tcc:TCM_026900|K15501 serine/threonine-protein phosphatase 6 regulatory subunit 3 | (RefSeq) SIT4 phosphatase-associated family protein isoform 1
Gh_A05G097100.1	K08064|1.91876e-113|tcc:TCM_026909|K08064 nuclear transcription factor Y, alpha | (RefSeq) Nuclear transcription factor Y subunit A-7
Gh_A05G097110.1	K02641|1.92474e-124|tcc:TCM_026910|K02641 ferredoxin--NADP+ reductase [EC:1.18.1.2] | (RefSeq) Ferredoxin--NADP reductase, root-type isozyme, chloroplastic isoform 2
Gh_A05G097200.1	K12486|0|tcc:TCM_026911|K12486 stromal membrane-associated protein | (RefSeq) ARF-GAP domain 13 isoform 2
Gh_A05G097300.1	K14760|0|tcc:TCM_026920|K14760 acyl-activating enzyme 14 [EC:6.2.1.26] | (RefSeq) Acyl-activating enzyme 14, putative
Gh_A05G105400.1	K17499|0|tcc:TCM_027489|K17499 protein phosphatase 1G [EC:3.1.3.16] | (RefSeq) Phosphatase 2C family protein
Gh_A01G061220.1	K03246|4.44414e-73|vvi:100250769|K03246 translation initiation factor 3 subunit I | (RefSeq) eukaryotic translation initiation factor 3 subunit I
Gh_A05G278600.1	K07964|3.55487e-143|tcc:TCM_011586|K07964 heparanase [EC:3.2.1.166] | (RefSeq) Heparanase, putative
Gh_A05G362000.1	K01893|1.01003e-85|tcc:TCM_002694|K01893 asparaginyl-tRNA synthetase [EC:6.1.1.22] | (RefSeq) Aspartyl-tRNA synthetase, putative
Gh_A05G362600.1	K15203|2.48133e-30|tcc:TCM_031384|K15203 general transcription factor 3C polypeptide 6 | (RefSeq) Transcription factor TFIIIC, putative isoform 1
Gh_A05G389500.1	K00128|0|tcc:TCM_001598|K00128 aldehyde dehydrogenase (NAD+) [EC:1.2.1.3] | (RefSeq) Aldehyde dehydrogenase 3I1 isoform 1
Gh_A01G108500.1	K03781|0|tcc:TCM_034390|K03781 catalase [EC:1.11.1.6] | (RefSeq) Catalase 2
Gh_A01G108800.1	K05868|0|tcc:TCM_034388|K05868 cyclin B | (RefSeq) Cyclin B2,3 isoform 1
Gh_A01G108900.1	K11088|4.30089e-89|tcc:TCM_034385|K11088 small nuclear ribonucleoprotein D3 | (RefSeq) Small nuclear ribonucleoprotein family protein
Gh_A01G109000.1	K00721|1.65918e-165|tcc:TCM_034383|K00721 dolichol-phosphate mannosyltransferase [EC:2.4.1.83] | (RefSeq) Nucleotide-diphospho-sugar transferases superfamily protein
Gh_A01G109400.1	K14799|0|tcc:TCM_034372|K14799 pre-rRNA-processing protein TSR1 | (RefSeq) Pre-rRNA-processing protein TSR1 isoform 1
Gh_A01G109500.2	K14799|0|tcc:TCM_034372|K14799 pre-rRNA-processing protein TSR1 | (RefSeq) Pre-rRNA-processing protein TSR1 isoform 1
Gh_A01G109900.1	K13065|0|tcc:TCM_034370|K13065 shikimate O-hydroxycinnamoyltransferase [EC:2.3.1.133] | (RefSeq) Anthranilate N-benzoyltransferase protein, putative
Gh_A01G110800.1	K03798|0|tcc:TCM_034357|K03798 cell division protease FtsH [EC:3.4.24.-] | (RefSeq) FTSH protease 1 isoform 2
Gh_A01G111100.1	K06966|2.07179e-148|tcc:TCM_034351|K06966 uncharacterized protein | (RefSeq) Lysine decarboxylase family protein isoform 2
Gh_A01G111500.1	K10526|0|tcc:TCM_034346|K10526 OPC-8:0 CoA ligase 1 [EC:6.2.1.-] | (RefSeq) OPC-8:0 CoA ligase1
Gh_A07G068200.1	K06617|0|tcc:TCM_012210|K06617 raffinose synthase [EC:2.4.1.82] | (RefSeq) Raffinose synthase family protein
Gh_A07G154500.1	K15095|2.52352e-160|tcc:TCM_005386|K15095 (+)-neomenthol dehydrogenase [EC:1.1.1.208] | (RefSeq) NAD(P)-binding Rossmann-fold superfamily protein, putative
Gh_A08G005000.1	K14677|0|tcc:TCM_007594|K14677 aminoacylase [EC:3.5.1.14] | (RefSeq) Peptidase M20/M25/M40 family protein isoform 1
Gh_A08G096200.1	K10088|0|tcc:TCM_038204|K10088 protein OS-9 | (RefSeq) OS-9
Gh_A08G096600.1	K20032|0|tcc:TCM_038201|K20032 palmitoyltransferase ZDHHC13/17 [EC:2.3.1.225] | (RefSeq) Ankyrin repeat family protein with DHHC zinc finger domain isoform 1
Gh_A08G097100.1	K20793|3.53995e-112|tcc:TCM_038353|K20793 N-alpha-acetyltransferase 50 [EC:2.3.1.258] | (RefSeq) Acyl-CoA N-acyltransferases (NAT) superfamily protein
Gh_A08G098000.1	K16055|0|tcc:TCM_038599|K16055 trehalose 6-phosphate synthase/phosphatase [EC:2.4.1.15 3.1.3.12] | (RefSeq) Trehalose phosphatase/synthase 11
Gh_A08G099100.1	K07942|4.21637e-127|tcc:TCM_038846|K07942 ADP-ribosylation factor-like protein 1 | (RefSeq) ADP-ribosylation factor 3 isoform 1
Gh_A08G101200.1	K02949|7.96277e-95|tcc:TCM_038251|K02949 small subunit ribosomal protein S11e | (RefSeq) Ribosomal protein S11-beta
Gh_A08G101300.1	K07964|0|tcc:TCM_038194|K07964 heparanase [EC:3.2.1.166] | (RefSeq) Glucuronidase 3 isoform 1
Gh_A08G101700.1	K05605|0|tcc:TCM_017829|K05605 3-hydroxyisobutyryl-CoA hydrolase [EC:3.1.2.4] | (RefSeq) Beta-hydroxyisobutyryl-CoA hydrolase 1 isoform 1
Gh_A08G101800.1	K19828|0|tcc:TCM_043405|K19828 mitochondrial GTPase 1 | (RefSeq) P-loop containing nucleoside triphosphate hydrolases superfamily protein isoform 1
Gh_A08G102000.2	K05756|1.74645e-118|tcc:TCM_038180|K05756 actin related protein 2/3 complex, subunit 3 | (RefSeq) Actin-related protein C3 isoform 1
Gh_A08G102100.1	K11366|0|tcc:TCM_038179|K11366 ubiquitin carboxyl-terminal hydrolase 22/27/51 [EC:3.4.19.12] | (RefSeq) Ubiquitin carboxyl-terminal hydrolase isoform 2
Gh_A08G102300.1	K18789|0|tcc:TCM_038165|K18789 xylogalacturonan beta-1,3-xylosyltransferase [EC:2.4.2.41] | (RefSeq) Exostosin family protein
Gh_A08G102400.1	K20823|0|tcc:TCM_038162|K20823 N-alpha-acetyltransferase 35, NatC auxiliary subunit | (RefSeq) Acetyltransferase, putative isoform 1
Gh_A08G102700.1	K12607|0|tcc:TCM_038150|K12607 CCR4-NOT transcription complex subunit 10 | (RefSeq) Tetratricopeptide repeat-like superfamily protein
Gh_A08G102800.1	K06617|0|tcc:TCM_038146|K06617 raffinose synthase [EC:2.4.1.82] | (RefSeq) Raffinose synthase family protein isoform 1
Gh_A08G103400.1	K06875|3.29921e-17|vvi:100245316|K06875 programmed cell death protein 5 | (RefSeq) DNA-binding protein DDB_G0278111
Gh_A08G103500.1	K08472|0|tcc:TCM_038433|K08472 mlo protein | (RefSeq) Seven transmembrane MLO family protein, putative
Gh_A08G103700.1	K02916|5.64124e-69|tcc:TCM_038436|K02916 large subunit ribosomal protein L35 | (RefSeq) 50S ribosomal protein L35 isoform 1
Gh_A08G103800.1	K07297|0|tcc:TCM_038440|K07297 adiponectin receptor | (RefSeq) Heptahelical transmembrane protein2
Gh_A08G104400.1	K17065|9.63124e-31|tcc:TCM_007356|K17065 dynamin 1-like protein [EC:3.6.5.5] | (RefSeq) Dynamin-related protein 3A isoform 1
Gh_A08G105000.1	K02267|2.7202e-49|cit:102607433|K02267 cytochrome c oxidase subunit 6b | (RefSeq) cytochrome c oxidase subunit 6b-2
Gh_A08G105800.1	K09264|6.86369e-26|mdm:103455449|K09264 MADS-box transcription factor, plant | (RefSeq) MADS2; truncated transcription factor CAULIFLOWER A-like
Gh_A08G106200.1	K15119|0|tcc:TCM_015339|K15119 solute carrier family 25, member 39/40 | (RefSeq) Manganese tracking factor for mitochondrial SOD2 isoform 1
Gh_A08G106500.1	K17506|0|tcc:TCM_015363|K17506 protein phosphatase 1L [EC:3.1.3.16] | (RefSeq) Phosphatase 2C 76 isoform 1
Gh_A08G106700.1	K00264|2.30059e-57|cmo:103485701|K00264 glutamate synthase (NADPH/NADH) [EC:1.4.1.13 1.4.1.14] | (RefSeq) glutamate synthase [NADH], amyloplastic
Gh_A08G106900.1	K00797|0|tcc:TCM_015367|K00797 spermidine synthase [EC:2.5.1.16] | (RefSeq) Spermidine synthase 3 isoform 1
Gh_A08G107400.1	K05391|0|tcc:TCM_015364|K05391 cyclic nucleotide gated channel, other eukaryote | (RefSeq) Cyclic nucleotide gated channel 1 isoform 1
Gh_A08G112900.1	K04733|1.37285e-167|tcc:TCM_016447|K04733 interleukin-1 receptor-associated kinase 4 [EC:2.7.11.1] | (RefSeq) Leucine-rich repeat protein kinase family protein, putative
Gh_A08G113700.1	K14684|0|pop:POPTR_0014s09110g|K14684 solute carrier family 25 (mitochondrial phosphate transporter), member 23/24/25/41 | (RefSeq) POPTRDRAFT_731263; mitochondrial substrate carrier family protein
Gh_A08G114500.1	K01792|0|tcc:TCM_016391|K01792 glucose-6-phosphate 1-epimerase [EC:5.1.3.15] | (RefSeq) Galactose mutarotase-like superfamily protein
Gh_A08G115000.1	K03014|1.67873e-76|pop:POPTR_0015s13600g|K03014 DNA-directed RNA polymerases I, II, and III subunit RPABC2 | (RefSeq) POPTRDRAFT_824910; DNA-directed RNA polymerase II family protein
Gh_A08G115700.1	K15202|0|tcc:TCM_015468|K15202 general transcription factor 3C polypeptide 5 (transcription factor C subunit 1) | (RefSeq) General transcription factor 3C polypeptide 5, putative isoform 1
Gh_A08G116300.1	K18466|0|tcc:TCM_015475|K18466 vacuolar protein sorting-associated protein 26 | (RefSeq) Vacuolar protein sorting 26A isoform 1
Gh_A08G116700.1	K05275|2.85982e-73|tcc:TCM_015486|K05275 pyridoxine 4-dehydrogenase [EC:1.1.1.65] | (RefSeq) NAD(P)-linked oxidoreductase superfamily protein
Gh_A08G116800.1	K05275|0|tcc:TCM_015486|K05275 pyridoxine 4-dehydrogenase [EC:1.1.1.65] | (RefSeq) NAD(P)-linked oxidoreductase superfamily protein
Gh_A08G116900.1	K05275|1.74667e-79|tcc:TCM_015486|K05275 pyridoxine 4-dehydrogenase [EC:1.1.1.65] | (RefSeq) NAD(P)-linked oxidoreductase superfamily protein
Gh_A08G117100.1	K14488|4.05192e-53|tcc:TCM_015490|K14488 SAUR family protein | (RefSeq) SAUR family protein
Gh_A08G117400.1	K09338|0|tcc:TCM_015114|K09338 homeobox-leucine zipper protein | (RefSeq) Homeobox-leucine zipper family protein / lipid-binding START domain-containing protein isoform 1
Gh_A08G117600.1	K19044|0|tcc:TCM_015116|K19044 E3 ubiquitin-protein ligase XBAT32/33 [EC:2.3.2.27] | (RefSeq) XB3 in isoform 1
Gh_A08G118200.1	K16833|1.21885e-78|tcc:TCM_015144|K16833 protein phosphatase inhibitor 2 | (RefSeq) Phosphoprotein phosphatase inhibitors
Gh_A08G118300.1	K11270|5.52458e-66|vvi:100241246|K11270 chromosome transmission fidelity protein 8 | (RefSeq) chromosome transmission fidelity protein 8 homolog
Gh_A08G118900.1	K09422|8.63929e-126|tcc:TCM_015157|K09422 myb proto-oncogene protein, plant | (RefSeq) Myb domain protein 18, putative
Gh_A08G119100.1	K08360|1.58141e-125|pop:POPTR_0012s13210g|K08360 cytochrome b-561 [EC:1.16.5.1] | (RefSeq) POPTRDRAFT_662338; hypothetical protein
Gh_A08G119200.1	K01280|0|tcc:TCM_015183|K01280 tripeptidyl-peptidase II [EC:3.4.14.10] | (RefSeq) Tripeptidyl peptidase ii
Gh_A08G119700.1	K19747|0|tcc:TCM_015221|K19747 BAHD acyltransferase [EC:2.3.1.-] | (RefSeq) HXXXD-type acyl-transferase family protein
Gh_A08G120100.1	K03609|0|tcc:TCM_015245|K03609 septum site-determining protein MinD | (RefSeq) Septum site-determining protein
Gh_A08G120400.1	K01183|1.6395e-180|tcc:TCM_015310|K01183 chitinase [EC:3.2.1.14] | (RefSeq) Acidic endochitinase
Gh_A08G120500.1	K00873|0|tcc:TCM_015300|K00873 pyruvate kinase [EC:2.7.1.40] | (RefSeq) Plastidic pyruvate kinase beta subunit 1 isoform 1
Gh_A08G135600.1	K15032|0|tcc:TCM_004562|K15032 mTERF domain-containing protein, mitochondrial | (RefSeq) Mitochondrial transcription termination factor family protein
Gh_A08G209200.1	K17964|0|tcc:TCM_039413|K17964 leucine-rich PPR motif-containing protein, mitochondrial | (RefSeq) Pentatricopeptide repeat superfamily protein, putative
Gh_A09G017500.1	K07964|0|tcc:TCM_011586|K07964 heparanase [EC:3.2.1.166] | (RefSeq) Heparanase, putative
Gh_A09G021510.1	K09338|1.11921e-40|tcc:TCM_034849|K09338 homeobox-leucine zipper protein | (RefSeq) Homeobox protein 6, putative
Gh_A09G023300.1	K04733|3.87416e-96|tcc:TCM_021713|K04733 interleukin-1 receptor-associated kinase 4 [EC:2.7.11.1] | (RefSeq) Kinase superfamily protein isoform 1
Gh_A09G051100.1	K16908|0|pop:POPTR_0015s13920g|K16908 chloroplast NAD(P)H dehydrogenase [EC:1.6.99.-] | (RefSeq) POPTRDRAFT_835294; hypothetical protein
Gh_A09G154810.1	K10704|2.76913e-42|fve:101314006|K10704 ubiquitin-conjugating enzyme E2 variant | (RefSeq) ubiquitin-conjugating enzyme E2 variant 1C
Gh_A09G216400.1	K02921|5.62763e-61|pper:PRUPE_ppa013350mg|K02921 large subunit ribosomal protein L37Ae | (RefSeq) hypothetical protein
Gh_A10G240500.1	K12742|0|tcc:TCM_001338|K12742 isoprene synthase [EC:4.2.3.27] | (RefSeq) Myrcene synthase, chloroplastic, putative isoform 1
Gh_A11G146700.1	K02872|8.26557e-141|tcc:TCM_002933|K02872 large subunit ribosomal protein L13Ae | (RefSeq) Ribosomal protein L13 family protein
Gh_A11G232400.1	K02898|7.37879e-99|tcc:TCM_025183|K02898 large subunit ribosomal protein L26e | (RefSeq) Translation protein SH3-like family protein
Gh_A11G280700.1	K11434|4.5649e-101|tcc:TCM_037701|K11434 type I protein arginine methyltransferase [EC:2.1.1.319] | (RefSeq) Arginine methyltransferase 11
Gh_A11G281000.1	K00799|2.77276e-35|tcc:TCM_001952|K00799 glutathione S-transferase [EC:2.5.1.18] | (RefSeq) Glutathione S-transferase PHI 9 isoform 1
Gh_A11G302500.1	K06269|0|tcc:TCM_026673|K06269 serine/threonine-protein phosphatase PP1 catalytic subunit [EC:3.1.3.16] | (RefSeq) Calcineurin-like metallo-phosphoesterase superfamily protein isoform 1
Gh_A11G349900.1	K09458|1.5127e-96|tcc:TCM_037480|K09458 3-oxoacyl-[acyl-carrier-protein] synthase II [EC:2.3.1.179] | (RefSeq) Fatty acid biosynthesis 1 isoform 1
Gh_A12G088100.1	K02116|0|tcc:TCM_001706|K02116 ATP synthase protein I | (RefSeq) ATP synthase protein I-related
Gh_A12G088500.1	K09338|5.24719e-42|tcc:TCM_037207|K09338 homeobox-leucine zipper protein | (RefSeq) Class III HD-Zip protein 8 isoform 1
Gh_A02G000100.1	K18328|6.60832e-54|cit:102627004|K18328 lariat debranching enzyme [EC:3.1.-.-] | (RefSeq) lariat debranching enzyme
Gh_A12G100400.1	K07897|1.41918e-145|tcc:TCM_001266|K07897 Ras-related protein Rab-7A | (RefSeq) RAB GTPase G3A
Gh_A12G127810.1	K15032|2.40871e-99|tcc:TCM_034932|K15032 mTERF domain-containing protein, mitochondrial | (RefSeq) Mitochondrial transcription termination factor family protein, putative
Gh_A12G281900.1	K02920|6.78953e-69|tcc:TCM_015193|K02920 large subunit ribosomal protein L36e | (RefSeq) 60S ribosomal protein L36
Gh_A13G000720.1	K13153|2.97572e-80|tcc:TCM_034316|K13153 U11/U12 small nuclear ribonucleoprotein 25 kDa protein | (RefSeq) Ubiquitin-like superfamily protein isoform 1
Gh_A13G022300.1	K14497|5.91295e-102|tcc:TCM_042736|K14497 protein phosphatase 2C [EC:3.1.3.16] | (RefSeq) Phosphatase PP2C isoform 1
Gh_A13G022800.1	K20562|0|tcc:TCM_046736|K20562 biphenyl-4-hydroxylase | (RefSeq) Cytochrome P450 superfamily protein, putative isoform 1
Gh_A13G022900.1	K05909|0|tcc:TCM_032988|K05909 laccase [EC:1.10.3.2] | (RefSeq) Laccase 17
Gh_A13G123600.1	K06634|1.94585e-130|tcc:TCM_026625|K06634 cyclin H | (RefSeq) Cyclin H,1 isoform 2
Gh_A02G020000.1	K13899|1.52346e-46|tcc:TCM_020180|K13899 cystatin-C | (RefSeq) Cystatin
Gh_A13G210200.1	K04733|0|tcc:TCM_037107|K04733 interleukin-1 receptor-associated kinase 4 [EC:2.7.11.1] | (RefSeq) Cysteine-rich RLK 34, putative isoform 1
Gh_A13G263500.1	K15078|0|tcc:TCM_042266|K15078 structure-specific endonuclease subunit SLX1 [EC:3.6.1.-] | (RefSeq) Excinuclease ABC
Gh_A02G092300.1	K01866|4.51793e-33|tcc:TCM_027755|K01866 tyrosyl-tRNA synthetase [EC:6.1.1.1] | (RefSeq) Tyrosyl-tRNA synthetase, class Ib, bacterial/mitochondrial
Gh_D01G172500.1	K03246|7.86873e-100|cam:101509158|K03246 translation initiation factor 3 subunit I | (RefSeq) eukaryotic translation initiation factor 3 subunit I-like
Gh_D01G205700.1	K01945|0|pop:POPTR_0004s23390g|K01945 phosphoribosylamine--glycine ligase [EC:6.3.4.13] | (RefSeq) hypothetical protein
Gh_D01G206100.1	K15397|0|tcc:TCM_009924|K15397 3-ketoacyl-CoA synthase [EC:2.3.1.199] | (RefSeq) 3-ketoacyl-CoA synthase 6
Gh_D02G019400.1	K15287|0|tcc:TCM_020098|K15287 solute carrier family 35, member F1/2 | (RefSeq) Anthocyanin-related membrane protein 3
Gh_D02G032200.1	K10949|5.49094e-147|tcc:TCM_020311|K10949 ER lumen protein retaining receptor | (RefSeq) Endoplasmic reticulum retention defective 2B
Gh_D02G073500.1	K13412|0|tcc:TCM_036367|K13412 calcium-dependent protein kinase [EC:2.7.11.1] | (RefSeq) Calcium-dependent protein kinase 2 isoform 1
Gh_D02G200900.1	K02938|4.39781e-67|pop:POPTR_0007s140402|K02938 large subunit ribosomal protein L8e | (RefSeq) hypothetical protein
Gh_D02G216000.1	K14788|4.51961e-49|pda:103715066|K14788 ribosome biogenesis protein ENP2 | (RefSeq) nucleolar protein 10
Gh_D03G183200.1	K03263|7.28804e-14|cam:101498113|K03263 translation initiation factor 5A | (RefSeq) eukaryotic translation initiation factor 5A-2
Gh_D04G011400.1	K03027|0|tcc:TCM_030603|K03027 DNA-directed RNA polymerases I and III subunit RPAC1 | (RefSeq) DNA-directed RNA polymerases I and III subunit rpac1 isoform 3
Gh_D04G028100.1	K19040|1.74839e-91|tcc:TCM_001370|K19040 E3 ubiquitin-protein ligase ATL10/75/76/77/78 [EC:2.3.2.27] | (RefSeq) RING/U-box superfamily protein, putative
Gh_D04G059400.1	K10529|0|tcc:TCM_016830|K10529 alpha-dioxygenase [EC:1.-.-.-] | (RefSeq) Peroxidase superfamily protein isoform 1
Gh_D04G097200.1	K14516|2.9864e-26|sot:102592933|K14516 ethylene-responsive transcription factor 1 | (RefSeq) ethylene-responsive transcription factor 1B-like
Gh_D04G120100.1	K14400|0|tcc:TCM_022448|K14400 pre-mRNA cleavage complex 2 protein Pcf11 | (RefSeq) ENTH/VHS family protein, putative isoform 1
Gh_D05G032900.1	K13459|0|tcc:TCM_037616|K13459 disease resistance protein RPS2 | (RefSeq) NB-ARC domain-containing disease resistance protein, putative
Gh_D05G034200.1	K01733|0|tcc:TCM_037587|K01733 threonine synthase [EC:4.2.3.1] | (RefSeq) Pyridoxal-5'-phosphate-dependent enzyme family protein
Gh_D05G117800.1	K07198|0|tcc:TCM_027428|K07198 5'-AMP-activated protein kinase, catalytic alpha subunit [EC:2.7.11.11] | (RefSeq) CBL-interacting protein kinase 25
Gh_D05G117900.1	K03322|0|tcc:TCM_027424|K03322 manganese transport protein | (RefSeq) NRAMP metal ion transporter 6 isoform 1
Gh_D05G118000.1	K09753|0|tcc:TCM_027422|K09753 cinnamoyl-CoA reductase [EC:1.2.1.44] | (RefSeq) Cinnamoyl coa reductase 1 isoform 1
Gh_D05G184300.1	K00430|0|tcc:TCM_034278|K00430 peroxidase [EC:1.11.1.7] | (RefSeq) Peroxidase superfamily protein
Gh_D05G290100.1	K02939|1.35328e-125|tcc:TCM_043864|K02939 large subunit ribosomal protein L9 | (RefSeq) Ribosomal protein L9/RNase H1 isoform 1
Gh_D05G324500.1	K17413|1.54624e-28|mdm:103438026|K17413 small subunit ribosomal protein S35 | (RefSeq) uncharacterized LOC103438026
Gh_D05G347800.1	K16297|2.82665e-156|tcc:TCM_031577|K16297 serine carboxypeptidase-like clade II [EC:3.4.16.-] | (RefSeq) Serine carboxypeptidase 44
Gh_D05G349600.1	K13420|0|tcc:TCM_029671|K13420 LRR receptor-like serine/threonine-protein kinase FLS2 [EC:2.7.11.1] | (RefSeq) Leucine-rich repeat protein kinase family protein
Gh_D05G349700.1	K13420|0|tcc:TCM_029671|K13420 LRR receptor-like serine/threonine-protein kinase FLS2 [EC:2.7.11.1] | (RefSeq) Leucine-rich repeat protein kinase family protein
Gh_D05G349800.1	K13420|2.07928e-54|tcc:TCM_026971|K13420 LRR receptor-like serine/threonine-protein kinase FLS2 [EC:2.7.11.1] | (RefSeq) Leucine-rich repeat protein kinase family protein
Gh_D05G349900.1	K13420|4.36794e-68|tcc:TCM_026971|K13420 LRR receptor-like serine/threonine-protein kinase FLS2 [EC:2.7.11.1] | (RefSeq) Leucine-rich repeat protein kinase family protein
Gh_D05G357600.1	K14487|0|tcc:TCM_031565|K14487 auxin responsive GH3 gene family | (RefSeq) Indole-3-acetic acid-amido synthetase GH3.17
Gh_D05G382700.1	K01728|1.11106e-72|tcc:TCM_018379|K01728 pectate lyase [EC:4.2.2.2] | (RefSeq) Pectate lyase family protein
Gh_D06G218000.1	K04733|2.54106e-118|tcc:TCM_030104|K04733 interleukin-1 receptor-associated kinase 4 [EC:2.7.11.1] | (RefSeq) Cysteine-rich RLK 30, putative
Gh_D06G218100.1	K04733|2.48105e-67|tcc:TCM_030104|K04733 interleukin-1 receptor-associated kinase 4 [EC:2.7.11.1] | (RefSeq) Cysteine-rich RLK 30, putative
Gh_D07G012900.1	K17086|4.23073e-33|fve:101306621|K17086 transmembrane 9 superfamily member 2/4 | (RefSeq) transmembrane 9 superfamily member 7
Gh_D07G014000.1	K09422|2.9677e-99|pop:POPTR_0018s07040g|K09422 myb proto-oncogene protein, plant | (RefSeq) DNA-binding family protein
Gh_D07G088900.1	K14709|3.17637e-154|tcc:TCM_002136|K14709 solute carrier family 39 (zinc transporter), member 1/2/3 | (RefSeq) Zinc transporter 5 precursor
Gh_D07G188900.1	K08472|0|tcc:TCM_000035|K08472 mlo protein | (RefSeq) Seven transmembrane MLO family protein
Gh_D07G189200.1	K04460|0|tcc:TCM_000021|K04460 serine/threonine-protein phosphatase 5 [EC:3.1.3.16] | (RefSeq) Serine/threonine phosphatase 7 isoform 1
Gh_D08G081300.1	K02883|3.54684e-130|tcc:TCM_026682|K02883 large subunit ribosomal protein L18e | (RefSeq) Ribosomal protein L18
Gh_D09G017200.1	K04733|0|tcc:TCM_020169|K04733 interleukin-1 receptor-associated kinase 4 [EC:2.7.11.1] | (RefSeq) Wall associated kinase-like 6, putative
Gh_D09G017300.1	K04733|0|tcc:TCM_020163|K04733 interleukin-1 receptor-associated kinase 4 [EC:2.7.11.1] | (RefSeq) Wall associated kinase-like 6, putative
Gh_D09G030800.1	K01213|2.09454e-180|tcc:TCM_002289|K01213 galacturan 1,4-alpha-galacturonidase [EC:3.2.1.67] | (RefSeq) Polygalacturonase
Gh_D09G030900.1	K01213|2.09454e-180|tcc:TCM_002289|K01213 galacturan 1,4-alpha-galacturonidase [EC:3.2.1.67] | (RefSeq) Polygalacturonase
Gh_D09G033500.1	K02939|6.80633e-77|tcc:TCM_043864|K02939 large subunit ribosomal protein L9 | (RefSeq) Ribosomal protein L9/RNase H1 isoform 1
Gh_D09G047200.1	K16908|0|pop:POPTR_0015s13920g|K16908 chloroplast NAD(P)H dehydrogenase [EC:1.6.99.-] | (RefSeq) POPTRDRAFT_835294; hypothetical protein
Gh_D09G047700.1	K00963|1.84488e-38|pxb:103956806|K00963 UTP--glucose-1-phosphate uridylyltransferase [EC:2.7.7.9] | (RefSeq) UTP--glucose-1-phosphate uridylyltransferase
Gh_D10G098400.1	K13789|0|tcc:TCM_000455|K13789 geranylgeranyl diphosphate synthase, type II [EC:2.5.1.1 2.5.1.10 2.5.1.29] | (RefSeq) Geranylgeranyl pyrophosphate synthase 1
Gh_D10G190100.1	K15203|9.92183e-74|tcc:TCM_031384|K15203 general transcription factor 3C polypeptide 6 | (RefSeq) Transcription factor TFIIIC, putative isoform 1
Gh_D10G253600.1	K14769|2.76934e-150|tcc:TCM_024053|K14769 U3 small nucleolar RNA-associated protein 11 | (RefSeq) Embryo sac development arrest 14 isoform 1
Gh_D10G258410.1	K14709|4.41178e-76|tcc:TCM_011391|K14709 solute carrier family 39 (zinc transporter), member 1/2/3 | (RefSeq) Zinc transporter 7 precursor, putative
Gh_D10G276100.1	K07964|0|tcc:TCM_011586|K07964 heparanase [EC:3.2.1.166] | (RefSeq) Heparanase, putative
Gh_D11G047600.1	K11647|8.6081e-37|pop:POPTR_0010s02080g|K11647 SWI/SNF-related matrix-associated actin-dependent regulator of chromatin subfamily A member 2/4 [EC:3.6.4.-] | (RefSeq) POPTRDRAFT_229741; hypothetical protein
Gh_D11G118300.1	K20296|0|tcc:TCM_004806|K20296 vacuolar protein sorting-associated protein 51 | (RefSeq) Vps51/Vps67 family (components of vesicular transport) protein isoform 1
Gh_D11G303700.1	K00799|1.09396e-35|tcc:TCM_001952|K00799 glutathione S-transferase [EC:2.5.1.18] | (RefSeq) Glutathione S-transferase PHI 9 isoform 1
Gh_D11G315300.1	K03113|3.47826e-75|pper:PRUPE_ppa013607mg|K03113 translation initiation factor 1 | (RefSeq) hypothetical protein
Gh_D11G315400.1	K14004|0|tcc:TCM_028864|K14004 protein transport protein SEC13 | (RefSeq) Transducin family protein / WD-40 repeat family protein
Gh_D11G317800.1	K13510|1.11702e-59|tcc:TCM_005455|K13510 lysophosphatidylcholine acyltransferase / lyso-PAF acetyltransferase [EC:2.3.1.23 2.3.1.67] | (RefSeq) JHL05D22.3 protein isoform 1
Gh_D11G318100.1	K16584|0|tcc:TCM_001542|K16584 HAUS augmin-like complex subunit 1 | (RefSeq) Coiled-coil domain-containing protein, putative
Gh_D11G334900.1	K06892|0|tcc:TCM_032376|K06892 feruloyl-CoA ortho-hydroxylase [EC:1.14.11.-] | (RefSeq) 2-oxoglutarate and Fe(II)-dependent oxygenase superfamily protein
Gh_D11G339700.1	K18980|1.02195e-171|tcc:TCM_016877|K18980 2-methylene-furan-3-one reductase [EC:1.3.1.105] | (RefSeq) Oxidoreductase, zinc-binding dehydrogenase family protein, putative
Gh_D11G340100.1	K06269|0|tcc:TCM_026673|K06269 serine/threonine-protein phosphatase PP1 catalytic subunit [EC:3.1.3.16] | (RefSeq) Calcineurin-like metallo-phosphoesterase superfamily protein isoform 1
Gh_D11G340300.1	K03065|0|tcc:TCM_026659|K03065 26S proteasome regulatory subunit T5 | (RefSeq) Regulatory particle triple-A ATPase 5A
Gh_D11G340400.1	K10364|0|tcc:TCM_026656|K10364 capping protein (actin filament) muscle Z-line, alpha | (RefSeq) F-actin capping protein alpha, putative isoform 4
Gh_D11G340700.1	K02971|6.84452e-53|tcc:TCM_033475|K02971 small subunit ribosomal protein S21e | (RefSeq) 40S ribosomal protein S21
Gh_D11G341300.1	K01262|0|tcc:TCM_026550|K01262 Xaa-Pro aminopeptidase [EC:3.4.11.9] | (RefSeq) Metallopeptidase M24 family protein isoform 1
Gh_D11G341400.1	K01897|0|tcc:TCM_026552|K01897 long-chain acyl-CoA synthetase [EC:6.2.1.3] | (RefSeq) Long-chain acyl-CoA synthetase 7 isoform 1
Gh_D11G341500.1	K10406|0|tcc:TCM_026560|K10406 kinesin family member C2/C3 | (RefSeq) P-loop containing nucleoside triphosphate hydrolases superfamily protein isoform 1
Gh_D11G341600.1	K07870|0|tcc:TCM_026568|K07870 Ras homolog gene family, member T1 | (RefSeq) Mitochondrial Rho GTPase isoform 1
Gh_D11G341700.1	K01188|0|tcc:TCM_014600|K01188 beta-glucosidase [EC:3.2.1.21] | (RefSeq) Beta-glucosidase 15
Gh_D11G341800.1	K00869|0|tcc:TCM_026574|K00869 mevalonate kinase [EC:2.7.1.36] | (RefSeq) Mevalonate kinase isoform 1
Gh_D11G342200.1	K00860|1.78924e-134|tcc:TCM_026470|K00860 adenylylsulfate kinase [EC:2.7.1.25] | (RefSeq) Adenosine-5'-phosphosulfate (APS) kinase 3 isoform 1
Gh_D11G342400.1	K11128|3.2338e-65|obr:102702513|K11128 H/ACA ribonucleoprotein complex subunit 1 | (RefSeq) putative H/ACA ribonucleoprotein complex subunit 1-like protein 1
Gh_D11G342600.1	K09500|0|tcc:TCM_026460|K09500 T-complex protein 1 subunit theta | (RefSeq) TCP-1/cpn60 chaperonin family protein isoform 1
Gh_D11G346500.1	K14800|3.09078e-97|tcc:TCM_026420|K14800 pre-rRNA-processing protein TSR2 | (RefSeq) Pre-rRNA-processing protein TSR2, putative
Gh_D11G347500.1	K01620|0|tcc:TCM_026193|K01620 threonine aldolase [EC:4.1.2.48] | (RefSeq) L-allo-threonine aldolase isoform 4
Gh_D11G348000.1	K07374|0|vvi:100260286|K07374 tubulin alpha | (RefSeq) tubulin alpha-3 chain
Gh_D11G348100.1	K00549|0|tcc:TCM_025862|K00549 5-methyltetrahydropteroyltriglutamate--homocysteine methyltransferase [EC:2.1.1.14] | (RefSeq) Cobalamin-independent synthase family protein isoform 1
Gh_D11G348400.1	K09422|2.56048e-118|pop:POPTR_0019s05740g|K09422 myb proto-oncogene protein, plant | (RefSeq) POPTRDRAFT_573987; hypothetical protein
Gh_D11G352000.1	K09422|4.06526e-154|tcc:TCM_025488|K09422 myb proto-oncogene protein, plant | (RefSeq) Myb domain protein 107
Gh_D11G361300.1	K02993|3.31045e-19|tcc:TCM_019441|K02993 small subunit ribosomal protein S7e | (RefSeq) Ribosomal protein S7e family protein isoform 1
Gh_D11G386800.1	K13153|3.71051e-90|tcc:TCM_034316|K13153 U11/U12 small nuclear ribonucleoprotein 25 kDa protein | (RefSeq) Ubiquitin-like superfamily protein isoform 1
Gh_D12G007400.1	K00430|0|tcc:TCM_004510|K00430 peroxidase [EC:1.11.1.7] | (RefSeq) Peroxidase superfamily protein
Gh_D12G035300.1	K03094|3.07441e-64|tcc:TCM_006613|K03094 S-phase kinase-associated protein 1 | (RefSeq) S phase kinase-associated protein 1
Gh_D12G150900.1	K02929|4.28459e-69|vvi:100261906|K02929 large subunit ribosomal protein L44e | (RefSeq) 60S ribosomal protein L44
Gh_D12G151000.1	K01358|4.67711e-161|tcc:TCM_007735|K01358 ATP-dependent Clp protease, protease subunit [EC:3.4.21.92] | (RefSeq) Nuclear-encoded CLP protease P7
Gh_D12G160500.1	K09422|1.09482e-91|tcc:TCM_009642|K09422 myb proto-oncogene protein, plant | (RefSeq) Myb domain protein 62, putative
Gh_D12G213900.1	K01051|0|tcc:TCM_014803|K01051 pectinesterase [EC:3.1.1.11] | (RefSeq) Pectin lyase-like superfamily protein, putative isoform 3
Gh_D13G128010.1	K15203|6.33808e-71|tcc:TCM_031384|K15203 general transcription factor 3C polypeptide 6 | (RefSeq) Transcription factor TFIIIC, putative isoform 1
Gh_D13G143000.1	K09422|4.48149e-74|tcc:TCM_033015|K09422 myb proto-oncogene protein, plant | (RefSeq) MYB21
Gh_D13G150200.1	K06268|4.13869e-158|tcc:TCM_030580|K06268 serine/threonine-protein phosphatase 2B regulatory subunit | (RefSeq) Calcineurin B-like 3 isoform 1
Gh_D01G036200.1	K04733|0|tcc:TCM_032292|K04733 interleukin-1 receptor-associated kinase 4 [EC:2.7.11.1] | (RefSeq) PR5-like receptor kinase
Gh_D01G036500.1	K04733|1.34374e-41|tcc:TCM_032292|K04733 interleukin-1 receptor-associated kinase 4 [EC:2.7.11.1] | (RefSeq) PR5-like receptor kinase
Gh_D01G037500.1	K04733|2.59937e-119|tcc:TCM_032279|K04733 interleukin-1 receptor-associated kinase 4 [EC:2.7.11.1] | (RefSeq) PR5-like receptor kinase
Gh_D01G038400.1	K04733|0|tcc:TCM_032292|K04733 interleukin-1 receptor-associated kinase 4 [EC:2.7.11.1] | (RefSeq) PR5-like receptor kinase
Gh_D01G147400.1	K14792|1.23633e-26|pmum:103339605|K14792 rRNA biogenesis protein RRP5 | (RefSeq) rRNA biogenesis protein RRP5
Gh_D01G151200.1	K15014|0|tcc:TCM_010242|K15014 solute carrier family 29 (equilibrative nucleoside transporter), member 1/2/3 | (RefSeq) Nucleoside transporter, putative
