# Supplementary material for: Extensive intraspecific gene order and gene structural variations in upland cotton cultivars
Source: Nat Commun. 2019 Jul 5;10:2989. doi: 10.1038/s41467-019-10820-x (PMC6611876; doi:10.1038/s41467-019-10820-x)
Supplement: Supplementary file 12 — Supplementary Data 8 [file 41467_2019_10820_MOESM12_ESM.xlsx]

## Sheet: Supplementary Data 8
Supplementary Data 8. Summary of the genes located within the TM-1 A08 inversion regions.
Gene id	Chromosome	Direction	Start	End
Gh_A08G095900.1	A08	+	29949793	29950245
Gh_A08G096000.1	A08	+	29952350	29954594
Gh_A08G096100.1	A08	-	30220380	30220832
Gh_A08G096200.1	A08	-	30599429	30603489
Gh_A08G096300.1	A08	-	30861278	30862183
Gh_A08G096400.1	A08	+	30900000	30902379
Gh_A08G096500.1	A08	-	30903718	30910461
Gh_A08G096600.1	A08	-	31121612	31128650
Gh_A08G096700.1	A08	-	31354278	31366044
Gh_A08G096800.1	A08	+	31515225	31515587
Gh_A08G096900.1	A08	+	31518703	31520214
Gh_A08G097000.1	A08	+	31727629	31729919
Gh_A08G097100.1	A08	-	31730767	31733018
Gh_A08G097200.1	A08	+	31791989	31792441
Gh_A08G097300.1	A08	-	32054972	32071316
Gh_A08G097400.1	A08	+	32167391	32171128
Gh_A08G097500.1	A08	+	32201872	32202597
Gh_A08G097600.1	A08	+	32848147	32848776
Gh_A08G097700.1	A08	-	32936712	32945982
Gh_A08G097800.1	A08	+	33156169	33157647
Gh_A08G097900.1	A08	+	33347763	33350916
Gh_A08G098000.1	A08	+	33564801	33566768
Gh_A08G098100.1	A08	-	33735480	33737527
Gh_A08G098200.1	A08	+	33802261	33805523
Gh_A08G098300.1	A08	-	34195704	34196662
Gh_A08G098400.1	A08	-	34320590	34321414
Gh_A08G098500.1	A08	+	35032808	35033263
Gh_A08G098600.1	A08	+	35310001	35311424
Gh_A08G098700.1	A08	+	35312068	35312904
Gh_A08G098800.1	A08	+	35552749	35555145
Gh_A08G098900.1	A08	-	35972300	35973385
Gh_A08G099000.1	A08	+	36170092	36170709
Gh_A08G099100.1	A08	-	36397340	36402213
Gh_A08G099200.3	A08	+	36706137	36708663
Gh_A08G099300.1	A08	-	36709354	36710064
Gh_A08G099400.1	A08	-	36786422	36788581
Gh_A08G099500.1	A08	-	36809395	36827926
Gh_A08G099600.1	A08	+	36872135	36872707
Gh_A08G099700.1	A08	-	36935435	36935938
Gh_A08G099800.1	A08	+	37111700	37114335
Gh_A08G099900.1	A08	-	37133201	37140203
Gh_A08G100000.1	A08	+	37176851	37177186
Gh_A08G100100.1	A08	-	38091767	38096231
Gh_A08G100200.1	A08	-	38701747	38703799
Gh_A08G100300.1	A08	+	39105411	39108186
Gh_A08G100400.1	A08	-	39557087	39557710
Gh_A08G100500.1	A08	-	39689532	39690998
Gh_A08G100600.1	A08	-	39791316	39791636
Gh_A08G100700.1	A08	-	39795905	39798682
Gh_A08G100800.1	A08	+	39971777	39973615
Gh_A08G100900.1	A08	-	40196763	40197808
Gh_A08G101000.1	A08	-	40667848	40669679
Gh_A08G101100.1	A08	-	40678348	40680808
Gh_A08G101200.1	A08	-	40752507	40753704
Gh_A08G101300.1	A08	+	41578027	41580479
Gh_A08G101400.1	A08	-	41705012	41706776
Gh_A08G101500.1	A08	+	41852220	41857099
Gh_A08G101600.1	A08	-	41858111	41860108
Gh_A08G101700.1	A08	+	42056246	42062201
Gh_A08G101800.1	A08	+	42063318	42066479
Gh_A08G101900.1	A08	-	42067494	42070251
Gh_A08G102000.2	A08	+	42808317	42809600
Gh_A08G102100.1	A08	+	42811963	42815700
Gh_A08G102200.1	A08	-	43050719	43062356
Gh_A08G102300.1	A08	+	43312287	43314011
Gh_A08G102400.1	A08	+	43336923	43346782
Gh_A08G102500.1	A08	+	43524410	43524928
Gh_A08G102600.1	A08	-	43526893	43527641
Gh_A08G102700.1	A08	-	43592696	43601822
Gh_A08G102800.1	A08	+	43736191	43739429
Gh_A08G102900.2	A08	-	43740646	43742667
Gh_A08G103000.1	A08	+	43745657	43748413
Gh_A08G103100.1	A08	-	43808657	43811036
Gh_A08G103200.1	A08	-	43811817	43814679
Gh_A08G103300.1	A08	-	44402424	44404412
Gh_A08G103400.1	A08	+	44408337	44410166
Gh_A08G103500.1	A08	-	44498372	44503285
Gh_A08G103600.1	A08	-	44504339	44506921
Gh_A08G103700.1	A08	-	44668641	44670997
Gh_A08G103800.1	A08	-	44673282	44682295
Gh_A08G103900.2	A08	-	44706228	44707225
Gh_A08G104000.1	A08	-	44981354	44984609
Gh_A08G104100.1	A08	-	45052280	45055772
Gh_A08G104200.1	A08	+	45082681	45087240
Gh_A08G104300.1	A08	-	45164991	45166342
Gh_A08G104400.1	A08	+	45244808	45245177
Gh_A08G104500.1	A08	+	45245547	45252441
Gh_A08G104600.1	A08	-	45537715	45539173
Gh_A08G104700.1	A08	-	45546808	45547152
Gh_A08G104800.1	A08	+	45590495	45591471
Gh_A08G104900.1	A08	+	45669047	45673568
Gh_A08G105000.1	A08	+	45838034	45841273
Gh_A08G105100.1	A08	+	45872420	45873756
Gh_A08G105200.1	A08	-	45912960	45913151
Gh_A08G105300.1	A08	+	46701377	46706334
Gh_A08G105400.1	A08	+	47204011	47204478
Gh_A08G105500.1	A08	+	48284781	48287884
Gh_A08G105600.1	A08	+	48660161	48660920
Gh_A08G105700.1	A08	+	48939330	48940890
Gh_A08G105800.1	A08	-	49178281	49181111
Gh_A08G105900.1	A08	+	49248883	49253675
Gh_A08G106000.1	A08	-	49398525	49399046
Gh_A08G106100.1	A08	+	49508461	49509270
Gh_A08G106200.1	A08	-	49510305	49514881
Gh_A08G106300.1	A08	-	49553230	49553492
Gh_A08G106400.1	A08	+	49578418	49579443
Gh_A08G106500.1	A08	-	49799538	49804262
Gh_A08G106600.1	A08	-	49901146	49902255
Gh_A08G106700.1	A08	+	50163607	50164098
Gh_A08G106800.1	A08	-	50164731	50166613
Gh_A08G106900.1	A08	+	50337146	50340762
Gh_A08G107000.1	A08	+	50655934	50659033
Gh_A08G107100.1	A08	-	50665888	50667606
Gh_A08G107200.1	A08	+	50776317	50776475
Gh_A08G107300.1	A08	+	50893591	50895110
Gh_A08G107400.1	A08	-	50937852	50943159
Gh_A08G107500.1	A08	-	51070162	51071328
Gh_A08G107600.1	A08	+	51228589	51230826
Gh_A08G107700.1	A08	-	52826243	52828497
Gh_A08G107800.1	A08	-	52925680	52926394
Gh_A08G107900.1	A08	+	52929342	52935664
Gh_A08G108000.1	A08	+	54052826	54068940
Gh_A08G108100.1	A08	-	54075822	54083171
Gh_A08G108200.1	A08	+	54506856	54516581
Gh_A08G108300.1	A08	+	54666270	54669677
Gh_A08G108400.1	A08	+	54720412	54726817
Gh_A08G108500.1	A08	-	54727652	54728317
Gh_A08G108600.1	A08	-	54814047	54816819
Gh_A08G108700.1	A08	+	54835089	54836245
Gh_A08G108800.1	A08	-	55299096	55304780
Gh_A08G108900.1	A08	+	55358080	55361162
Gh_A08G109000.1	A08	-	55814210	55823032
Gh_A08G109100.1	A08	-	55877624	55878175
Gh_A08G109200.1	A08	-	55880908	55881321
Gh_A08G109300.1	A08	+	55903430	55904196
Gh_A08G109400.1	A08	-	55906079	55906429
Gh_A08G109500.1	A08	+	55921879	55922645
Gh_A08G109600.1	A08	-	55924530	55924880
Gh_A08G109700.1	A08	+	55944684	55945231
Gh_A08G109800.1	A08	+	55988190	55989603
Gh_A08G109900.1	A08	-	56091907	56092269
Gh_A08G110000.1	A08	+	56159003	56160187
Gh_A08G110100.1	A08	+	56186929	56188217
Gh_A08G110200.1	A08	-	56192603	56195763
Gh_A08G110300.1	A08	+	56713879	56716078
Gh_A08G110400.1	A08	-	56810120	56811461
Gh_A08G110500.1	A08	+	56878032	56879431
Gh_A08G110600.1	A08	+	56962290	56964584
Gh_A08G110700.1	A08	+	57359328	57359891
Gh_A08G110800.1	A08	+	57391157	57393078
Gh_A08G110900.1	A08	-	57437016	57442382
Gh_A08G111000.1	A08	-	57464555	57465127
Gh_A08G111100.1	A08	-	57548994	57551610
Gh_A08G111200.1	A08	-	57878439	57879204
Gh_A08G111300.1	A08	+	58224558	58226116
Gh_A08G111400.1	A08	+	59023099	59026786
Gh_A08G111500.1	A08	-	59161360	59164288
Gh_A08G111600.1	A08	-	59479226	59479819
Gh_A08G111700.1	A08	+	59557548	59558991
Gh_A08G111800.1	A08	+	59975040	59977290
Gh_A08G111900.1	A08	+	60685782	60687593
Gh_A08G112000.1	A08	-	60688035	60692145
Gh_A08G112100.1	A08	-	60710935	60714996
Gh_A08G112200.1	A08	+	60817345	60820755
Gh_A08G112300.1	A08	-	60984140	60985534
Gh_A08G112400.1	A08	-	61128386	61163352
Gh_A08G112500.1	A08	-	61311417	61312469
Gh_A08G112600.1	A08	+	61432116	61433012
Gh_A08G112700.1	A08	+	61612591	61617118
Gh_A08G112800.1	A08	-	61617493	61618212
Gh_A08G112900.1	A08	+	61699260	61704267
Gh_A08G113000.1	A08	-	61909758	61910464
Gh_A08G113100.1	A08	-	62093612	62094542
Gh_A08G113200.1	A08	-	62115087	62141995
Gh_A08G113300.1	A08	+	62202528	62203778
Gh_A08G113400.1	A08	-	62204382	62205909
Gh_A08G113500.1	A08	-	62644549	62645103
Gh_A08G113600.1	A08	-	62701092	62717975
Gh_A08G113700.1	A08	+	62797551	62801022
Gh_A08G113800.1	A08	-	62815699	62818325
Gh_A08G113900.1	A08	-	62879694	62880478
Gh_A08G114000.1	A08	+	63093203	63094186
Gh_A08G114100.1	A08	-	63101622	63107631
Gh_A08G114200.1	A08	+	63165032	63165354
Gh_A08G114300.1	A08	-	63185926	63186930
Gh_A08G114400.2	A08	-	63269765	63272226
Gh_A08G114500.1	A08	-	63364686	63366142
Gh_A08G114600.1	A08	+	64396106	64397609
Gh_A08G114700.1	A08	-	64657997	64658434
Gh_A08G114800.1	A08	-	64887793	64891141
Gh_A08G114900.1	A08	+	65202196	65208006
Gh_A08G115000.1	A08	+	65779030	65782175
Gh_A08G115100.1	A08	-	65785072	65791132
Gh_A08G115200.1	A08	+	66699573	66700890
Gh_A08G115300.1	A08	+	67133094	67134413
Gh_A08G115400.1	A08	+	67175490	67189285
Gh_A08G115500.1	A08	-	67698828	67702270
Gh_A08G115600.1	A08	-	68254691	68255746
Gh_A08G115700.1	A08	+	68364903	68370839
Gh_A08G115800.1	A08	-	68372625	68375337
Gh_A08G115900.1	A08	-	68377865	68380026
Gh_A08G116000.1	A08	-	68751688	68754997
Gh_A08G116100.1	A08	+	68789332	68791021
Gh_A08G116200.1	A08	+	68797585	68798332
Gh_A08G116300.1	A08	-	69074097	69077005
Gh_A08G116400.1	A08	+	69796268	69797362
Gh_A08G116500.1	A08	-	69815114	69817826
Gh_A08G116600.1	A08	-	70070970	70074149
Gh_A08G116700.1	A08	-	70627682	70628465
Gh_A08G116800.1	A08	-	70861277	70864496
Gh_A08G116900.1	A08	-	71012630	71013410
Gh_A08G117000.1	A08	+	71381377	71382354
Gh_A08G117100.1	A08	+	71695165	71695794
Gh_A08G117200.1	A08	-	71699345	71703397
Gh_A08G117300.1	A08	-	71827435	71829453
Gh_A08G117400.1	A08	+	72537519	72541931
Gh_A08G117500.1	A08	+	72842357	72843721
Gh_A08G117600.1	A08	+	72847609	72851962
Gh_A08G117700.1	A08	-	73038569	73039364
Gh_A08G117800.1	A08	+	73508249	73512076
Gh_A08G117900.1	A08	-	73526453	73527028
Gh_A08G118000.1	A08	-	73533421	73534332
Gh_A08G118100.1	A08	-	73638694	73639912
Gh_A08G118200.1	A08	-	73710945	73713117
Gh_A08G118300.1	A08	-	73832046	73832666
Gh_A08G118400.1	A08	-	73956287	73956538
Gh_A08G118500.1	A08	+	73993913	73994149
Gh_A08G118600.1	A08	+	74140219	74141052
Gh_A08G118700.1	A08	+	74319190	74326763
Gh_A08G118800.1	A08	+	74376210	74391328
Gh_A08G118900.1	A08	+	74471697	74472892
Gh_A08G119000.1	A08	-	74514309	74515112
Gh_A08G119100.1	A08	-	74644196	74646593
Gh_A08G119200.1	A08	-	74667212	74681994
Gh_A08G119300.1	A08	-	74827009	74828131
Gh_A08G119400.1	A08	+	74997206	75002535
Gh_A08G119500.1	A08	-	75003368	75014185
Gh_A08G119600.1	A08	+	75202653	75207350
Gh_A08G119700.1	A08	-	75337971	75340100
Gh_A08G119800.1	A08	+	75353782	75356245
Gh_A08G119900.1	A08	+	75358276	75361140
Gh_A08G120000.1	A08	-	75375692	75376598
Gh_A08G120100.1	A08	+	75378354	75379340
Gh_A08G120200.1	A08	-	75381990	75385485
Gh_A08G120300.1	A08	-	75478219	75480517
Gh_A08G120400.1	A08	+	75563265	75564167
Gh_A08G120500.1	A08	-	75857745	75863902
Gh_A08G120600.1	A08	-	75866358	75868483
