# Supplementary material for: Extensive intraspecific gene order and gene structural variations in upland cotton cultivars
Source: Nat Commun. 2019 Jul 5;10:2989. doi: 10.1038/s41467-019-10820-x (PMC6611876; doi:10.1038/s41467-019-10820-x)
Supplement: Supplementary file 13 — Supplementary Data 9 [file 41467_2019_10820_MOESM13_ESM.xlsx]

## Sheet: Supplementary Data 9
Supplementary Data9. Summary of the genes located within the ZM24 A08 inversion regions.
Gene id	Chromosome	Direction	Start	End
Ghicr24_A08G092600.1	A08	-	30466937	30471891
Ghicr24_A08G092700.1	A08	+	31175227	31175418
Ghicr24_A08G092800.1	A08	-	31207924	31209260
Ghicr24_A08G092900.1	A08	-	31240424	31243895
Ghicr24_A08G093000.1	A08	+	31276702	31277169
Ghicr24_A08G093100.1	A08	-	31406444	31406908
Ghicr24_A08G093200.1	A08	-	31410544	31410939
Ghicr24_A08G093300.1	A08	-	31494567	31495543
Ghicr24_A08G093400.1	A08	+	31546687	31548145
Ghicr24_A08G093500.1	A08	-	31801889	31802258
Ghicr24_A08G093600.1	A08	+	31871472	31872831
Ghicr24_A08G093700.1	A08	-	31937274	31941833
Ghicr24_A08G093800.1	A08	+	31968734	31972146
Ghicr24_A08G093900.1	A08	+	32028896	32032151
Ghicr24_A08G094000.1	A08	+	32306724	32307721
Ghicr24_A08G094100.1	A08	+	32331682	32340738
Ghicr24_A08G094200.1	A08	+	32343020	32345368
Ghicr24_A08G094300.1	A08	+	32557127	32559709
Ghicr24_A08G094400.1	A08	+	32560762	32564109
Ghicr24_A08G094500.1	A08	-	32654037	32655878
Ghicr24_A08G094600.1	A08	+	32659800	32661769
Ghicr24_A08G094700.1	A08	+	33255403	33258264
Ghicr24_A08G094800.1	A08	+	33259045	33261423
Ghicr24_A08G094900.1	A08	-	33321657	33324413
Ghicr24_A08G095000.1	A08	+	33327401	33329422
Ghicr24_A08G095100.1	A08	-	33330639	33333880
Ghicr24_A08G095200.1	A08	+	33457189	33466318
Ghicr24_A08G095300.1	A08	-	33694535	33704397
Ghicr24_A08G095400.1	A08	-	33730410	33732150
Ghicr24_A08G095500.2	A08	+	34018968	34030618
Ghicr24_A08G095600.1	A08	-	34258284	34262022
Ghicr24_A08G095700.1	A08	-	34264390	34265673
Ghicr24_A08G095800.1	A08	+	35109505	35112262
Ghicr24_A08G095900.1	A08	-	35113279	35116429
Ghicr24_A08G096000.1	A08	-	35117544	35124000
Ghicr24_A08G096100.3	A08	+	35422611	35427488
Ghicr24_A08G096200.1	A08	-	35428500	35430497
Ghicr24_A08G096300.1	A08	-	35579784	35582236
Ghicr24_A08G096400.1	A08	+	36440615	36441812
Ghicr24_A08G096500.1	A08	+	36526913	36529373
Ghicr24_A08G096600.1	A08	+	36538044	36539875
Ghicr24_A08G096700.1	A08	+	37059389	37060345
Ghicr24_A08G096800.1	A08	+	37459039	37461816
Ghicr24_A08G096900.1	A08	+	37466084	37466404
Ghicr24_A08G097000.1	A08	+	37577920	37579386
Ghicr24_A08G097100.1	A08	+	37703763	37704386
Ghicr24_A08G097200.1	A08	-	38005758	38006096
Ghicr24_A08G097300.1	A08	-	38258128	38260902
Ghicr24_A08G097400.1	A08	+	38662775	38664827
Ghicr24_A08G097500.1	A08	+	39108624	39113090
Ghicr24_A08G097600.1	A08	-	39876301	39876636
Ghicr24_A08G097700.1	A08	+	39912641	39919671
Ghicr24_A08G097800.1	A08	+	39934382	39935938
Ghicr24_A08G097900.1	A08	-	39938546	39941181
Ghicr24_A08G098000.1	A08	+	40168495	40168998
Ghicr24_A08G098100.1	A08	-	40247649	40248221
Ghicr24_A08G098200.1	A08	+	40292422	40309862
Ghicr24_A08G098300.1	A08	-	40411497	40414176
Ghicr24_A08G098400.1	A08	+	40750859	40755733
Ghicr24_A08G098500.1	A08	-	40976994	40977611
Ghicr24_A08G098600.1	A08	+	41147248	41148036
Ghicr24_A08G098700.1	A08	-	41573662	41576059
Ghicr24_A08G098800.1	A08	-	41838532	41839473
Ghicr24_A08G098900.1	A08	-	41840117	41841540
Ghicr24_A08G099000.1	A08	-	42028688	42029143
Ghicr24_A08G099100.1	A08	+	42840589	42841413
Ghicr24_A08G099200.1	A08	+	42972615	42973573
Ghicr24_A08G099300.1	A08	-	43370059	43373322
Ghicr24_A08G099400.1	A08	+	43425952	43427467
Ghicr24_A08G099500.2	A08	-	43596767	43599474
Ghicr24_A08G099600.1	A08	-	43799721	43802873
Ghicr24_A08G099700.1	A08	-	43992994	43994472
Ghicr24_A08G099800.1	A08	+	44821674	44823925
Ghicr24_A08G099900.1	A08	-	44825624	44827064
Ghicr24_A08G100000.1	A08	-	45040631	45042142
Ghicr24_A08G100100.1	A08	-	45045258	45045620
Ghicr24_A08G100200.1	A08	+	45211472	45223233
Ghicr24_A08G100300.1	A08	+	45459661	45466695
Ghicr24_A08G100400.1	A08	+	45661242	45667985
Ghicr24_A08G100500.1	A08	-	45669324	45671703
Ghicr24_A08G100600.1	A08	+	45709664	45710571
Ghicr24_A08G100700.1	A08	+	45951379	45955439
Ghicr24_A08G100800.1	A08	+	46293031	46293483
Ghicr24_A08G100900.1	A08	-	46544121	46546363
Ghicr24_A08G101000.1	A08	-	46548468	46548920
Ghicr24_A08G101100.1	A08	-	48456557	48458795
Ghicr24_A08G101200.1	A08	+	48614352	48615518
Ghicr24_A08G101300.1	A08	+	48759722	48764634
Ghicr24_A08G101400.1	A08	-	48940831	48940989
Ghicr24_A08G101500.2	A08	-	49228455	49232072
Ghicr24_A08G101600.1	A08	+	49401569	49403450
Ghicr24_A08G101700.1	A08	-	49404085	49404576
Ghicr24_A08G101800.1	A08	-	49642673	49643578
Ghicr24_A08G101900.1	A08	+	49723870	49728594
Ghicr24_A08G102000.1	A08	-	49937168	49938193
Ghicr24_A08G102100.1	A08	+	50004394	50008971
Ghicr24_A08G102200.1	A08	-	50010007	50010816
Ghicr24_A08G102300.1	A08	+	50100514	50101035
Ghicr24_A08G102400.4	A08	-	50239836	50244628
Ghicr24_A08G102500.1	A08	+	50301014	50303844
Ghicr24_A08G102600.1	A08	-	50496786	50498348
Ghicr24_A08G102700.1	A08	-	50772542	50773301
Ghicr24_A08G102800.1	A08	-	51170657	51173764
Ghicr24_A08G102900.1	A08	+	51551308	51557630
Ghicr24_A08G103000.1	A08	+	52463225	52483741
Ghicr24_A08G103100.1	A08	-	52490624	52492992
Ghicr24_A08G103200.1	A08	+	52956933	52960293
Ghicr24_A08G103300.1	A08	+	53061606	53068012
Ghicr24_A08G103400.1	A08	-	53068846	53069511
Ghicr24_A08G103500.1	A08	-	53167886	53170658
Ghicr24_A08G103600.1	A08	+	53188930	53190086
Ghicr24_A08G103700.1	A08	-	53331961	53337645
Ghicr24_A08G103800.1	A08	+	53396011	53397478
Ghicr24_A08G103900.3	A08	-	53863406	53872229
Ghicr24_A08G104000.1	A08	-	53915761	53916312
Ghicr24_A08G104100.1	A08	-	53919055	53919468
Ghicr24_A08G104200.1	A08	+	53941579	53942345
Ghicr24_A08G104300.1	A08	-	53944230	53944580
Ghicr24_A08G104400.1	A08	+	53964366	53964913
Ghicr24_A08G104500.1	A08	+	54007868	54009281
Ghicr24_A08G104600.1	A08	-	54115776	54116453
Ghicr24_A08G104700.1	A08	+	54183175	54184359
Ghicr24_A08G104800.1	A08	+	54211152	54212441
Ghicr24_A08G104900.2	A08	-	54216825	54219985
Ghicr24_A08G105000.1	A08	+	54794631	54797802
Ghicr24_A08G105100.1	A08	-	54887750	54889091
Ghicr24_A08G105200.3	A08	+	54961270	54962671
Ghicr24_A08G105300.1	A08	+	55048711	55051004
Ghicr24_A08G105400.1	A08	+	55448981	55449544
Ghicr24_A08G105500.4	A08	-	55526649	55532072
Ghicr24_A08G105600.1	A08	-	55554247	55554819
Ghicr24_A08G105700.1	A08	-	55649856	55652472
Ghicr24_A08G105800.1	A08	-	55949076	55949841
Ghicr24_A08G105900.1	A08	+	56253455	56255013
Ghicr24_A08G106000.1	A08	+	57018741	57022427
Ghicr24_A08G106100.1	A08	-	57108627	57111555
Ghicr24_A08G106200.1	A08	-	57433784	57434377
Ghicr24_A08G106300.1	A08	+	57506646	57508092
Ghicr24_A08G106400.1	A08	+	57900759	57903009
Ghicr24_A08G106500.1	A08	+	58552985	58554823
Ghicr24_A08G106600.1	A08	-	58555265	58559375
Ghicr24_A08G106700.1	A08	-	58578164	58582226
Ghicr24_A08G106800.2	A08	+	58684290	58687699
Ghicr24_A08G106900.2	A08	-	58856642	58857710
Ghicr24_A08G107000.1	A08	+	59082532	59084657
Ghicr24_A08G107100.1	A08	+	59087093	59093257
Ghicr24_A08G107200.1	A08	-	59437528	59438430
Ghicr24_A08G107300.1	A08	+	59626746	59630242
Ghicr24_A08G107400.1	A08	-	59632889	59633875
Ghicr24_A08G107500.1	A08	+	59635964	59636524
Ghicr24_A08G107600.1	A08	-	59651092	59653960
Ghicr24_A08G107700.1	A08	-	59655992	59658457
Ghicr24_A08G107800.1	A08	+	59672301	59674274
Ghicr24_A08G107900.1	A08	-	59684205	59686463
Ghicr24_A08G108000.1	A08	-	59777170	59780835
Ghicr24_A08G108100.1	A08	+	59858989	59859653
Ghicr24_A08G108200.1	A08	-	59860488	59865665
Ghicr24_A08G108300.1	A08	+	60059216	60072598
Ghicr24_A08G108400.1	A08	+	60094604	60097002
Ghicr24_A08G108500.1	A08	+	60237686	60238675
Ghicr24_A08G108600.1	A08	-	60279883	60281077
Ghicr24_A08G108700.1	A08	-	60361204	60363534
Ghicr24_A08G108800.1	A08	-	60431248	60438818
Ghicr24_A08G108900.1	A08	-	60601346	60602179
Ghicr24_A08G109000.1	A08	-	60751813	60752049
Ghicr24_A08G109100.1	A08	+	60786191	60786442
Ghicr24_A08G109200.1	A08	+	60894209	60894828
Ghicr24_A08G109300.1	A08	+	61015257	61017431
Ghicr24_A08G109400.1	A08	+	61076825	61078040
Ghicr24_A08G109500.1	A08	+	61078782	61080672
Ghicr24_A08G109600.1	A08	+	61198332	61199564
Ghicr24_A08G109700.1	A08	+	61205622	61206197
Ghicr24_A08G109800.1	A08	-	61220591	61224418
Ghicr24_A08G109900.1	A08	+	61705761	61706556
Ghicr24_A08G110000.1	A08	-	61897695	61902224
Ghicr24_A08G110100.1	A08	-	61906112	61907476
Ghicr24_A08G110200.1	A08	-	62138541	62142585
Ghicr24_A08G110300.1	A08	+	62905134	63001195
Ghicr24_A08G110400.1	A08	+	63019902	63023954
Ghicr24_A08G110500.1	A08	-	63027784	63028137
Ghicr24_A08G110600.1	A08	-	63244659	63245636
Ghicr24_A08G110700.1	A08	+	63644822	63645602
Ghicr24_A08G110800.1	A08	+	63783390	63786642
Ghicr24_A08G110900.1	A08	+	64097113	64097899
Ghicr24_A08G111000.1	A08	+	64771820	64774999
Ghicr24_A08G111100.1	A08	+	65032939	65033250
Ghicr24_A08G111200.1	A08	-	65035555	65036142
Ghicr24_A08G111300.1	A08	+	65064474	65067186
Ghicr24_A08G111400.1	A08	-	65088271	65089364
Ghicr24_A08G111500.1	A08	+	65842707	65845616
Ghicr24_A08G111600.1	A08	-	66152603	66154219
Ghicr24_A08G111700.1	A08	+	66198864	66202131
Ghicr24_A08G111800.1	A08	+	66541402	66543565
Ghicr24_A08G111900.1	A08	+	66546098	66548598
Ghicr24_A08G112000.1	A08	-	66550594	66556545
Ghicr24_A08G112100.1	A08	+	66755722	66759162
Ghicr24_A08G112200.1	A08	-	67228304	67242100
Ghicr24_A08G112300.1	A08	-	67283151	67284470
Ghicr24_A08G112400.1	A08	-	67765064	67766381
Ghicr24_A08G112500.1	A08	+	68676895	68682950
Ghicr24_A08G112600.1	A08	-	68685855	68689002
Ghicr24_A08G112700.1	A08	-	69287026	69295194
Ghicr24_A08G112800.1	A08	-	69589792	69590880
Ghicr24_A08G112900.1	A08	+	69593906	69596801
Ghicr24_A08G113000.1	A08	+	69793077	69793514
Ghicr24_A08G113100.2	A08	-	70016143	70017584
Ghicr24_A08G113200.1	A08	+	71054456	71055910
Ghicr24_A08G113300.1	A08	+	71152277	71154738
Ghicr24_A08G113400.1	A08	-	71210348	71210905
Ghicr24_A08G113500.1	A08	+	71237675	71238679
Ghicr24_A08G113600.1	A08	-	71259404	71259726
Ghicr24_A08G113700.1	A08	+	71325366	71327556
Ghicr24_A08G113800.1	A08	-	71335167	71336150
Ghicr24_A08G113900.1	A08	+	71600414	71600857
Ghicr24_A08G114000.1	A08	+	71651517	71654143
Ghicr24_A08G114100.1	A08	-	71668813	71672288
Ghicr24_A08G114200.1	A08	+	71751786	71768668
Ghicr24_A08G114300.1	A08	+	71824733	71825287
Ghicr24_A08G114400.1	A08	+	72289060	72290587
Ghicr24_A08G114500.1	A08	-	72291191	72292441
Ghicr24_A08G114600.1	A08	+	72408021	72408952
Ghicr24_A08G114700.1	A08	-	72838219	72839808
Ghicr24_A08G114800.1	A08	-	72898819	72907318
Ghicr24_A08G114900.1	A08	+	72897722	72898444
Ghicr24_A08G115000.1	A08	-	73064189	73065085
Ghicr24_A08G115100.1	A08	+	73194190	73195416
