# Supplementary material for: Extensive intraspecific gene order and gene structural variations in upland cotton cultivars
Source: Nat Commun. 2019 Jul 5;10:2989. doi: 10.1038/s41467-019-10820-x (PMC6611876; doi:10.1038/s41467-019-10820-x)
Supplement: Supplementary file 14 — Source Data [file 41467_2019_10820_MOESM14_ESM.xlsx]

## Sheet: Figure 1a
G. arboreum	Start Position	End Postiton	TM-1	Start Position	End Postiton			ZM24	Start Position	End Postiton	G. arboreum	Start Position	End Postiton
ChrA12	56213	69861	TM_1At12	83285	96998			ZM24At09	220925	234484	ChrA09	100117	113743
ChrA12	78473	125008	TM_1At12	113275	159749			ZM24At09	245058	269717	ChrA09	113852	138444
ChrA12	152699	171864	TM_1At12	187936	207160			ZM24At09	273330	285641	ChrA09	149595	161896
ChrA12	177888	193451	TM_1At12	210456	226042			ZM24At09	285125	306078	ChrA09	161507	182431
ChrA12	198645	213075	TM_1At12	226038	240406			ZM24At09	317734	329652	ChrA09	190681	202572
ChrA12	238214	258201	TM_1At12	268679	288651			ZM24At09	341082	353376	ChrA09	203213	215514
ChrA12	261182	272918	TM_1At12	288645	300333			ZM24At09	394911	428437	ChrA09	224076	257525
ChrA12	279548	306455	TM_1At12	309334	336268			ZM24At09	450190	465212	ChrA09	266300	281322
ChrA12	306461	324185	TM_1At12	336444	354080			ZM24At09	465333	482344	ChrA09	281319	298338
ChrA12	349322	374856	TM_1At12	369414	394987			ZM24At09	483480	494091	ChrA09	298338	308991
ChrA12	394059	407313	TM_1At12	387546	400828			ZM24At09	494087	504939	ChrA09	309059	319926
ChrA12	407315	419111	TM_1At12	401599	413383			ZM24At09	504934	519565	ChrA09	322907	337543
ChrA12	428503	446068	TM_1At12	429172	446736			ZM24At09	519658	531188	ChrA09	338104	349735
ChrA12	453526	467294	TM_1At12	460071	473850			ZM24At09	541756	595766	ChrA09	359683	413702
ChrA12	467295	486905	TM_1At12	474707	494133			ZM24At09	646996	684947	ChrA09	443664	481766
ChrA12	502201	514151	TM_1At12	509379	521315			ZM24At09	695579	730836	ChrA09	499452	534777
ChrA12	532640	546340	TM_1At12	540181	553821			ZM24At09	738633	770244	ChrA09	537526	569290
ChrA12	550191	567355	TM_1At12	554077	571284			ZM24At09	770526	786199	ChrA09	569288	584926
ChrA12	577393	587786	TM_1At12	578966	589363			ZM24At09	792068	804193	ChrA09	587376	599501
ChrA12	588083	607390	TM_1At12	589393	608756			ZM24At09	804229	822596	ChrA09	599499	617861
ChrA12	624163	637035	TM_1At12	614211	627157			ZM24At09	822591	837277	ChrA09	629169	643909
ChrA12	651493	667959	TM_1At12	641355	657764			ZM24At09	837697	855786	ChrA09	643903	662119
ChrA12	669526	713003	TM_1At12	659720	703237			ZM24At09	857517	883989	ChrA09	664016	690557
ChrA12	726717	737235	TM_1At12	719462	729967			ZM24At09	894751	919945	ChrA09	690553	715788
ChrA12	737325	759575	TM_1At12	729967	752194			ZM24At09	928574	952062	ChrA09	727495	750921
ChrA12	760919	801507	TM_1At12	759596	800178			ZM24At09	960791	976125	ChrA09	757185	772664
ChrA12	801503	828391	TM_1At12	805561	832495			ZM24At09	1029697	1042642	ChrA09	821501	834489
ChrA12	829988	841414	TM_1At12	832493	843851			ZM24At09	1052990	1073782	ChrA09	863829	884639
ChrA12	845902	857290	TM_1At12	848039	859432			ZM24At09	1072843	1086989	ChrA09	883899	897971
ChrA12	857245	867739	TM_1At12	859434	869930			ZM24At09	1087742	1098111	ChrA09	49233	59573
ChrA12	887148	897264	TM_1At12	892371	902504			ZM24At09	1103852	1118297	ChrA09	931168	945679
ChrA12	897265	909207	TM_1At12	902663	914612			ZM24At09	1122214	1137222	ChrA09	952098	967143
ChrA12	909207	920383	TM_1At12	914771	925862			ZM24At09	1140847	1154235	ChrA09	967128	980542
ChrA12	923218	1002002	TM_1At12	937485	1016050			ZM24At09	1181659	1200587	ChrA09	992739	1011748
ChrA12	1004325	1018491	TM_1At12	1016072	1030297			ZM24At09	1200607	1214376	ChrA09	1011873	1025659
ChrA12	1043431	1070362	TM_1At12	1056661	1083589			ZM24At09	1245208	1256953	ChrA09	1049350	1061032
ChrA12	1084519	1127242	TM_1At12	1093107	1135875			ZM24At09	1283437	1298469	ChrA09	1064246	1079303
ChrA12	1164324	1213950	TM_1At12	1162135	1211424			ZM24At09	1331795	1352748	ChrA09	1108714	1129548
ChrA12	1213945	1250197	TM_1At12	1214326	1250630			ZM24At09	1372189	1394747	ChrA09	1137632	1160193
ChrA12	1250193	1266464	TM_1At12	1251623	1267910			ZM24At09	1397351	1417769	ChrA09	1167818	1188289
ChrA12	1282182	1300705	TM_1At12	1281293	1299746			ZM24At09	1418064	1510716	ChrA09	1188292	1281049
ChrA12	1305405	1326470	TM_1At12	1319881	1340845			ZM24At09	1517033	1532140	ChrA09	1292016	1307238
ChrA12	1447746	1461418	TM_1At12	1386400	1400010			ZM24At09	1542163	1553441	ChrA09	1312808	1324091
ChrA12	1471743	1492851	TM_1At12	1411823	1432873			ZM24At09	1553441	1572520	ChrA09	1324182	1343239
ChrA12	1492852	1506567	TM_1At12	1432994	1446651			ZM24At09	1580330	1604629	ChrA09	1352388	1376560
ChrA12	1522648	1566874	TM_1At12	1466122	1510464			ZM24At09	1612576	1632759	ChrA09	1388436	1408809
ChrA12	1566867	1581409	TM_1At12	1521422	1535886			ZM24At09	1677245	1705919	ChrA09	1464114	1492854
ChrA12	1615093	1667851	TM_1At12	1584986	1637796			ZM24At09	1710741	1728102	ChrA09	1492849	1510139
ChrA12	1671694	1686494	TM_1At12	1637792	1652627			ZM24At09	1775642	1789167	ChrA09	1575598	1589162
ChrA12	1685734	1696324	TM_1At12	1652180	1662796			ZM24At09	1808246	1792799	ChrA09	69935696	69951172
ChrA12	1706971	1719702	TM_1At12	1662790	1675532			ZM24At09	1838018	1848471	ChrA09	1618662	1629023
ChrA12	1719933	1782990	TM_1At12	1680664	1743692			ZM24At09	1852609	1890279	ChrA09	1628978	1666805
ChrA12	1789191	1800872	TM_1At12	1755330	1766977			ZM24At09	1928874	2001551	ChrA09	1719386	1792252
ChrA12	1825463	1852067	TM_1At12	1786132	1812715			ZM24At09	2001726	2059040	ChrA09	1792430	1849727
ChrA12	1899563	1910955	TM_1At12	1875788	1887234			ZM24At09	2059039	2071181	ChrA09	1849778	1861876
ChrA12	1910952	1930028	TM_1At12	1895683	1914677			ZM24At09	2081490	2130635	ChrA09	1861872	1911024
ChrA12	1938932	1949953	TM_1At12	1914673	1925646			ZM24At09	2130637	2168894	ChrA09	1911222	1949485
ChrA12	1963297	1979254	TM_1At12	1939804	1955770			ZM24At09	2171536	2208167	ChrA09	1949737	1986425
ChrA12	1979250	1997819	TM_1At12	1958722	1977242			ZM24At09	2212153	2233966	ChrA09	1986423	2008194
ChrA12	2008587	2036103	TM_1At12	1977241	2004717			ZM24At09	2257202	2270129	ChrA09	2040707	2053680
ChrA12	2037094	2099556	TM_1At12	2036479	2099003			ZM24At09	2284300	2311744	ChrA09	2059541	2087078
ChrA12	2104098	2143283	TM_1At12	2099746	2138967			ZM24At09	2339370	2356411	ChrA09	2103444	2120432
ChrA12	2180379	2191760	TM_1At12	2159440	2170805			ZM24At09	2356202	2375002	ChrA09	2120426	2139327
ChrA12	2216430	2228601	TM_1At12	2170800	2182950			ZM24At09	2385599	2399037	ChrA09	2139322	2152838
ChrA12	2241999	2270126	TM_1At12	2190403	2218541			ZM24At09	2407348	2425792	ChrA09	2161404	2179877
ChrA12	2295519	2306546	TM_1At12	2242519	2253577			ZM24At09	2443739	2455781	ChrA09	2186425	2198513
ChrA12	2310439	2403791	TM_1At12	2255901	2349065			ZM24At09	2456724	2474615	ChrA09	2198515	2216395
ChrA12	2403752	2435517	TM_1At12	2349063	2380911			ZM24At09	2474562	2494137	ChrA09	2216396	2236022
ChrA12	2435634	2448262	TM_1At12	2380912	2393540			ZM24At09	2500378	2561131	ChrA09	2236020	2296836
ChrA12	2458639	2497159	TM_1At12	2393530	2432006			ZM24At09	2561250	2594022	ChrA09	2296838	2329580
ChrA12	2478637	2533425	TM_1At12	2432107	2486809			ZM24At09	2624702	2637863	ChrA09	2349080	2362299
ChrA12	2552495	2569081	TM_1At12	2512156	2528589			ZM24At09	2654188	2666412	ChrA09	2394838	2407008
ChrA12	2574317	2615233	TM_1At12	2528584	2569547			ZM24At09	2677482	2701731	ChrA09	2409063	2433406
ChrA12	2649857	2667055	TM_1At12	2617101	2634237			ZM24At09	2735912	2769083	ChrA09	2461037	2494235
ChrA12	2671508	2683949	TM_1At12	2635842	2648247			ZM24At09	2769960	2797129	ChrA09	2495046	2522251
ChrA12	2713835	2757663	TM_1At12	2656328	2699844			ZM24At09	2797226	2824846	ChrA09	2522251	2549856
ChrA12	2757667	2784545	TM_1At12	2700040	2726858			ZM24At09	2824852	2855311	ChrA09	2549975	2580469
ChrA12	2793836	2807528	TM_1At12	2726882	2740556			ZM24At09	2857460	2873929	ChrA09	2590598	2607116
ChrA12	2820161	2848125	TM_1At12	2742434	2770258			ZM24At09	2876918	2891177	ChrA09	2607111	2621519
ChrA12	2851892	2890794	TM_1At12	2772917	2811880			ZM24At09	3077736	3093290	ChrA09	2683318	2698863
ChrA12	2894114	2906790	TM_1At12	2811875	2824587			ZM24At09	3093285	3109431	ChrA09	2703672	2719853
ChrA12	2916541	2947455	TM_1At12	2824582	2855572			ZM24At09	3109646	3153302	ChrA09	2719882	2763724
ChrA12	2947449	2984275	TM_1At12	2858983	2895653			ZM24At09	3161888	3172859	ChrA09	2763722	2774672
ChrA12	2984270	3000476	TM_1At12	2898612	2914843			ZM24At09	3184046	3203316	ChrA09	2779942	2799172
ChrA12	3002912	3026176	TM_1At12	2919532	2942928			ZM24At09	3203311	3213815	ChrA09	2802230	2812898
ChrA12	3045293	3060588	TM_1At12	2954905	2970243			ZM24At09	3213809	3239236	ChrA09	2817706	2843268
ChrA12	3074385	3106580	TM_1At12	2981060	3013175			ZM24At09	3260015	3283218	ChrA09	2856882	2880121
ChrA12	3106575	3118484	TM_1At12	3013428	3025301			ZM24At09	3286244	3307869	ChrA09	2890253	2911922
ChrA12	3146668	3165323	TM_1At12	3039973	3058596			ZM24At09	3320208	3342362	ChrA09	2932742	2954917
ChrA12	3165317	3178055	TM_1At12	3063692	3076461			ZM24At09	3345852	3356561	ChrA09	2961657	2972247
ChrA12	3181534	3215504	TM_1At12	3076824	3110784			ZM24At09	3356555	3368438	ChrA09	2983296	2995170
ChrA12	3240941	3278957	TM_1At12	3130188	3168143			ZM24At09	3371462	3421177	ChrA09	3001368	3051140
ChrA12	3289124	3299472	TM_1At12	3193905	3204221			ZM24At09	3421215	3468522	ChrA09	3051138	3098668
ChrA12	3314427	3327308	TM_1At12	3205995	3218780			ZM24At09	3468643	3510694	ChrA09	3098669	3140565
ChrA12	3327306	3340653	TM_1At12	3224115	3237443			ZM24At09	3520940	3547547	ChrA09	3140561	3167224
ChrA12	3340645	3354204	TM_1At12	3242678	3256234			ZM24At09	3562863	3576251	ChrA09	3190332	3203718
ChrA12	3354256	3372603	TM_1At12	3256233	3274570			ZM24At09	3576284	3606962	ChrA09	3214921	3245458
ChrA12	3377613	3390297	TM_1At12	3278458	3291126			ZM24At09	3606943	3625808	ChrA09	3245485	3264340
ChrA12	3390493	3407409	TM_1At12	3291214	3308115			ZM24At09	3626039	3636490	ChrA09	3264334	3274784
ChrA12	3418890	3435193	TM_1At12	3313968	3330226			ZM24At09	3636486	3654937	ChrA09	3277890	3296361
ChrA12	3435180	3453009	TM_1At12	3332587	3350400			ZM24At09	3660048	3675780	ChrA09	3296357	3312080
ChrA12	3458946	3484188	TM_1At12	3350591	3375735			ZM24At09	3675776	3688010	ChrA09	3312493	3324723
ChrA12	3484188	3502949	TM_1At12	3375823	3394585			ZM24At09	3699386	3717011	ChrA09	3336780	3354425
ChrA12	3520163	3534403	TM_1At12	3410788	3425013			ZM24At09	3717002	3732565	ChrA09	3354374	3370002
ChrA12	3541869	3559845	TM_1At12	3453754	3471712			ZM24At09	3738968	3789174	ChrA09	3372969	3423169
ChrA12	3559849	3571249	TM_1At12	3471894	3483286			ZM24At09	3801352	3824309	ChrA09	3430712	3453681
ChrA12	3571156	3591010	TM_1At12	3483283	3503045			ZM24At09	3832730	3847958	ChrA09	3459606	3474814
ChrA12	3625438	3637430	TM_1At12	3531706	3543683			ZM24At09	3847985	3859599	ChrA09	3475448	3487108
ChrA12	3647232	3684603	TM_1At12	3580788	3618011			ZM24At09	3886063	3903749	ChrA09	3507168	3524852
ChrA12	3684601	3709880	TM_1At12	3618718	3643949			ZM24At09	3903743	3917026	ChrA09	3529661	3542894
ChrA12	3723519	3743196	TM_1At12	3648118	3667765			ZM24At09	3917150	3936591	ChrA09	3542894	3562311
ChrA12	3745624	3779250	TM_1At12	3670016	3703657			ZM24At09	3926563	3940476	ChrA09	3552319	3566248
ChrA12	3779310	3795125	TM_1At12	3707001	3722739			ZM24At09	3948591	3961367	ChrA09	3569016	3581755
ChrA12	3797353	3811485	TM_1At12	3722746	3736837			ZM24At09	3981228	3991287	ChrA09	3596198	3606271
ChrA12	3818982	3830183	TM_1At12	3748578	3759672			ZM24At09	4003845	4014086	ChrA09	3617511	3627784
ChrA12	3830178	3844504	TM_1At12	3764909	3779158			ZM24At09	4049265	4060473	ChrA09	3674161	3685415
ChrA12	3880657	3940617	TM_1At12	3810114	3869898			ZM24At09	4095560	4105811	ChrA09	3717987	3728252
ChrA12	3940613	3966673	TM_1At12	3887186	3913218			ZM24At09	4110151	4142488	ChrA09	3727350	3759699
ChrA12	3966692	3982757	TM_1At12	3913199	3929220			ZM24At09	4142483	4154790	ChrA09	3759751	3772033
ChrA12	4000356	4042874	TM_1At12	3929215	3971621			ZM24At09	4160215	4179450	ChrA09	3780862	3800185
ChrA12	4043118	4063796	TM_1At12	3971663	3992167			ZM24At09	4190669	4205382	ChrA09	3800180	3814910
ChrA12	4066953	4078514	TM_1At12	4004644	4016196			ZM24At09	4221803	4237432	ChrA09	3836053	3851754
ChrA12	4084042	4100934	TM_1At12	4016200	4033048			ZM24At09	4238932	4278556	ChrA09	3851745	3891483
ChrA12	4114117	4125077	TM_1At12	4062361	4073270			ZM24At09	4282794	4299896	ChrA09	3899157	3916207
ChrA12	4125074	4148788	TM_1At12	4077330	4101090			ZM24At09	4304363	4320559	ChrA09	3919024	3935233
ChrA12	4158153	4183968	TM_1At12	4110671	4136537			ZM24At09	4353618	4367172	ChrA09	3972089	3985747
ChrA12	4181200	4210582	TM_1At12	4140740	4170108			ZM24At09	4367170	4405080	ChrA09	3992508	4030563
ChrA12	4272739	4252545	TM_1At12	4203677	4223829			ZM24At09	4405419	4437195	ChrA09	4030557	4062526
ChrA12	4327870	4354288	TM_1At12	4277439	4303996			ZM24At09	4440021	4452840	ChrA09	4091702	4104578
ChrA12	4393603	4405656	TM_1At12	4328592	4340667			ZM24At09	4463573	4482120	ChrA09	4105587	4124100
ChrA12	4420412	4455194	TM_1At12	4340986	4375782			ZM24At09	4482151	4538699	ChrA09	4124295	4180931
ChrA12	4455189	4481671	TM_1At12	4377912	4404248			ZM24At09	4562600	4580386	ChrA09	4183065	4200915
ChrA12	4484829	4506196	TM_1At12	4404273	4425616			ZM24At09	4586644	4601250	ChrA09	4222744	4237242
ChrA12	4522663	4506214	TM_1At12	7858800	7875255			ZM24At09	4649376	4665999	ChrA09	4407570	4424149
ChrA12	4552733	4522659	TM_1At12	7825310	7855355			ZM24At09	4703170	4720623	ChrA09	4456338	4473727
ChrA12	4592221	4568354	TM_1At12	7797545	7821417			ZM24At09	4739176	4749483	ChrA09	4516788	4527084
ChrA12	4642306	4626295	TM_1At12	7734509	7750461			ZM24At09	4759137	4782629	ChrA09	4527078	4550588
ChrA12	4664215	4652546	TM_1At12	7701472	7713145			ZM24At09	4798875	4812493	ChrA09	4557784	4571383
ChrA12	4811251	4688937	TM_1At12	7561775	7684278			ZM24At09	4812489	4827831	ChrA09	4581425	4596779
ChrA12	4838109	4811249	TM_1At12	7531294	7558062			ZM24At09	4839637	4887614	ChrA09	4603993	4651908
ChrA12	4862134	4841290	TM_1At12	7504673	7525514			ZM24At09	4946682	4965539	ChrA09	5177771	5196604
ChrA12	4887150	4864095	TM_1At12	7479418	7502483			ZM24At09	5011956	5028928	ChrA09	5268128	5285019
ChrA12	4972506	4897540	TM_1At12	7403874	7478851			ZM24At09	5032890	5054540	ChrA09	5317994	5339668
ChrA12	4999674	4975406	TM_1At12	7374055	7398325			ZM24At09	5057429	5072069	ChrA09	5339668	5354219
ChrA12	5033779	5013936	TM_1At12	7336811	7356523			ZM24At09	5108133	5123158	ChrA09	5374480	5389518
ChrA12	5093701	5033779	TM_1At12	7277168	7336848			ZM24At09	5123156	5154604	ChrA09	5396364	5427833
ChrA12	5122172	5105105	TM_1At12	7250579	7267627			ZM24At09	5154785	5166747	ChrA09	5438876	5450856
ChrA12	5153053	5122169	TM_1At12	7215841	7246712			ZM24At09	5166884	5180851	ChrA09	5450861	5464788
ChrA12	5195990	5177538	TM_1At12	7164249	7182658			ZM24At09	5188361	5205885	ChrA09	5464809	5482386
ChrA12	5217743	5200644	TM_1At12	7140421	7157441			ZM24At09	5218816	5237903	ChrA09	5480272	5499412
ChrA12	5237298	5226237	TM_1At12	7116891	7127969			ZM24At09	5242199	5260435	ChrA09	5503599	5521824
ChrA12	5256078	5237294	TM_1At12	7095487	7114317			ZM24At09	5324943	5339296	ChrA09	5599198	5613641
ChrA12	5274606	5263945	TM_1At12	7077074	7087729			ZM24At09	5340623	5354858	ChrA09	5621154	5635536
ChrA12	5338081	5327709	TM_1At12	7038715	7049088			ZM24At09	5354246	5368294	ChrA09	5636508	5650512
ChrA12	5363775	5342868	TM_1At12	7017784	7038719			ZM24At09	5394152	5414186	ChrA09	5693383	5713353
ChrA12	5394376	5363659	TM_1At12	6987303	7018017			ZM24At09	5449136	5466037	ChrA09	5771538	5788503
ChrA12	5415310	5394376	TM_1At12	6966277	6987150			ZM24At09	5525784	5540316	ChrA09	5785369	5799886
ChrA12	5450754	5431959	TM_1At12	6918249	6937062			ZM24At09	5619387	5634544	ChrA09	5822843	5838004
ChrA12	5467047	5453516	TM_1At12	6904706	6918254			ZM24At09	5658618	5669556	ChrA09	50259506	50270412
ChrA12	5484282	5469996	TM_1At12	6890448	6904715			ZM24At09	5702254	5715144	ChrA09	5908252	5921147
ChrA12	5510336	5496186	TM_1At12	6867875	6881925			ZM24At09	5737399	5759636	ChrA09	5953720	5976092
ChrA12	5541195	5526506	TM_1At12	6845108	6859773			ZM24At09	5759637	5781287	ChrA09	5975997	5997656
ChrA12	5557601	5541235	TM_1At12	6828763	6845109			ZM24At09	5810183	5834240	ChrA09	6047479	6071587
ChrA12	5602321	5557599	TM_1At12	6783814	6828551			ZM24At09	5834235	5850670	ChrA09	6083063	6099517
ChrA12	5623709	5602317	TM_1At12	6762661	6784016			ZM24At09	5860672	5892364	ChrA09	6103380	6135093
ChrA12	5664217	5638107	TM_1At12	6726927	6753071			ZM24At09	5900158	5934027	ChrA09	6154161	6188139
ChrA12	5740512	5721781	TM_1At12	6700691	6719414			ZM24At09	5936782	5954829	ChrA09	6188135	6206246
ChrA12	5759888	5743091	TM_1At12	6683892	6700695			ZM24At09	5954826	5968274	ChrA09	6206996	6220426
ChrA12	5819288	5774255	TM_1At12	6638775	6683894			ZM24At09	5984236	5998080	ChrA09	6251480	6265262
ChrA12	5860539	5821774	TM_1At12	6602291	6641014			ZM24At09	6096204	6117730	ChrA09	6429498	6451098
ChrA12	5862953	5875835	TM_1At12	6490024	6502912			ZM24At09	6150040	6169539	ChrA09	6468853	6488362
ChrA12	5875835	5906943	TM_1At12	6503002	6534208			ZM24At09	6181974	6193794	ChrA09	6501603	6513539
ChrA12	5912837	5939683	TM_1At12	6542917	6569738			ZM24At09	6198632	6219249	ChrA09	6513536	6534136
ChrA12	5939683	5953331	TM_1At12	6569891	6583557			ZM24At09	6219247	6241555	ChrA09	6547276	6569564
ChrA12	5953327	5964348	TM_1At12	6588854	6599806			ZM24At09	6257627	6290251	ChrA09	6595467	6628123
ChrA12	6002451	5990583	TM_1At12	6472508	6484401			ZM24At09	6291991	6304163	ChrA09	6628116	6640307
ChrA12	6020073	6008793	TM_1At12	6458337	6469555			ZM24At09	6312844	6325692	ChrA09	6647570	6660583
ChrA12	6038860	6021334	TM_1At12	6423972	6441543			ZM24At09	6343969	6373823	ChrA09	6676859	6706732
ChrA12	6071723	6045161	TM_1At12	6387758	6414316			ZM24At09	6387201	6401974	ChrA09	6737168	6751992
ChrA12	6125059	6080551	TM_1At12	6330514	6375115			ZM24At09	6412158	6424708	ChrA09	6751990	6764515
ChrA12	6141964	6125056	TM_1At12	6313608	6330472			ZM24At09	6424839	6463661	ChrA09	6764515	6803452
ChrA12	6158539	6141812	TM_1At12	6296886	6313610			ZM24At09	6471817	6486792	ChrA09	6835686	6850687
ChrA12	6173827	6158530	TM_1At12	6278465	6293785			ZM24At09	6486886	6606626	ChrA09	6850691	6970602
ChrA12	6187576	6173858	TM_1At12	6264789	6278480			ZM24At09	6610578	6597674	ChrA09	7027798	7040747
ChrA12	6232197	6189714	TM_1At12	6222064	6264548			ZM24At09	6617039	6628146	ChrA09	6974459	6985550
ChrA12	6285209	6241115	TM_1At12	6168090	6212208			ZM24At09	6621902	6609518	ChrA09	7016307	7028683
ChrA12	6303666	6285206	TM_1At12	6148014	6166497			ZM24At09	6638640	6628161	ChrA09	6999834	7010302
ChrA12	6348824	6303652	TM_1At12	6097950	6143117			ZM24At09	6689040	6703810	ChrA09	7040610	7055347
ChrA12	6368694	6350121	TM_1At12	6073413	6091974			ZM24At09	6715575	6728519	ChrA09	7059216	7072192
ChrA12	6393541	6372952	TM_1At12	6051986	6072705			ZM24At09	6743121	6781054	ChrA09	7119996	7157918
ChrA12	6431017	6398349	TM_1At12	6019460	6051993			ZM24At09	6787478	6810144	ChrA09	7193265	7215952
ChrA12	6446292	6432955	TM_1At12	6006041	6019454			ZM24At09	6810454	6834137	ChrA09	7215952	7239783
ChrA12	6504811	6469627	TM_1At12	5953729	5988882			ZM24At09	6834137	6851280	ChrA09	7239741	7256872
ChrA12	6527608	6513555	TM_1At12	5939702	5953737			ZM24At09	6854053	6865470	ChrA09	7256866	7268269
ChrA12	6545860	6527609	TM_1At12	5921307	5939513			ZM24At09	6865835	6879541	ChrA09	7269348	7283051
ChrA12	6573101	6545857	TM_1At12	5894072	5921157			ZM24At09	6892258	6916616	ChrA09	7283376	7307810
ChrA12	6585240	6574207	TM_1At12	5883137	5894070			ZM24At09	6929210	6950186	ChrA09	7347081	7368117
ChrA12	6612697	6585423	TM_1At12	5855940	5883134			ZM24At09	6953419	6963826	ChrA09	7391061	7401500
ChrA12	6625127	6614746	TM_1At12	5843746	5854091			ZM24At09	6963869	6982101	ChrA09	7401463	7419712
ChrA12	6654236	6643378	TM_1At12	5832081	5842972			ZM24At09	6982095	7011479	ChrA09	7422756	7452030
ChrA12	6703799	6662663	TM_1At12	5781857	5822986			ZM24At09	7011466	7028221	ChrA09	7456829	7473593
ChrA12	6729212	6714859	TM_1At12	5759453	5773865			ZM24At09	7028576	7039883	ChrA09	7473582	7484902
ChrA12	6750052	6734176	TM_1At12	5717447	5733340			ZM24At09	7064624	7085101	ChrA09	7525695	7546371
ChrA12	6758066	6745174	TM_1At12	5746659	5759446			ZM24At09	7089701	7125878	ChrA09	7551842	7587987
ChrA12	6839987	6825453	TM_1At12	5716034	5730586			ZM24At09	7126607	7153127	ChrA09	7587988	7614515
ChrA12	6850255	6839982	TM_1At12	5701232	5711408			ZM24At09	7153122	7163271	ChrA09	7614743	7624891
ChrA12	6898862	6884258	TM_1At12	5663273	5677825			ZM24At09	7172049	7285387	ChrA09	7628041	7741352
ChrA12	6912475	6900130	TM_1At12	5629167	5641526			ZM24At09	7298972	7328450	ChrA09	7760359	7789905
ChrA12	6948450	6937219	TM_1At12	5592571	5603843			ZM24At09	7345607	7358585	ChrA09	7795406	7808349
ChrA12	6963930	6948471	TM_1At12	5573045	5588432			ZM24At09	7370426	7392441	ChrA09	7901375	7923386
ChrA12	7006276	6963931	TM_1At12	5530598	5572928			ZM24At09	7399892	7420658	ChrA09	7934202	7955005
ChrA12	7050452	7032900	TM_1At12	5505646	5523201			ZM24At09	7432935	7446715	ChrA09	7973696	7987429
ChrA12	7086556	7067382	TM_1At12	5470878	5490064			ZM24At09	7446715	7477154	ChrA09	7987826	8018555
ChrA12	7123641	7091025	TM_1At12	5438377	5470882			ZM24At09	7477181	7490387	ChrA09	8018739	8031914
ChrA12	7170810	7126820	TM_1At12	5392369	5436273			ZM24At09	7490405	7503031	ChrA09	8033168	8045877
ChrA12	7188687	7171133	TM_1At12	5374811	5392364			ZM24At09	7517527	7529786	ChrA09	8066918	8079169
ChrA12	7267245	7229013	TM_1At12	5312916	5351052			ZM24At09	7534575	7576257	ChrA09	8079164	8120902
ChrA12	7277500	7267243	TM_1At12	5289807	5300048			ZM24At09	7576252	7599029	ChrA09	8124008	8146749
ChrA12	7332382	7291617	TM_1At12	5246706	5287415			ZM24At09	7599024	7612282	ChrA09	8149838	8163249
ChrA12	7355649	7340728	TM_1At12	5231804	5246710			ZM24At09	7631927	7648676	ChrA09	8192784	8209522
ChrA12	7371467	7358764	TM_1At12	5216002	5228631			ZM24At09	7655639	7669613	ChrA09	8210412	8224463
ChrA12	7408689	7379978	TM_1At12	5178785	5207424			ZM24At09	7712331	7751644	ChrA09	8273372	8312679
ChrA12	7432103	7408685	TM_1At12	5150016	5173441			ZM24At09	7751640	7768864	ChrA09	8315779	8333027
ChrA12	7461688	7433630	TM_1At12	5121936	5150013			ZM24At09	7778562	7833421	ChrA09	8352560	8407368
ChrA12	7491483	7473192	TM_1At12	5103678	5121942			ZM24At09	7833850	7847085	ChrA09	8410253	8423495
ChrA12	7522682	7492704	TM_1At12	5058531	5088412			ZM24At09	7847080	7866400	ChrA09	8426062	8445384
ChrA12	7533588	7522678	TM_1At12	5047540	5058477			ZM24At09	7871284	7885794	ChrA09	8445377	8459828
ChrA12	7570751	7541784	TM_1At12	4983303	5012205			ZM24At09	7893464	7904453	ChrA09	8468311	8479288
ChrA12	7599792	7569385	TM_1At12	4953305	4983646			ZM24At09	7904056	7924405	ChrA09	8479282	8499709
ChrA12	7642992	7599591	TM_1At12	4904459	4947855			ZM24At09	7924397	7942235	ChrA09	8511141	8528942
ChrA12	7677584	7642985	TM_1At12	4869403	4903965			ZM24At09	7943009	7982042	ChrA09	8528940	8568039
ChrA12	7711052	7677580	TM_1At12	4835989	4869506			ZM24At09	7987496	8036066	ChrA09	8568034	8616773
ChrA12	7725033	7711048	TM_1At12	4818810	4832874			ZM24At09	8050994	8061691	ChrA09	8624326	8635045
ChrA12	7749026	7726587	TM_1At12	4792333	4814738			ZM24At09	8063404	8105685	ChrA09	8636662	8679052
ChrA12	7808706	7775131	TM_1At12	4718841	4752474			ZM24At09	8117888	8154974	ChrA09	8701991	8739148
ChrA12	7827102	7809315	TM_1At12	4682463	4700279			ZM24At09	8155323	8219984	ChrA09	8739141	8804070
ChrA12	7851931	7827218	TM_1At12	4657676	4682461			ZM24At09	8222886	8237776	ChrA09	8804066	8818994
ChrA12	7883813	7868479	TM_1At12	4628660	4644019			ZM24At09	8263408	8287286	ChrA09	8831287	8855171
ChrA12	7898204	7886119	TM_1At12	4616528	4628663			ZM24At09	8297111	8399882	ChrA09	8872823	8975657
ChrA12	7946207	7931012	TM_1At12	4589067	4604292			ZM24At09	8428851	8447876	ChrA09	9000447	9019541
ChrA12	7958748	7946604	TM_1At12	4576988	4589070			ZM24At09	8516193	8544195	ChrA09	9070755	9098721
ChrA12	7976313	7958739	TM_1At12	4556948	4574575			ZM24At09	8565428	8580837	ChrA09	9150908	9166343
ChrA12	8064358	7983829	TM_1At12	4467533	4547777			ZM24At09	8587102	8600902	ChrA09	9166338	9180112
ChrA12	8099434	8075535	TM_1At12	4443715	4467537			ZM24At09	8606615	8627663	ChrA09	9181756	9202881
ChrA12	8114333	8150178	TM_1At12	7875258	7910948			ZM24At09	8627658	8638095	ChrA09	9205652	9216061
ChrA12	8181269	8200586	TM_1At12	7953945	7973220			ZM24At09	8649101	8659378	ChrA09	9231136	9241444
ChrA12	8202673	8235297	TM_1At12	7985778	8018340			ZM24At09	8659374	8671560	ChrA09	9244467	9256708
ChrA12	8235906	8274735	TM_1At12	8018362	8057211			ZM24At09	8671580	8726615	ChrA09	9256949	9312009
ChrA12	8297519	8363551	TM_1At12	8141723	8207732			ZM24At09	8741535	8754094	ChrA09	9324880	9337444
ChrA12	8366329	8390384	TM_1At12	8207728	8231892			ZM24At09	8767501	8783378	ChrA09	9351017	9366928
ChrA12	8394557	8430724	TM_1At12	8231887	8267901			ZM24At09	8783375	8802570	ChrA09	9377359	9396514
ChrA12	8606597	8617706	TM_1At12	8267895	8279057			ZM24At09	8804367	8814949	ChrA09	9400689	9411273
ChrA12	8670355	8680525	TM_1At12	8306724	8316902			ZM24At09	8820104	8832340	ChrA09	9419062	9431267
ChrA12	8680517	8707182	TM_1At12	8322012	8348710			ZM24At09	8834167	8849971	ChrA09	9433565	9449347
ChrA12	8707177	8721465	TM_1At12	8358299	8372560			ZM24At09	8850266	8867416	ChrA09	9449339	9466432
ChrA12	8755801	8775072	TM_1At12	8394160	8413457			ZM24At09	8876726	8887333	ChrA09	9484248	9494858
ChrA12	8775068	8858823	TM_1At12	8415579	8499234			ZM24At09	8904594	8917405	ChrA09	9494858	9507716
ChrA12	8858818	8901588	TM_1At12	8502016	8544855			ZM24At09	8917403	8931353	ChrA09	9508499	9522482
ChrA12	8911313	8925112	TM_1At12	8544851	8558635			ZM24At09	8931349	8977065	ChrA09	9527821	9573573
ChrA12	8925248	8940240	TM_1At12	8558636	8573571			ZM24At09	8983117	9019653	ChrA09	9577329	9613800
ChrA12	8940236	8957125	TM_1At12	8576733	8593507			ZM24At09	9035748	9052364	ChrA09	9636559	9653296
ChrA12	8966705	9025780	TM_1At12	8599378	8658382			ZM24At09	9058734	9087609	ChrA09	9655142	9683977
ChrA12	9025778	9047803	TM_1At12	8658188	8680178			ZM24At09	9088572	9099840	ChrA09	9683974	9695231
ChrA12	9095389	9109367	TM_1At12	8704649	8718708			ZM24At09	9099794	9147361	ChrA09	9695230	9742824
ChrA12	9114627	9126670	TM_1At12	8728904	8740976			ZM24At09	9147357	9204921	ChrA09	9746094	9803664
ChrA12	9135688	9146444	TM_1At12	8745720	8756487			ZM24At09	9204919	9217374	ChrA09	9807439	9819929
ChrA12	9146469	9160794	TM_1At12	8761007	8775332			ZM24At09	9217370	9231531	ChrA09	9829539	9843710
ChrA12	9164241	9207785	TM_1At12	8781996	8825353			ZM24At09	9231527	9284828	ChrA09	9852059	9905361
ChrA12	9221198	9236398	TM_1At12	8833941	8849221			ZM24At09	9284822	9337461	ChrA09	9910685	9963359
ChrA12	9236396	9300689	TM_1At12	8849311	8913431			ZM24At09	9353417	9364996	ChrA09	9982186	9993847
ChrA12	9310862	9323522	TM_1At12	8913431	8926069			ZM24At09	9380109	9399672	ChrA09	10026590	10046152
ChrA12	9324813	9341190	TM_1At12	8926156	8942525			ZM24At09	9427754	9450385	ChrA09	10075598	10098238
ChrA12	9341246	9377092	TM_1At12	8946560	8982349			ZM24At09	9453550	9464823	ChrA09	10098233	10109518
ChrA12	9408304	9429229	TM_1At12	9010544	9031430			ZM24At09	9464819	9476693	ChrA09	10142219	10154089
ChrA12	9441479	9460668	TM_1At12	9043900	9063013			ZM24At09	9476927	9487502	ChrA09	10157772	10168305
ChrA12	9460664	9483518	TM_1At12	9068379	9091256			ZM24At09	9516265	9537552	ChrA09	10203721	10225017
ChrA12	9497210	9515672	TM_1At12	9091251	9109632			ZM24At09	9538154	9556944	ChrA09	10225017	10243870
ChrA12	9523211	9543203	TM_1At12	9123105	9143151			ZM24At09	9559710	9570571	ChrA09	10243866	10254727
ChrA12	9563158	9589972	TM_1At12	9185443	9212152			ZM24At09	9587456	9601573	ChrA09	10307600	10321722
ChrA12	9589971	9643803	TM_1At12	9212852	9266486			ZM24At09	9608129	9619004	ChrA09	10460476	10471414
ChrA12	9643960	9675727	TM_1At12	9266486	9298301			ZM24At09	9619090	9639478	ChrA09	10491136	10511543
ChrA12	9721806	9703836	TM_1At12	9592758	9610651			ZM24At09	9656938	9671210	ChrA09	10546873	10561344
ChrA12	9755167	9724812	TM_1At12	9562414	9592763			ZM24At09	9671206	9686690	ChrA09	10564167	10579607
ChrA12	9791521	9773337	TM_1At12	9528571	9546798			ZM24At09	9696224	9717676	ChrA09	10585622	10606951
ChrA12	9801900	9791517	TM_1At12	9500462	9510852			ZM24At09	9748446	9791901	ChrA09	10627036	10670624
ChrA12	9820280	9801901	TM_1At12	9481734	9500139			ZM24At09	9791899	9814803	ChrA09	10670055	10692962
ChrA12	9883718	9867065	TM_1At12	9447041	9463683			ZM24At09	9824162	9850374	ChrA09	10698661	10724947
ChrA12	9900215	9885905	TM_1At12	9431944	9446245			ZM24At09	9872811	9887977	ChrA09	10735474	10750774
ChrA12	9931574	9906320	TM_1At12	9397818	9422995			ZM24At09	9889907	9908358	ChrA09	10755330	10773706
ChrA12	9960823	9947173	TM_1At12	9367965	9381545			ZM24At09	9908353	9946674	ChrA09	10773778	10812071
ChrA12	9980227	9969344	TM_1At12	9355892	9366676			ZM24At09	9960334	9976005	ChrA09	10840259	10855876
ChrA12	9988666	9970305	TM_1At12	9347418	9365796			ZM24At09	9979880	10023179	ChrA09	10859901	10903266
ChrA12	9999552	9988661	TM_1At12	9333618	9344516			ZM24At09	10023172	10046880	ChrA09	10906414	10930067
ChrA12	10016854	10002707	TM_1At12	9319445	9333624			ZM24At09	10047149	10061911	ChrA09	10930178	10944926
ChrA12	10036497	10025738	TM_1At12	9299903	9310652			ZM24At09	10061899	10083805	ChrA09	10949879	10971766
ChrA12	10046612	10057331	TM_1At12	9631867	9642590			ZM24At09	10083806	10095119	ChrA09	10972282	10983619
ChrA12	10078968	10107406	TM_1At12	9672653	9701090			ZM24At09	10108837	10122799	ChrA09	11042454	11056564
ChrA12	10129146	10139727	TM_1At12	9721120	9731679			ZM24At09	10127045	10142775	ChrA09	11056559	11072311
ChrA12	10146652	10192126	TM_1At12	9738432	9783694			ZM24At09	10185524	10198341	ChrA09	11082253	11095129
ChrA12	10192192	10206281	TM_1At12	9783692	9797845			ZM24At09	10198614	10209548	ChrA09	11095126	11106130
ChrA12	10220278	10249672	TM_1At12	9797840	9827100			ZM24At09	10209544	10221315	ChrA09	11116236	11128004
ChrA12	10249672	10277216	TM_1At12	9827056	9854520			ZM24At09	10237035	10276430	ChrA09	11149851	11189194
ChrA12	10288498	10326452	TM_1At12	9857117	9894809			ZM24At09	10276435	10334987	ChrA09	11242228	11300796
ChrA12	10327780	10345597	TM_1At12	9894805	9912522			ZM24At09	10334982	10352947	ChrA09	11303097	11321077
ChrA12	10348480	10367532	TM_1At12	9919510	9938541			ZM24At09	10352940	10363975	ChrA09	11323832	11334820
ChrA12	10369994	10389407	TM_1At12	9938536	9957965			ZM24At09	10375265	10434596	ChrA09	11370692	11430090
ChrA12	10403624	10414194	TM_1At12	9980427	9990945			ZM24At09	10434572	10444762	ChrA09	11430433	11440665
ChrA12	10423793	10441628	TM_1At12	10000837	10018697			ZM24At09	10478306	10494417	ChrA09	11461584	11477826
ChrA12	10441624	10453082	TM_1At12	10021408	10032878			ZM24At09	10494419	10582607	ChrA09	11481096	11569147
ChrA12	10460942	10483237	TM_1At12	10035786	10058010			ZM24At09	10582603	10597831	ChrA09	11572405	11587615
ChrA12	10489127	10508676	TM_1At12	10075191	10094690			ZM24At09	10597821	10621526	ChrA09	11584424	11607991
ChrA12	10514394	10562903	TM_1At12	10097057	10145350			ZM24At09	10624316	10648229	ChrA09	11625064	11649009
ChrA12	10572149	10608272	TM_1At12	10149257	10185393			ZM24At09	10648405	10687256	ChrA09	11649009	11687830
ChrA12	10620074	10635431	TM_1At12	10189303	10204588			ZM24At09	10687149	10710668	ChrA09	11687825	11711495
ChrA12	10635543	10654400	TM_1At12	10204867	10223786			ZM24At09	10710839	10725200	ChrA09	11711496	11725905
ChrA12	10656095	10667303	TM_1At12	10223784	10235030			ZM24At09	10725194	10735667	ChrA09	11736257	11746650
ChrA12	10675356	10691838	TM_1At12	10238913	10255423			ZM24At09	10735771	10782865	ChrA09	11746453	11793630
ChrA12	10701436	10730513	TM_1At12	10266966	10296038			ZM24At09	10786119	10814338	ChrA09	11793627	11821931
ChrA12	10740381	10753456	TM_1At12	10311724	10324906			ZM24At09	10829400	10847582	ChrA09	11857289	11875465
ChrA12	10753498	10786018	TM_1At12	10331044	10363454			ZM24At09	10865024	10880577	ChrA09	11908945	11924568
ChrA12	10789097	10807324	TM_1At12	10363449	10381678			ZM24At09	10880576	10900578	ChrA09	11924931	11944890
ChrA12	10823264	10839631	TM_1At12	10383779	10400113			ZM24At09	10900776	10911175	ChrA09	11968348	11978748
ChrA12	10839626	10854795	TM_1At12	10407021	10422061			ZM24At09	10940535	10952751	ChrA09	12020018	12032270
ChrA12	10857762	10880611	TM_1At12	10422056	10444899			ZM24At09	10971847	10981986	ChrA09	12041055	12051193
ChrA12	10887976	10922015	TM_1At12	10444892	10478892			ZM24At09	10981983	10993060	ChrA09	12051594	12062643
ChrA12	10935377	10958104	TM_1At12	10487617	10510173			ZM24At09	10993048	11013784	ChrA09	12074040	12094768
ChrA12	10958097	10984518	TM_1At12	10514369	10540773			ZM24At09	11075010	11086148	ChrA09	12161683	12172733
ChrA12	10989008	11025288	TM_1At12	10553456	10589703			ZM24At09	11107854	11120042	ChrA09	12238571	12250746
ChrA12	11033582	11044114	TM_1At12	10589695	10600173			ZM24At09	11127889	11138188	ChrA09	12269599	12279903
ChrA12	11078149	11092900	TM_1At12	10645258	10659971			ZM24At09	11145723	11162516	ChrA09	12296495	12313327
ChrA12	11098416	11122983	TM_1At12	10659975	10684537			ZM24At09	11177553	11206014	ChrA09	13537775	13566204
ChrA12	11122978	11141863	TM_1At12	10688443	10707410			ZM24At09	11217208	11206010	ChrA09	48480830	48492106
ChrA12	11149612	11178275	TM_1At12	10712494	10741130			ZM24At09	11242220	11259006	ChrA09	12359829	12376646
ChrA12	11178267	11198234	TM_1At12	10743811	10763800			ZM24At09	11259004	11319147	ChrA09	12379651	12439742
ChrA12	11210569	11225662	TM_1At12	10777165	10792196			ZM24At09	11313887	11325592	ChrA09	12558894	12570664
ChrA12	11230468	11251111	TM_1At12	10792191	10812675			ZM24At09	11328678	11339413	ChrA09	12460510	12471255
ChrA12	11255919	11267154	TM_1At12	10812668	10823770			ZM24At09	11359093	11372315	ChrA09	12479010	12492219
ChrA12	11267112	11280781	TM_1At12	10823769	10837457			ZM24At09	11372710	11395693	ChrA09	12492217	12515282
ChrA12	11292288	11308723	TM_1At12	10846101	10862532			ZM24At09	11395611	11413907	ChrA09	12515282	12533619
ChrA12	11310090	11320387	TM_1At12	10862807	10873100			ZM24At09	11422557	11435799	ChrA09	12613025	12626269
ChrA12	11319908	11361785	TM_1At12	10872141	10914051			ZM24At09	11474753	11485398	ChrA09	12324235	12334818
ChrA12	11361779	11408134	TM_1At12	10929002	10975292			ZM24At09	11502139	11513311	ChrA09	12735628	12746828
ChrA12	11427056	11467360	TM_1At12	10981734	11022031			ZM24At09	11516639	11541227	ChrA09	12783826	12808339
ChrA12	11475536	11519918	TM_1At12	11029346	11073762			ZM24At09	11569224	11580958	ChrA09	12842572	12854324
ChrA12	11533386	11552530	TM_1At12	11098348	11117464			ZM24At09	11585845	11601283	ChrA09	12900433	12915959
ChrA12	11552494	11563587	TM_1At12	11117483	11128753			ZM24At09	11608534	11637789	ChrA09	12928938	12958169
ChrA12	11582130	11593830	TM_1At12	11141726	11153368			ZM24At09	11641247	11653518	ChrA09	12964860	12977071
ChrA12	11594170	11627298	TM_1At12	11153363	11186573			ZM24At09	11653511	11667163	ChrA09	12987814	13001494
ChrA12	11627293	11641414	TM_1At12	11200774	11214882			ZM24At09	11667158	11677585	ChrA09	13004841	13015273
ChrA12	11652152	11686429	TM_1At12	11214878	11249062			ZM24At09	11687929	11704414	ChrA09	13015269	13031755
ChrA12	11702760	11752705	TM_1At12	11263056	11312903			ZM24At09	11713320	11731634	ChrA09	13037067	13055342
ChrA12	11752702	11774224	TM_1At12	11324755	11346246			ZM24At09	11722199	11734860	ChrA09	13045948	13058518
ChrA12	11774257	11787305	TM_1At12	11346241	11359285			ZM24At09	11736213	11798438	ChrA09	13061688	13123911
ChrA12	11789558	11814428	TM_1At12	11361521	11386395			ZM24At09	11799513	11809760	ChrA09	13125203	13135461
ChrA12	11814436	11833832	TM_1At12	11386298	11405673			ZM24At09	11809743	11828166	ChrA09	13135480	13153958
ChrA12	11840839	11852911	TM_1At12	11412362	11424417			ZM24At09	11828158	11848587	ChrA09	13155938	13176360
ChrA12	11855679	11866308	TM_1At12	11424414	11434998			ZM24At09	11881753	11896991	ChrA09	13210092	13225332
ChrA12	11871121	11910170	TM_1At12	11434996	11473933			ZM24At09	11956219	11979850	ChrA09	13244106	13267718
ChrA12	11910167	11922316	TM_1At12	11477199	11489312			ZM24At09	12018211	12031570	ChrA09	13309553	13322944
ChrA12	11925733	11940620	TM_1At12	11489308	11504170			ZM24At09	12048286	12088782	ChrA09	13337074	13377380
ChrA12	11940712	11963277	TM_1At12	11504170	11526736			ZM24At09	12088777	12101380	ChrA09	13386276	13398870
ChrA12	11963299	11983080	TM_1At12	11527384	11547189			ZM24At09	12121027	12149471	ChrA09	13415253	13443820
ChrA12	11983074	11999631	TM_1At12	11549653	11566121			ZM24At09	12166856	12182276	ChrA09	13456241	13471714
ChrA12	12012473	12037265	TM_1At12	11578656	11603472			ZM24At09	12185231	12201089	ChrA09	13478886	13494784
ChrA12	12041315	12066739	TM_1At12	11603466	11628877			ZM24At09	12208627	12224506	ChrA09	13494780	13510623
ChrA12	12066750	12084028	TM_1At12	11628994	11646185			ZM24At09	12240222	12250399	ChrA09	13592142	13602326
ChrA12	12084026	12107248	TM_1At12	11659343	11682521			ZM24At09	12251755	12282945	ChrA09	13615922	13647145
ChrA12	12110590	12128126	TM_1At12	11689483	11707022			ZM24At09	12282940	12314603	ChrA09	13650510	13682327
ChrA12	12129151	12173327	TM_1At12	11707023	11751167			ZM24At09	12314826	12325924	ChrA09	13682367	13693463
ChrA12	12184171	12194594	TM_1At12	11751162	11761595			ZM24At09	12335417	12354032	ChrA09	13711211	13729879
ChrA12	12198818	12210311	TM_1At12	11761590	11773071			ZM24At09	12396195	12407763	ChrA09	13771139	13782671
ChrA12	12209863	12230838	TM_1At12	11772845	11793823			ZM24At09	12968048	13002269	ChrA09	13873649	13907978
ChrA12	12230836	12249279	TM_1At12	11794260	11812686			ZM24At09	13039678	13050612	ChrA09	13942961	13953874
ChrA12	12251526	12261755	TM_1At12	11816216	11826418			ZM24At09	13067017	13115233	ChrA09	13974094	14022361
ChrA12	12281937	12307987	TM_1At12	11828227	11854268			ZM24At09	13126688	13156934	ChrA09	14022351	14052609
ChrA12	12322807	12351268	TM_1At12	11864729	11893111			ZM24At09	13208772	13251715	ChrA09	14093738	14136698
ChrA12	12351877	12398453	TM_1At12	11893370	11940013			ZM24At09	13256734	13291278	ChrA09	14149770	14184259
ChrA12	12398470	12460497	TM_1At12	11939991	12002016			ZM24At09	13291274	13356418	ChrA09	14186941	14252147
ChrA12	12466114	12490300	TM_1At12	12010929	12035073			ZM24At09	13356412	13369678	ChrA09	14255302	14268542
ChrA12	12500486	12511634	TM_1At12	12071680	12082763			ZM24At09	13420820	13435267	ChrA09	14294658	14309090
ChrA12	12511634	12523700	TM_1At12	12082856	12094888			ZM24At09	13436640	13451492	ChrA09	14322144	14336931
ChrA12	12520487	12537396	TM_1At12	12085254	12102250			ZM24At09	13469436	13481636	ChrA09	14340753	14352962
ChrA12	12563150	12613000	TM_1At12	12142277	12191996			ZM24At09	13481632	13493490	ChrA09	14363391	14375270
ChrA12	12620724	12649394	TM_1At12	12199568	12228214			ZM24At09	13506189	13519818	ChrA09	14379621	14393281
ChrA12	12660069	12676066	TM_1At12	12231264	12247232			ZM24At09	13635241	13646928	ChrA09	14433324	14444988
ChrA12	12728517	12743303	TM_1At12	12282027	12296774			ZM24At09	13646945	13664876	ChrA09	14462535	14480463
ChrA12	12753108	12768496	TM_1At12	12298965	12314337			ZM24At09	13669221	13680156	ChrA09	14484143	14495034
ChrA12	12778843	12843489	TM_1At12	12314330	12378799			ZM24At09	13680152	13691345	ChrA09	14506272	14517476
ChrA12	12851882	12874877	TM_1At12	12378792	12401795			ZM24At09	13691872	13709247	ChrA09	14517535	14534843
ChrA12	12886492	12927585	TM_1At12	12398785	12439894			ZM24At09	13715396	13733265	ChrA09	14533460	14551216
ChrA12	12929599	12941732	TM_1At12	12439889	12451967			ZM24At09	13764655	13778530	ChrA09	14957971	14971801
ChrA12	12968684	12991678	TM_1At12	12451963	12475024			ZM24At09	13776195	13787898	ChrA09	14987010	14998710
ChrA12	12991874	13031314	TM_1At12	12475033	12514420			ZM24At09	13826759	13838989	ChrA09	15032625	15044802
ChrA12	13046028	13068715	TM_1At12	12579302	12601971			ZM24At09	13843893	13862581	ChrA09	14643906	14662691
ChrA12	13068715	13107253	TM_1At12	12602105	12640484			ZM24At09	13873588	13896375	ChrA09	14662687	14685466
ChrA12	13120612	13134576	TM_1At12	12658128	12672167			ZM24At09	13921189	13934720	ChrA09	14710440	14723959
ChrA12	13138675	13165607	TM_1At12	12705622	12732579			ZM24At09	13949025	13960790	ChrA09	14750807	14762635
ChrA12	13221636	13270694	TM_1At12	12732577	12781641			ZM24At09	13970420	13987336	ChrA09	14762631	14779576
ChrA12	13274176	13365758	TM_1At12	12781637	12873198			ZM24At09	13997613	14033578	ChrA09	14779567	14815545
ChrA12	13404219	13432996	TM_1At12	12873193	12901755			ZM24At09	14034532	14050420	ChrA09	14816148	14832038
ChrA12	13451134	13465814	TM_1At12	12920107	12934807			ZM24At09	14254795	14318747	ChrA09	15120763	15184667
ChrA12	13486190	13534047	TM_1At12	12958794	13006705			ZM24At09	14324240	14337785	ChrA09	15192499	15206053
ChrA12	13559259	13607129	TM_1At12	13017940	13065763			ZM24At09	14372497	14397981	ChrA09	15318351	15343886
ChrA12	13607125	13644270	TM_1At12	13075343	13112217			ZM24At09	14426100	14439639	ChrA09	15385811	15399382
ChrA12	13663972	13690022	TM_1At12	13120487	13146571			ZM24At09	14518134	14589429	ChrA09	15522590	15593983
ChrA12	13720841	13731743	TM_1At12	13175240	13186082			ZM24At09	14589425	14608334	ChrA09	15597212	15616086
ChrA12	13768621	13784026	TM_1At12	13219099	13234475			ZM24At09	14615346	14662148	ChrA09	15632391	15679148
ChrA12	13798460	13813211	TM_1At12	13246139	13260917			ZM24At09	14670876	14693542	ChrA09	15693103	15715906
ChrA12	13813229	13844466	TM_1At12	13263690	13294897			ZM24At09	14703005	14718964	ChrA09	15735951	15751915
ChrA12	13853324	13868300	TM_1At12	13294890	13309815			ZM24At09	14722241	14735577	ChrA09	15759371	15772674
ChrA12	13871105	13888293	TM_1At12	13312230	13329351			ZM24At09	14847645	14871709	ChrA09	15899640	15923675
ChrA12	13888327	13914097	TM_1At12	13329485	13355203			ZM24At09	14871707	14891321	ChrA09	15924282	15943922
ChrA12	13914092	13924624	TM_1At12	13357619	13368182			ZM24At09	14911282	14934765	ChrA09	15948484	15971966
ChrA12	13924618	13939682	TM_1At12	13378106	13393151			ZM24At09	14940894	14951870	ChrA09	15985881	15996883
ChrA12	13939679	13973917	TM_1At12	13411417	13445656			ZM24At09	14954684	14965570	ChrA09	15994106	16005012
ChrA12	13973913	14002839	TM_1At12	13446641	13475531			ZM24At09	14965568	14995590	ChrA09	16005084	16035084
ChrA12	14003674	14052872	TM_1At12	13481101	13530197			ZM24At09	15010313	15065990	ChrA09	16035126	16090750
ChrA12	14052987	14064341	TM_1At12	13530199	13541510			ZM24At09	15101156	15125886	ChrA09	16115166	16139970
ChrA12	14064220	14076278	TM_1At12	13543254	13555253			ZM24At09	15125880	15151776	ChrA09	16143200	16169094
ChrA12	14076278	14089481	TM_1At12	13555406	13568575			ZM24At09	15151773	15165183	ChrA09	16173149	16186554
ChrA12	14089787	14104442	TM_1At12	13568671	13583338			ZM24At09	15174792	15187683	ChrA09	16193586	16206480
ChrA12	14104434	14117021	TM_1At12	13583374	13596001			ZM24At09	15217524	15231405	ChrA09	16214366	16228238
ChrA12	14132237	14142440	TM_1At12	13608193	13618414			ZM24At09	15231443	15244425	ChrA09	16228235	16241192
ChrA12	14155260	14170032	TM_1At12	13625620	13640312			ZM24At09	15254357	15279196	ChrA09	16257851	16282784
ChrA12	14168313	14203539	TM_1At12	13642545	13677705			ZM24At09	15285999	15300876	ChrA09	16288881	16303732
ChrA12	14236177	14259082	TM_1At12	13690347	13713134			ZM24At09	15301141	15311602	ChrA09	16303725	16314234
ChrA12	14261754	14300762	TM_1At12	13713128	13752132			ZM24At09	15320015	15333082	ChrA09	16348691	16361720
ChrA12	14322635	14358624	TM_1At12	13783515	13819537			ZM24At09	15371475	15392788	ChrA09	16395874	16417199
ChrA12	14372735	14409148	TM_1At12	13833540	13869844			ZM24At09	15421026	15433079	ChrA09	16455333	16467400
ChrA12	14417684	14448837	TM_1At12	13869836	13900910			ZM24At09	15433074	15467804	ChrA09	16474898	16509661
ChrA12	14448961	14464974	TM_1At12	13900914	13916893			ZM24At09	15485916	15511004	ChrA09	16534945	16559986
ChrA12	14464977	14499099	TM_1At12	13921806	13955899			ZM24At09	15557936	15539417	ChrA09	16698307	16716937
ChrA12	14507438	14530397	TM_1At12	13955895	13978880			ZM24At09	15570281	15558029	ChrA09	16686040	16698307
ChrA12	14534363	14591575	TM_1At12	13978876	14036063			ZM24At09	15600026	15589567	ChrA09	16624078	16634580
ChrA12	14595352	14616282	TM_1At12	14036058	14056909			ZM24At09	15612764	15624539	ChrA09	16752874	16764733
ChrA12	14616278	14628316	TM_1At12	14060142	14072203			ZM24At09	15662770	15678812	ChrA09	16820476	16836453
ChrA12	14628450	14652163	TM_1At12	14072203	14095922			ZM24At09	15678877	15704406	ChrA09	16836448	16862131
ChrA12	14663893	14716208	TM_1At12	14102577	14154888			ZM24At09	15704532	15734298	ChrA09	16862131	16891858
ChrA12	14719241	14732095	TM_1At12	14154888	14167723			ZM24At09	15742553	15753952	ChrA09	16913052	16924585
ChrA12	14733016	14753609	TM_1At12	14167708	14188215			ZM24At09	15759854	15774105	ChrA09	16930792	16944994
ChrA12	14753609	14799697	TM_1At12	14188307	14234424			ZM24At09	15782429	15807072	ChrA09	16958219	16982859
ChrA12	14804521	14822222	TM_1At12	14244531	14262300			ZM24At09	15818963	15842947	ChrA09	16982853	17006893
ChrA12	14825540	14851997	TM_1At12	14267175	14293416			ZM24At09	15842943	15863348	ChrA09	17016573	17036973
ChrA12	14852996	14878279	TM_1At12	14293408	14318640			ZM24At09	15863422	15877703	ChrA09	17038753	17053091
ChrA12	14887457	14898815	TM_1At12	14326623	14337985			ZM24At09	15889111	15901112	ChrA09	17061519	17073577
ChrA12	14895816	14906922	TM_1At12	14342008	14353114			ZM24At09	15923436	15960544	ChrA09	17087785	17125074
ChrA12	14904028	14919175	TM_1At12	14358199	14373211			ZM24At09	15960499	15970686	ChrA09	17125075	17135247
ChrA12	14919171	14956444	TM_1At12	14384175	14421428			ZM24At09	15978918	15994033	ChrA09	17144689	17159758
ChrA12	14959463	14985178	TM_1At12	14421425	14447089			ZM24At09	15998213	16015295	ChrA09	17159754	17176938
ChrA12	15015784	15121925	TM_1At12	14479613	14585508			ZM24At09	16175237	16226030	ChrA09	17176938	17227790
ChrA12	15139206	15200911	TM_1At12	14631274	14693033			ZM24At09	16226025	16265868	ChrA09	17231095	17270927
ChrA12	15200905	15210991	TM_1At12	14693078	14703167			ZM24At09	16355599	16366356	ChrA09	17348267	17359030
ChrA12	15211983	15226479	TM_1At12	14703162	14717584			ZM24At09	16370723	16412799	ChrA09	17359034	17401093
ChrA12	15231245	15274165	TM_1At12	14719733	14762688			ZM24At09	16475911	16534667	ChrA09	17432893	17491586
ChrA12	15274167	15287008	TM_1At12	14767125	14779971			ZM24At09	16591019	16602833	ChrA09	17512919	17524742
ChrA12	15295338	15307656	TM_1At12	14787639	14799959			ZM24At09	16603597	16618266	ChrA09	17524741	17539405
ChrA12	15319542	15347786	TM_1At12	14814684	14842902			ZM24At09	16643027	16655999	ChrA09	17541434	17554381
ChrA12	15399739	15442235	TM_1At12	14876191	14918679			ZM24At09	16671096	16706156	ChrA09	17564809	17599815
ChrA12	15442676	15468733	TM_1At12	14918667	14944689			ZM24At09	16742646	16766047	ChrA09	17611020	17634440
ChrA12	15535484	15564245	TM_1At12	14960648	14989402			ZM24At09	16769602	16794900	ChrA09	17634435	17659676
ChrA12	15567011	15613250	TM_1At12	14989398	15035606			ZM24At09	16798070	16812284	ChrA09	17670047	17684278
ChrA12	15620082	15638935	TM_1At12	15035817	15054775			ZM24At09	16838615	16850660	ChrA09	17724482	17736528
ChrA12	15680770	15694023	TM_1At12	15082611	15095817			ZM24At09	16895952	16936014	ChrA09	17787216	17827391
ChrA12	15700242	15746491	TM_1At12	15095823	15141981			ZM24At09	16936010	16948607	ChrA09	17830877	17843567
ChrA12	15746493	15758264	TM_1At12	15145425	15157142			ZM24At09	16976373	16998022	ChrA09	17901395	17922982
ChrA12	15761333	15788164	TM_1At12	15153955	15180718			ZM24At09	16998304	17008809	ChrA09	17922975	17933498
ChrA12	15788303	15811151	TM_1At12	15180718	15203539			ZM24At09	17008804	17029190	ChrA09	17954235	17974648
ChrA12	15811147	15826676	TM_1At12	15215259	15230845			ZM24At09	17035398	17067164	ChrA09	18007665	18039410
ChrA12	15853197	15872738	TM_1At12	15235728	15255236			ZM24At09	17093232	17111282	ChrA09	18065738	18083843
ChrA12	15872769	15886115	TM_1At12	15255231	15268574			ZM24At09	17123544	17146991	ChrA09	18092468	18115958
ChrA12	15899404	15909757	TM_1At12	15280822	15291180			ZM24At09	17166350	17183048	ChrA09	18127000	18143730
ChrA12	15945918	15969392	TM_1At12	15320455	15343909			ZM24At09	17183360	17201047	ChrA09	18143729	18161331
ChrA12	15972442	16007356	TM_1At12	15343903	15378688			ZM24At09	17214095	17228482	ChrA09	18185226	18199613
ChrA12	16007444	16031935	TM_1At12	15378831	15403318			ZM24At09	17244294	17286705	ChrA09	18204831	18247291
ChrA12	16039932	16085533	TM_1At12	15403315	15448877			ZM24At09	17297561	17307842	ChrA09	18250555	18260875
ChrA12	16085528	16130148	TM_1At12	15459120	15503623			ZM24At09	17356539	17367898	ChrA09	18320327	18331670
ChrA12	16130139	16157828	TM_1At12	15515026	15542659			ZM24At09	17378044	17394597	ChrA09	18348071	18364499
ChrA12	16158307	16173851	TM_1At12	15542471	15557997			ZM24At09	17402944	17414108	ChrA09	18378979	18390149
ChrA12	16185602	16215554	TM_1At12	15557991	15587906			ZM24At09	17415977	17438500	ChrA09	18399285	18421773
ChrA12	16215680	16226126	TM_1At12	15587906	15598371			ZM24At09	17523043	17539818	ChrA09	18519393	18536155
ChrA12	16253148	16266169	TM_1At12	15616106	15629095			ZM24At09	17523046	17494902	ChrA09	18455314	18483439
ChrA12	16263830	16296189	TM_1At12	15634296	15666767			ZM24At09	17545479	17557618	ChrA09	18549513	18561661
ChrA12	16307492	16337710	TM_1At12	15666761	15697074			ZM24At09	17561081	17571769	ChrA09	18772888	18783575
ChrA12	16340946	16416851	TM_1At12	15697070	15773076			ZM24At09	17571765	17583767	ChrA09	18786860	18798858
ChrA12	16467565	16480325	TM_1At12	15796465	15809151			ZM24At09	17588017	17602532	ChrA09	18798853	18813363
ChrA12	16514007	16533944	TM_1At12	15836654	15856540			ZM24At09	17603289	17616956	ChrA09	18816745	18830412
ChrA12	16551680	16572367	TM_1At12	15861535	15882236			ZM24At09	17634283	17646839	ChrA09	18839727	18852278
ChrA12	16610426	16636926	TM_1At12	15882228	15908750			ZM24At09	17667216	17679664	ChrA09	18859744	18872188
ChrA12	16640042	16654256	TM_1At12	15908743	15922916			ZM24At09	17686366	17713129	ChrA09	18901487	18928228
ChrA12	16654291	16665951	TM_1At12	15922894	15934551			ZM24At09	17724556	17747327	ChrA09	18928253	18950984
ChrA12	16668959	16688254	TM_1At12	15948856	15968143			ZM24At09	17769728	17781412	ChrA09	18980630	18992379
ChrA12	16696480	16746039	TM_1At12	15987177	16036799			ZM24At09	17807042	17823332	ChrA09	19034025	19050379
ChrA12	16762615	16775757	TM_1At12	16057471	16070633			ZM24At09	17867069	17884138	ChrA09	19065777	19082842
ChrA12	16786958	16806386	TM_1At12	16075075	16094578			ZM24At09	17885279	17898000	ChrA09	19098310	19111028
ChrA12	16812920	16827193	TM_1At12	16112189	16126499			ZM24At09	17997611	18016041	ChrA09	19237516	19255968
ChrA12	16830467	16844778	TM_1At12	16126495	16140802			ZM24At09	18040427	18057137	ChrA09	19269616	19286382
ChrA12	16860502	16878592	TM_1At12	16145543	16163690			ZM24At09	18057133	18078120	ChrA09	19314521	19335484
ChrA12	16882020	16896341	TM_1At12	16163686	16178058			ZM24At09	18102461	18119583	ChrA09	19358676	19375757
ChrA12	16896334	16907752	TM_1At12	16182018	16193444			ZM24At09	18130525	18143220	ChrA09	19375753	19388498
ChrA12	16917043	16927885	TM_1At12	16216545	16227368			ZM24At09	18154533	18174758	ChrA09	19441055	19461336
ChrA12	16927958	16947207	TM_1At12	16227363	16246646			ZM24At09	18197191	18208040	ChrA09	19468807	19479535
ChrA12	16961674	16974887	TM_1At12	16255177	16268374			ZM24At09	18225511	18244337	ChrA09	19494078	19512949
ChrA12	16979242	16992070	TM_1At12	16280251	16293143			ZM24At09	18330557	18317481	ChrA09	29353933	29366975
ChrA12	16992103	17033481	TM_1At12	16293141	16334494			ZM24At09	18351753	18330554	ChrA09	29317865	29339099
ChrA12	17046640	17078578	TM_1At12	16340501	16372418			ZM24At09	18363695	18351747	ChrA09	29302774	29314713
ChrA12	17105013	17123814	TM_1At12	16396146	16414867			ZM24At09	18402207	18391145	ChrA09	29220869	29231968
ChrA12	17123973	17151251	TM_1At12	16414877	16442105			ZM24At09	18434469	18419662	ChrA09	29169536	29184359
ChrA12	17151247	17165356	TM_1At12	16450350	16464423			ZM24At09	18448177	18434092	ChrA09	29155717	29169708
ChrA12	17168121	17182502	TM_1At12	16464409	16478671			ZM24At09	18473034	18458475	ChrA09	29116712	29131324
ChrA12	17185829	17229202	TM_1At12	16478665	16522076			ZM24At09	18560626	18533894	ChrA09	29057450	29084103
ChrA12	17230352	17251496	TM_1At12	16526214	16547267			ZM24At09	18579699	18563848	ChrA09	29041700	29057454
ChrA12	17279828	17311138	TM_1At12	16850470	16881816			ZM24At09	18650743	18636203	ChrA09	28965945	28980505
ChrA12	17320339	17340968	TM_1At12	16887358	16907978			ZM24At09	18736883	18711371	ChrA09	28838514	28863761
ChrA12	17361387	17381823	TM_1At12	16908422	16928865			ZM24At09	18807267	18795010	ChrA09	28782395	28794615
ChrA12	17422925	17436990	TM_1At12	16953060	16967187			ZM24At09	18851002	18838123	ChrA09	28754473	28767348
ChrA12	17467441	17481512	TM_1At12	17002919	17016916			ZM24At09	18861482	18850998	ChrA09	28741093	28751482
ChrA12	17484684	17499545	TM_1At12	17016907	17031837			ZM24At09	18929463	18916275	ChrA09	36580220	36593370
ChrA12	17531416	17546863	TM_1At12	17050613	17066016			ZM24At09	18956147	18940155	ChrA09	36564301	36580228
ChrA12	17556785	17575624	TM_1At12	17087211	17106093			ZM24At09	18992059	18976650	ChrA09	36533158	36548577
ChrA12	17585405	17598339	TM_1At12	17112652	17125602			ZM24At09	19003586	18992921	ChrA09	36496945	36507551
ChrA12	17623135	17661979	TM_1At12	17128592	17167341			ZM24At09	19035604	19023317	ChrA09	36481427	36493737
ChrA12	17673244	17693132	TM_1At12	17167336	17187146			ZM24At09	19071503	19055683	ChrA09	36456722	36472597
ChrA12	17698726	17709068	TM_1At12	17194473	17204749			ZM24At09	19113665	19094616	ChrA09	36421129	36440100
ChrA12	17708587	17788039	TM_1At12	17204402	17283752			ZM24At09	19140718	19120807	ChrA09	36397815	36417744
ChrA12	17787030	17798161	TM_1At12	17283752	17294888			ZM24At09	19221761	19210019	ChrA09	36308109	36319876
ChrA12	17801432	17821600	TM_1At12	17294883	17315099			ZM24At09	19247218	19225539	ChrA09	36281175	36302827
ChrA12	17846030	17871619	TM_1At12	17323993	17349583			ZM24At09	19279479	19268902	ChrA09	36225912	36236484
ChrA12	17874521	17885197	TM_1At12	17349575	17360214			ZM24At09	19577576	19562823	ChrA09	37026966	37041675
ChrA12	17887313	17923884	TM_1At12	17378321	17414919			ZM24At09	19616195	19604200	ChrA09	37005527	37017485
ChrA12	17923885	17944787	TM_1At12	17414113	17435048			ZM24At09	19854325	19832202	ChrA09	36956299	36978421
ChrA12	17966568	17952809	TM_1At12	17562194	17575910			ZM24At09	19882786	19865382	ChrA09	36852730	36870108
ChrA12	18010039	17973189	TM_1At12	17490988	17527679			ZM24At09	19952098	19936727	ChrA09	36766120	36781606
ChrA12	18023436	18012762	TM_1At12	17482479	17493129			ZM24At09	19975515	19963386	ChrA09	36753994	36766124
ChrA12	18057761	18070671	TM_1At12	17575904	17588779			ZM24At09	20006581	19992599	ChrA09	36731567	36745612
ChrA12	18057762	18035065	TM_1At12	17442942	17465613			ZM24At09	20086798	20071950	ChrA09	37185084	37199978
ChrA12	18095513	18107209	TM_1At12	17624643	17636363			ZM24At09	20102855	20123848	ChrA09	31673717	31694763
ChrA12	18101389	18132764	TM_1At12	17634585	17666008			ZM24At09	20137516	20164997	ChrA09	31694764	31722238
ChrA12	18136195	18157905	TM_1At12	17672781	17694441			ZM24At09	20193918	20208910	ChrA09	31731011	31745969
ChrA12	18162812	18188799	TM_1At12	17701670	17727585			ZM24At09	20246398	20257148	ChrA09	31781680	31792383
ChrA12	18283683	18309465	TM_1At12	17750242	17776064			ZM24At09	20273670	20290501	ChrA09	31801892	31818621
ChrA12	18317865	18329645	TM_1At12	17774015	17785800			ZM24At09	20293983	20323410	ChrA09	31818614	31847968
ChrA12	18349287	18369278	TM_1At12	17795911	17815853			ZM24At09	20323406	20334656	ChrA09	31851019	31862264
ChrA12	18374089	18384601	TM_1At12	17815849	17826382			ZM24At09	20337721	20352227	ChrA09	31862260	31876780
ChrA12	18388616	18422652	TM_1At12	17826377	17860428			ZM24At09	20376904	20389945	ChrA09	31890022	31903042
ChrA12	18431105	18488790	TM_1At12	17870973	17928623			ZM24At09	20392410	20402828	ChrA09	31908676	31919027
ChrA12	18502172	18521803	TM_1At12	17934228	17953925			ZM24At09	20476097	20508145	ChrA09	32112774	32144882
ChrA12	18561335	18586513	TM_1At12	17962264	17987447			ZM24At09	20525345	20543077	ChrA09	32172365	32190153
ChrA12	18615436	18629694	TM_1At12	17995793	18010117			ZM24At09	20547478	20580778	ChrA09	32190149	32223457
ChrA12	18637498	18651191	TM_1At12	18022672	18036390			ZM24At09	20587094	20611807	ChrA09	32266494	32291233
ChrA12	18662466	18678406	TM_1At12	18036388	18052156			ZM24At09	20616096	20626492	ChrA09	32291228	32301620
ChrA12	18717402	18738572	TM_1At12	18060942	18082074			ZM24At09	20641823	20671836	ChrA09	32342247	32372205
ChrA12	18738711	18769754	TM_1At12	18082074	18113101			ZM24At09	20721107	20735490	ChrA09	32388530	32402890
ChrA12	18775925	18806848	TM_1At12	18126349	18157255			ZM24At09	20846919	20863366	ChrA09	32485527	32502073
ChrA12	18806843	18834972	TM_1At12	18160808	18188970			ZM24At09	20891620	20905774	ChrA09	32569942	32584052
ChrA12	18860575	18872075	TM_1At12	18212476	18223961			ZM24At09	20989680	21000083	ChrA09	32658434	32668931
ChrA12	18872069	18892759	TM_1At12	18235066	18255712			ZM24At09	21117519	21105841	ChrA09	32918741	32930383
ChrA12	18893861	18916477	TM_1At12	18257669	18280264			ZM24At09	21157294	21140985	ChrA09	32880597	32896997
ChrA12	18943801	18927536	TM_1At12	20825264	20841612			ZM24At09	21168578	21157366	ChrA09	32869419	32880600
ChrA12	18951971	19003639	TM_1At12	20531494	20583132			ZM24At09	21210078	21192713	ChrA09	32822119	32839539
ChrA12	19036396	19047260	TM_1At12	20596853	20607712			ZM24At09	21244086	21231820	ChrA09	32783881	32796158
ChrA12	19066625	19081388	TM_1At12	20636325	20651107			ZM24At09	21324088	21310697	ChrA09	32946327	32959830
ChrA12	19092530	19126532	TM_1At12	20651098	20685176			ZM24At09	21343606	21332909	ChrA09	33936720	33947399
ChrA12	19140692	19180623	TM_1At12	20686270	20726139			ZM24At09	21386978	21362174	ChrA09	33901655	33926603
ChrA12	19214129	19229281	TM_1At12	20507083	20522210			ZM24At09	21417913	21403850	ChrA09	33890362	33904471
ChrA12	19250867	19281103	TM_1At12	20347631	20377847			ZM24At09	21432832	21417909	ChrA09	33868146	33883082
ChrA12	19281339	19312020	TM_1At12	20377853	20408431			ZM24At09	21452095	21432826	ChrA09	33845724	33864942
ChrA12	19321800	19334055	TM_1At12	20426431	20438699			ZM24At09	21489450	21476901	ChrA09	33829271	33841843
ChrA12	19335348	19351609	TM_1At12	20438695	20454932			ZM24At09	21515632	21501385	ChrA09	33810248	33824511
ChrA12	19387966	19400378	TM_1At12	20206030	20218352			ZM24At09	21537349	21521030	ChrA09	33757099	33773371
ChrA12	19413268	19424609	TM_1At12	20243491	20254863			ZM24At09	21604497	21619477	ChrA09	33657319	33672247
ChrA12	19421904	19438977	TM_1At12	20260119	20277229			ZM24At09	21657604	21646705	ChrA09	33623670	33634588
ChrA12	19438970	19462252	TM_1At12	20288479	20311707			ZM24At09	21677076	21654103	ChrA09	33595769	33618880
ChrA12	19469876	19488009	TM_1At12	20320330	20338500			ZM24At09	21691528	21680165	ChrA09	33584402	33595779
ChrA12	19536973	19511094	TM_1At12	20184178	20210109			ZM24At09	21711392	21691524	ChrA09	33559783	33579592
ChrA12	19552687	19536968	TM_1At12	20157447	20173144			ZM24At09	21739259	21723810	ChrA09	33544283	33559779
ChrA12	19597782	19573534	TM_1At12	20123208	20147505			ZM24At09	21763964	21739250	ChrA09	33508411	33533124
ChrA12	19639927	19626821	TM_1At12	20099027	20112150			ZM24At09	21790047	21815011	ChrA09	33418703	33443724
ChrA12	19657113	19639920	TM_1At12	20070108	20087299			ZM24At09	21833300	21852194	ChrA09	33450938	33469857
ChrA12	19706662	19676385	TM_1At12	20036408	20066682			ZM24At09	21910418	21870552	ChrA09	33249063	33288867
ChrA12	19755078	19735451	TM_1At12	20923221	20942863			ZM24At09	21926053	21913071	ChrA09	33369272	33382361
ChrA12	19826580	19773143	TM_1At12	20858124	20911454			ZM24At09	22007811	21979959	ChrA09	33163287	33191151
ChrA12	19832894	19845454	TM_1At12	18291644	18304210			ZM24At09	22026327	22007803	ChrA09	33133998	33152537
ChrA12	19849720	19869172	TM_1At12	18308898	18328296			ZM24At09	22042722	22032531	ChrA09	33093902	33104134
ChrA12	19913960	19895090	TM_1At12	20000909	20019828			ZM24At09	22070412	22050729	ChrA09	33063062	33082716
ChrA12	20062506	20047540	TM_1At12	19926606	19941598			ZM24At09	22101852	22070406	ChrA09	33027331	33058828
ChrA12	20119217	20097565	TM_1At12	19727453	19749076			ZM24At09	22130326	22120272	ChrA09	34878292	34888457
ChrA12	20153395	20141215	TM_1At12	19715194	19727457			ZM24At09	22142236	22130322	ChrA09	34858125	34870033
ChrA12	20190253	20164644	TM_1At12	19689616	19715199			ZM24At09	22161941	22142232	ChrA09	34833956	34853623
ChrA12	20249423	20210852	TM_1At12	19629312	19667851			ZM24At09	22221603	22232596	ChrA09	34667833	34678816
ChrA12	20305035	20280482	TM_1At12	19582834	19607573			ZM24At09	22232688	22250871	ChrA09	34678815	34697017
ChrA12	20333922	20316240	TM_1At12	19565165	19582841			ZM24At09	22250864	22272998	ChrA09	34713170	34735323
ChrA12	20383725	20360012	TM_1At12	19540980	19564614			ZM24At09	22284530	22309255	ChrA09	34767644	34792293
ChrA12	20430749	20420328	TM_1At12	19482040	19492472			ZM24At09	22397995	22375352	ChrA09	34559127	34581852
ChrA12	20486042	20465050	TM_1At12	19422246	19443224			ZM24At09	22472253	22439390	ChrA09	34426550	34459458
ChrA12	20539640	20489179	TM_1At12	19371780	19422250			ZM24At09	22486895	22474552	ChrA09	34394352	34406670
ChrA12	20620412	20594516	TM_1At12	19326671	19352582			ZM24At09	22562076	22545408	ChrA09	34326960	34343623
ChrA12	20682722	20671268	TM_1At12	19300153	19311576			ZM24At09	22633170	22586672	ChrA09	34245655	34292105
ChrA12	20724337	20708090	TM_1At12	19256726	19272857			ZM24At09	22661179	22636138	ChrA09	34220617	34245660
ChrA12	20742753	20755474	TM_1At12	19225003	19237782			ZM24At09	22679420	22661499	ChrA09	34202730	34220618
ChrA12	20790403	20773423	TM_1At12	19208050	19225007			ZM24At09	22724695	22684229	ChrA09	34165087	34205504
ChrA12	20844134	20811077	TM_1At12	19168922	19201935			ZM24At09	22755777	22741167	ChrA09	34134407	34149018
ChrA12	20878466	20909113	TM_1At12	18910385	18940988			ZM24At09	22770805	22755781	ChrA09	34118233	34133222
ChrA12	20983220	20993256	TM_1At12	18951044	18961071			ZM24At09	22802327	22786232	ChrA09	34009441	34025515
ChrA12	21065569	21045963	TM_1At12	19056588	19076110			ZM24At09	22837216	22860030	ChrA09	35020784	35043593
ChrA12	21080543	21065566	TM_1At12	19036944	19051899			ZM24At09	22876398	22900971	ChrA09	35045411	35069997
ChrA12	21190608	21170788	TM_1At12	18729654	18749422			ZM24At09	22900968	22918816	ChrA09	35070163	35087917
ChrA12	21206799	21195176	TM_1At12	18717495	18729115			ZM24At09	22924961	22940348	ChrA09	35093601	35109039
ChrA12	21222215	21207036	TM_1At12	18702341	18717491			ZM24At09	22945507	22955533	ChrA09	35233494	35243528
ChrA12	21285244	21298410	TM_1At12	19085360	19098546			ZM24At09	22992834	23009867	ChrA09	35268154	35285199
ChrA12	21300506	21317611	TM_1At12	19100624	19117761			ZM24At09	23044486	23055770	ChrA09	35320309	35331449
ChrA12	21362676	21344284	TM_1At12	18876620	18895073			ZM24At09	23127114	23139330	ChrA09	35565269	35577474
ChrA12	21393326	21369624	TM_1At12	18847360	18871055			ZM24At09	23150512	23165881	ChrA09	35479813	35495179
ChrA12	21415811	21405384	TM_1At12	18827991	18838421			ZM24At09	23210536	23223285	ChrA09	35551471	35564255
ChrA12	21439354	21421418	TM_1At12	18808946	18826788			ZM24At09	23223281	23241189	ChrA09	35598736	35616592
ChrA12	21468107	21454944	TM_1At12	18790472	18803608			ZM24At09	23257736	23274818	ChrA09	35624872	35641929
ChrA12	21548724	21530235	TM_1At12	18757330	18775783			ZM24At09	23274920	23302769	ChrA09	35641936	35669749
ChrA12	21605562	21588816	TM_1At12	18657899	18674634			ZM24At09	23334336	23346061	ChrA09	35700287	35711964
ChrA12	21625487	21605828	TM_1At12	18635668	18655260			ZM24At09	23433305	23420458	ChrA09	28511236	28524006
ChrA12	21645026	21625596	TM_1At12	18616236	18635668			ZM24At09	23494279	23504593	ChrA09	27131325	27141603
ChrA12	21669929	21645021	TM_1At12	18581570	18606605			ZM24At09	23548893	23559582	ChrA09	27192812	27203573
ChrA12	21682587	21669728	TM_1At12	18568709	18581579			ZM24At09	23582531	23592887	ChrA09	27221713	27232057
ChrA12	21696275	21686118	TM_1At12	18533844	18543950			ZM24At09	23601999	23622830	ChrA09	27295415	27316177
ChrA12	21739735	21718329	TM_1At12	18512372	18533791			ZM24At09	23642279	23654345	ChrA09	27338818	27350874
ChrA12	21812423	21759815	TM_1At12	18459785	18512369			ZM24At09	23834835	23819179	ChrA09	26094407	26110153
ChrA12	21829728	21812423	TM_1At12	18442422	18459682			ZM24At09	23896258	23867789	ChrA09	26035253	26063695
ChrA12	21870196	21848603	TM_1At12	18404656	18426077			ZM24At09	23908724	23921585	ChrA09	26139236	26152027
ChrA12	21920627	21870192	TM_1At12	18349272	18399599			ZM24At09	23961814	23984876	ChrA09	26235286	26258389
ChrA12	21934003	21920622	TM_1At12	18328287	18341764			ZM24At09	23984934	23995305	ChrA09	26258964	26269341
ChrA12	21949756	21964102	TM_1At12	20936797	20951148			ZM24At09	24101353	24112395	ChrA09	26344988	26356023
ChrA12	22076393	22097505	TM_1At12	21044998	21066094			ZM24At09	24112390	24128180	ChrA09	26359212	26375044
ChrA12	22130708	22147442	TM_1At12	21078458	21095181			ZM24At09	24128185	24149590	ChrA09	26375405	26396808
ChrA12	22158701	22173692	TM_1At12	21095176	21110169			ZM24At09	24197223	24211734	ChrA09	26475945	26490514
ChrA12	22173692	22194108	TM_1At12	21110281	21130803			ZM24At09	24311830	24348301	ChrA09	26501310	26537733
ChrA12	22213308	22249703	TM_1At12	21134107	21170341			ZM24At09	24412025	24400917	ChrA09	26914788	26925853
ChrA12	22267835	22323191	TM_1At12	21177245	21232544			ZM24At09	24487821	24474457	ChrA09	26749675	26763026
ChrA12	22334916	22387088	TM_1At12	21234650	21286650			ZM24At09	24503981	24492851	ChrA09	26737273	26748389
ChrA12	22388740	22405682	TM_1At12	21288294	21305243			ZM24At09	24573841	24557700	ChrA09	26662615	26678765
ChrA12	22417026	22432688	TM_1At12	21310354	21326015			ZM24At09	24598735	24585753	ChrA09	26624087	26637075
ChrA12	22432691	22446698	TM_1At12	21326926	21340877			ZM24At09	24613922	24598731	ChrA09	26606126	26621317
ChrA12	22450012	22469761	TM_1At12	21340871	21360584			ZM24At09	24638390	24626484	ChrA09	26593862	26605792
ChrA12	22472994	22495824	TM_1At12	21360575	21383435			ZM24At09	24670252	24643440	ChrA09	25988346	26015150
ChrA12	22498817	22510186	TM_1At12	21383431	21394786			ZM24At09	24707158	24694833	ChrA09	25969475	25981674
ChrA12	22510181	22521432	TM_1At12	21398571	21409822			ZM24At09	24728788	24717766	ChrA09	25924931	25935977
ChrA12	22579719	22591090	TM_1At12	21441174	21452488			ZM24At09	24748213	24735871	ChrA09	25888576	25901001
ChrA12	22600324	22643727	TM_1At12	21459522	21502859			ZM24At09	24777204	24758244	ChrA09	25859332	25878274
ChrA12	22662227	22679609	TM_1At12	21537165	21554536			ZM24At09	24798510	24779328	ChrA09	25834854	25854088
ChrA12	22688793	22699145	TM_1At12	21554825	21565166			ZM24At09	24821272	24804549	ChrA09	25813267	25830014
ChrA12	22709704	22732958	TM_1At12	21574956	21598192			ZM24At09	24829179	24817153	ChrA09	25801163	25813272
ChrA12	22736118	22757828	TM_1At12	21598300	21619902			ZM24At09	24959977	24926487	ChrA09	25674488	25708008
ChrA12	22771883	22789509	TM_1At12	21620291	21637914			ZM24At09	25002336	24989773	ChrA09	25633933	25646490
ChrA12	22804039	22814345	TM_1At12	21646126	21656412			ZM24At09	25030419	25015351	ChrA09	25616225	25631302
ChrA12	22821419	22848042	TM_1At12	21685967	21712600			ZM24At09	25041081	25030418	ChrA09	25604413	25615140
ChrA12	22900395	22889412	TM_1At12	22491520	22502485			ZM24At09	25067438	25053419	ChrA09	25545379	25559436
ChrA12	22925472	22900398	TM_1At12	22465374	22490554			ZM24At09	25111092	25067486	ChrA09	25501774	25545389
ChrA12	22952716	22932966	TM_1At12	22437485	22457188			ZM24At09	25167995	25146780	ChrA09	25431012	25452266
ChrA12	22981694	22960777	TM_1At12	22410039	22430933			ZM24At09	25201997	25187692	ChrA09	25389495	25403826
ChrA12	23081425	23122422	TM_1At12	21746109	21787094			ZM24At09	25238694	25220723	ChrA09	25331852	25349681
ChrA12	23142471	23162549	TM_1At12	21795675	21815726			ZM24At09	25308983	25297502	ChrA09	25115231	25126720
ChrA12	23162545	23177578	TM_1At12	21826803	21841816			ZM24At09	25346726	25327461	ChrA09	25095996	25115234
ChrA12	23188166	23200338	TM_1At12	21849850	21862090			ZM24At09	25372092	25357887	ChrA09	25081763	25096001
ChrA12	23229115	23241567	TM_1At12	21867466	21879896			ZM24At09	25410017	25397536	ChrA09	25025137	25037593
ChrA12	23257519	23294181	TM_1At12	21881184	21917880			ZM24At09	25422908	25410596	ChrA09	24985622	24998000
ChrA12	23361089	23347971	TM_1At12	22751917	22765061			ZM24At09	25498645	25481674	ChrA09	24946798	24963731
ChrA12	23398063	23362270	TM_1At12	22716161	22751912			ZM24At09	25557308	25543216	ChrA09	24911848	24925944
ChrA12	23416067	23402876	TM_1At12	22702968	22716163			ZM24At09	25577252	25557302	ChrA09	24888734	24908631
ChrA12	23459531	23436544	TM_1At12	22665930	22688866			ZM24At09	25612599	25592601	ChrA09	24868744	24888742
ChrA12	23469962	23459530	TM_1At12	22655298	22665712			ZM24At09	25626146	25612591	ChrA09	24836973	24850547
ChrA12	23507792	23486974	TM_1At12	22588276	22609015			ZM24At09	25750457	25724475	ChrA09	24761446	24787420
ChrA12	23536640	23523237	TM_1At12	22570130	22583539			ZM24At09	25787485	25765562	ChrA09	24739571	24761445
ChrA12	23553187	23539937	TM_1At12	22556901	22570136			ZM24At09	25835700	25821641	ChrA09	24646552	24660604
ChrA12	23584161	23561599	TM_1At12	22518976	22541518			ZM24At09	25884638	25860361	ChrA09	25263942	25288232
ChrA12	23633462	23613637	TM_1At12	22812670	22832511			ZM24At09	25926180	25884634	ChrA09	25211326	25252785
ChrA12	23674532	23685052	TM_1At12	21974006	21984501			ZM24At09	25943981	25926179	ChrA09	25185243	25203018
ChrA12	23685045	23696081	TM_1At12	21987701	21998737			ZM24At09	25995717	25977579	ChrA09	24557747	24575942
ChrA12	23717065	23730366	TM_1At12	22028716	22041970			ZM24At09	26046000	26028466	ChrA09	24516074	24533610
ChrA12	23745546	23770705	TM_1At12	22060334	22085346			ZM24At09	26062850	26045991	ChrA09	24465505	24482421
ChrA12	23782245	23804247	TM_1At12	22106274	22128291			ZM24At09	26198160	26179025	ChrA09	24337098	24356241
ChrA12	23818389	23828832	TM_1At12	22292537	22302969			ZM24At09	26303149	26244870	ChrA09	24234035	24292289
ChrA12	23876053	23888308	TM_1At12	22370410	22382593			ZM24At09	26347568	26335530	ChrA09	24171358	24183425
ChrA12	23910762	23925283	TM_1At12	22387963	22402467			ZM24At09	26381291	26369607	ChrA09	24146311	24158010
ChrA12	23953826	23942004	TM_1At12	22844773	22856683			ZM24At09	26417059	26405580	ChrA09	24087349	24098843
ChrA12	24001687	24011740	TM_1At12	19443775	19453889			ZM24At09	26439873	26427677	ChrA09	24075080	24087351
ChrA12	24073198	24089395	TM_1At12	22867027	22883263			ZM24At09	26450579	26439866	ChrA09	24061378	24072099
ChrA12	24097175	24107627	TM_1At12	22890671	22901128			ZM24At09	26609578	26585806	ChrA09	23989545	24013423
ChrA12	24115809	24139965	TM_1At12	22903176	22927234			ZM24At09	26646710	26634601	ChrA09	23928648	23940797
ChrA12	24139963	24163606	TM_1At12	22927279	22950955			ZM24At09	26714071	26700590	ChrA09	23832246	23845797
ChrA12	24196313	24211096	TM_1At12	22969792	22984546			ZM24At09	26783943	26729006	ChrA09	23755397	23810367
ChrA12	24211089	24221494	TM_1At12	22994386	23004778			ZM24At09	26815967	26804971	ChrA09	23729006	23740004
ChrA12	24230631	24246306	TM_1At12	23021196	23036825			ZM24At09	26838197	26825313	ChrA09	23710770	23723658
ChrA12	24246306	24260676	TM_1At12	23036920	23051290			ZM24At09	26884601	26869387	ChrA09	23668955	23684109
ChrA12	24286101	24299847	TM_1At12	23059032	23072722			ZM24At09	27049097	27033960	ChrA09	23637635	23652818
ChrA12	24312427	24326706	TM_1At12	23085030	23099328			ZM24At09	27075605	27059552	ChrA09	23607292	23623333
ChrA12	24329524	24340378	TM_1At12	23099324	23110182			ZM24At09	27106763	27080443	ChrA09	23584384	23610695
ChrA12	24358279	24416693	TM_1At12	23135934	23194288			ZM24At09	27136013	27125307	ChrA09	23563027	23573809
ChrA12	24496670	24530328	TM_1At12	23228065	23261725			ZM24At09	27164665	27152481	ChrA09	23517313	23529498
ChrA12	24539017	24550498	TM_1At12	23270166	23281654			ZM24At09	27185228	27172463	ChrA09	23442558	23455407
ChrA12	24567786	24578215	TM_1At12	23298362	23308788			ZM24At09	27201232	27185221	ChrA09	23427368	23443390
ChrA12	24578215	24599252	TM_1At12	23308881	23329881			ZM24At09	27233269	27221639	ChrA09	23216323	23227936
ChrA12	24625915	24637603	TM_1At12	23342453	23354111			ZM24At09	27256094	27244599	ChrA09	23171939	23183429
ChrA12	24660932	24676996	TM_1At12	23365741	23381798			ZM24At09	27318413	27305380	ChrA09	23133655	23146643
ChrA12	24707488	24719445	TM_1At12	23399701	23411653			ZM24At09	27356943	27335738	ChrA09	23073244	23094466
ChrA12	24720695	24733771	TM_1At12	23428487	23441607			ZM24At09	27413410	27386352	ChrA09	23030673	23057733
ChrA12	24736903	24756106	TM_1At12	23441600	23460840			ZM24At09	27424932	27413402	ChrA09	23002260	23013792
ChrA12	24756102	24768036	TM_1At12	23467074	23478989			ZM24At09	27435299	27424928	ChrA09	22980695	22991038
ChrA12	24767998	24793967	TM_1At12	23478990	23504860			ZM24At09	27451262	27440953	ChrA09	22953412	22963673
ChrA12	24805284	24827576	TM_1At12	23518235	23540454			ZM24At09	27479432	27469251	ChrA09	22924145	22934321
ChrA12	24830700	24842664	TM_1At12	23545884	23557830			ZM24At09	27511516	27499458	ChrA09	22878222	22890221
ChrA12	24852159	24869549	TM_1At12	23583927	23601323			ZM24At09	27555158	27528180	ChrA09	22841713	22868787
ChrA12	24948531	24963970	TM_1At12	23629510	23644918			ZM24At09	27568355	27555122	ChrA09	22828403	22841713
ChrA12	24978769	24992997	TM_1At12	23657750	23672013			ZM24At09	27609206	27575347	ChrA09	22779479	22813441
ChrA12	25001286	25011450	TM_1At12	23686701	23696846			ZM24At09	27623335	27609202	ChrA09	22750009	22764071
ChrA12	25045513	25067627	TM_1At12	23712737	23734900			ZM24At09	27691949	27680562	ChrA09	22647499	22658899
ChrA12	25101661	25127199	TM_1At12	23751840	23777397			ZM24At09	27726828	27703941	ChrA09	22592938	22615756
ChrA12	25183741	25193753	TM_1At12	23813300	23823364			ZM24At09	27757918	27743252	ChrA09	22555009	22569711
ChrA12	25194292	25206739	TM_1At12	23834537	23847020			ZM24At09	27785100	27769640	ChrA09	22539540	22555013
ChrA12	25218390	25234999	TM_1At12	23850676	23867195			ZM24At09	27839556	27812558	ChrA09	22453433	22480447
ChrA12	25238347	25250694	TM_1At12	23864593	23876919			ZM24At09	27888546	27875271	ChrA09	22419478	22432803
ChrA12	25273461	25306038	TM_1At12	23890865	23923341			ZM24At09	27943302	27929098	ChrA09	22352808	22367006
ChrA12	25339662	25361487	TM_1At12	23976328	23998150			ZM24At09	27956053	27944758	ChrA09	22330031	22341332
ChrA12	25507165	25524711	TM_1At12	24070605	24088162			ZM24At09	27979023	27968491	ChrA09	22292014	22302502
ChrA12	25598815	25612786	TM_1At12	24128567	24142542			ZM24At09	28005785	27987316	ChrA09	22272590	22291113
ChrA12	25644328	25655021	TM_1At12	24154785	24165475			ZM24At09	28034078	28005777	ChrA09	22241343	22269602
ChrA12	25669038	25682737	TM_1At12	24172742	24186450			ZM24At09	28058555	28043505	ChrA09	22196061	22211161
ChrA12	25795853	25810546	TM_1At12	24268880	24283545			ZM24At09	28099632	28058551	ChrA09	22151697	22192825
ChrA12	25810530	25826084	TM_1At12	24287979	24303528			ZM24At09	28137758	28123828	ChrA09	22107456	22121404
ChrA12	25867724	25882978	TM_1At12	24305949	24321215			ZM24At09	28157093	28145976	ChrA09	22090050	22101164
ChrA12	25919597	25932524	TM_1At12	24340170	24353105			ZM24At09	28170188	28157093	ChrA09	22076851	22089944
ChrA12	25976971	25988407	TM_1At12	24359511	24370909			ZM24At09	28194196	28170180	ChrA09	22049966	22073970
ChrA12	25991745	26009392	TM_1At12	24370907	24388534			ZM24At09	28205120	28194197	ChrA09	22038509	22049440
ChrA12	26047416	26095124	TM_1At12	24413773	24461607			ZM24At09	28248334	28216499	ChrA09	21996780	22028681
ChrA12	26104026	26122953	TM_1At12	24470069	24489048			ZM24At09	28540711	28528002	ChrA09	21869857	21882583
ChrA12	26175658	26190028	TM_1At12	24531777	24546037			ZM24At09	28570413	28550477	ChrA09	21803075	21823050
ChrA12	26230009	26240192	TM_1At12	24563962	24574164			ZM24At09	28622489	28589602	ChrA09	21743950	21776882
ChrA12	26272360	26255489	TM_1At12	24884537	24901213			ZM24At09	28663503	28649071	ChrA09	21694515	21708946
ChrA12	26283287	26271985	TM_1At12	24861741	24873041			ZM24At09	28701788	28691511	ChrA09	21667916	21678116
ChrA12	26336527	26318469	TM_1At12	24833899	24852037			ZM24At09	28712385	28701896	ChrA09	21657468	21667916
ChrA12	26352090	26338916	TM_1At12	24814706	24827905			ZM24At09	28799539	28776531	ChrA09	21543311	21566243
ChrA12	26386022	26371987	TM_1At12	24784517	24798569			ZM24At09	28831446	28812766	ChrA09	21524610	21543317
ChrA12	26478557	26462250	TM_1At12	24721373	24737638			ZM24At09	28849143	28830466	ChrA09	21505871	21524579
ChrA12	26505151	26492737	TM_1At12	24688555	24700975			ZM24At09	28899908	28885684	ChrA09	21453745	21467965
ChrA12	26539599	26616864	TM_1At12	24583167	24660567			ZM24At09	28928079	28916228	ChrA09	21428947	21440743
ChrA12	26616974	26633393	TM_1At12	24660567	24677019			ZM24At09	28964477	28950680	ChrA09	21352795	21366587
ChrA12	26644671	26656229	TM_1At12	24677013	24688567			ZM24At09	29107397	29067042	ChrA09	21014466	21054775
ChrA12	26701569	26679419	TM_1At12	25233045	25255213			ZM24At09	29129124	29112447	ChrA09	20978154	20994809
ChrA12	26782346	26772128	TM_1At12	25207033	25217235			ZM24At09	29162416	29149176	ChrA09	20956288	20969522
ChrA12	26832808	26821251	TM_1At12	25160989	25172572			ZM24At09	29179566	29162408	ChrA09	20939136	20956253
ChrA12	26939877	26927289	TM_1At12	25089510	25102122			ZM24At09	29222832	29193378	ChrA09	20896557	20926096
ChrA12	26949921	26939869	TM_1At12	25069018	25079202			ZM24At09	29245385	29222827	ChrA09	20870848	20893328
ChrA12	26965300	26953740	TM_1At12	25041924	25053484			ZM24At09	29314866	29283638	ChrA09	21185477	21216706
ChrA12	27007258	26989950	TM_1At12	25017323	25034688			ZM24At09	29327937	29316354	ChrA09	21148677	21160271
ChrA12	27074044	27053940	TM_1At12	24946306	24966353			ZM24At09	29358639	29327939	ChrA09	21117744	21148569
ChrA12	27135377	27104738	TM_1At12	24902445	24933020			ZM24At09	29371499	29358635	ChrA09	21093256	21106128
ChrA12	27155507	27167775	TM_1At12	25271212	25283485			ZM24At09	29541984	29520574	ChrA09	20243777	20265241
ChrA12	27193018	27213347	TM_1At12	25313220	25333515			ZM24At09	29571120	29549724	ChrA09	20211176	20232615
ChrA12	27216116	27235902	TM_1At12	25333511	25353182			ZM24At09	29582298	29568915	ChrA09	20197777	20211180
ChrA12	27239604	27253956	TM_1At12	25388520	25402860			ZM24At09	29660758	29644164	ChrA09	20119533	20136103
ChrA12	27261252	27279115	TM_1At12	25411140	25428970			ZM24At09	29673297	29660752	ChrA09	20813889	20826469
ChrA12	27297233	27308562	TM_1At12	25440563	25451912			ZM24At09	29707868	29684377	ChrA09	20753172	20776706
ChrA12	27328735	27359629	TM_1At12	25465602	25496490			ZM24At09	29731502	29707864	ChrA09	20726341	20749924
ChrA12	27371890	27382748	TM_1At12	25515720	25526567			ZM24At09	29819479	29806373	ChrA09	20652977	20666051
ChrA12	27394123	27404325	TM_1At12	25526563	25536866			ZM24At09	29847032	29830300	ChrA09	20607436	20624232
ChrA12	27424254	27448608	TM_1At12	25553089	25577302			ZM24At09	29874258	29852813	ChrA09	20582322	20603751
ChrA12	27519479	27537727	TM_1At12	25579539	25597773			ZM24At09	29902226	29916874	ChrA09	20378674	20393263
ChrA12	27550605	27601176	TM_1At12	25603029	25653553			ZM24At09	30063309	30041163	ChrA09	20447143	20469305
ChrA12	27658405	27685932	TM_1At12	25707052	25734491			ZM24At09	30077640	30063522	ChrA09	20433001	20447140
ChrA12	27705912	27716701	TM_1At12	25750819	25761597			ZM24At09	30096840	30085786	ChrA09	20058528	20069598
ChrA12	27728329	27745440	TM_1At12	25762040	25779120			ZM24At09	30107498	30096833	ChrA09	20044617	20055291
ChrA12	27810539	27830971	TM_1At12	25813358	25833806			ZM24At09	30154036	30135464	ChrA09	19994741	20013321
ChrA12	27847040	27867583	TM_1At12	25872123	25892688			ZM24At09	30216783	30201351	ChrA09	19977034	19992504
ChrA12	27867577	27879801	TM_1At12	25892954	25905125			ZM24At09	30238921	30224190	ChrA09	19936654	19951424
ChrA12	27952584	27919685	TM_1At12	26290800	26323714			ZM24At09	30267391	30242898	ChrA09	19907417	19931948
ChrA12	27976222	27962212	TM_1At12	26266397	26280272			ZM24At09	30286103	30275839	ChrA09	19883537	19893797
ChrA12	28014631	27988424	TM_1At12	26231151	26257307			ZM24At09	30328005	30310484	ChrA09	19814119	19831686
ChrA12	28037968	28014626	TM_1At12	26196642	26219950			ZM24At09	30339604	30321281	ChrA09	19802473	19820845
ChrA12	28082657	28067508	TM_1At12	26165448	26180603			ZM24At09	30420115	30402573	ChrA09	19747716	19765238
ChrA12	28113784	28084787	TM_1At12	26116878	26145936			ZM24At09	30869694	30880624	ChrA09	29817572	29828512
ChrA12	28135734	28116491	TM_1At12	26097664	26116882			ZM24At09	30916388	30931617	ChrA09	29853980	29869193
ChrA12	28167528	28143605	TM_1At12	26061566	26085419			ZM24At09	30956479	30980738	ChrA09	29896626	29920832
ChrA12	28187423	28167533	TM_1At12	26041624	26061414			ZM24At09	30999573	31019151	ChrA09	29930889	29950469
ChrA12	28209505	28190536	TM_1At12	26022676	26041628			ZM24At09	31103519	31114380	ChrA09	30070103	30080981
ChrA12	28254260	28234702	TM_1At12	25908550	25928028			ZM24At09	31177417	31190440	ChrA09	29983282	29996307
ChrA12	28301685	28273902	TM_1At12	26497222	26524941			ZM24At09	31194985	31224272	ChrA09	30015221	30044538
ChrA12	28326643	28313064	TM_1At12	26483630	26497226			ZM24At09	31238414	31250921	ChrA09	30046288	30058813
ChrA12	28359869	28348352	TM_1At12	26472099	26483634			ZM24At09	31301720	31290439	ChrA09	30561407	30572668
ChrA12	28412834	28370553	TM_1At12	26406059	26448293			ZM24At09	31311968	31323435	ChrA09	30600236	30611689
ChrA12	28444894	28420013	TM_1At12	26359537	26384387			ZM24At09	31323430	31337803	ChrA09	30626189	30640565
ChrA12	28456853	28445824	TM_1At12	26345461	26356547			ZM24At09	31376586	31392741	ChrA09	30671966	30688041
ChrA12	28487601	28504665	TM_1At12	26648078	26665260			ZM24At09	31392858	31407377	ChrA09	30688041	30702647
ChrA12	28518710	28552317	TM_1At12	26665254	26698808			ZM24At09	31425376	31436432	ChrA09	30780157	30791181
ChrA12	28619312	28596315	TM_1At12	26783097	26806099			ZM24At09	31438734	31449006	ChrA09	30791181	30801444
ChrA12	28632659	28620539	TM_1At12	26770955	26783101			ZM24At09	31470608	31514549	ChrA09	30843444	30887302
ChrA12	28730266	28713404	TM_1At12	27155596	27172442			ZM24At09	31575737	31597627	ChrA09	30944946	30966893
ChrA12	28742076	28730261	TM_1At12	27121352	27133093			ZM24At09	31637862	31653760	ChrA09	31008156	31024033
ChrA12	28760342	28747797	TM_1At12	27095049	27107694			ZM24At09	31698233	31713577	ChrA09	31088259	31103696
ChrA12	28852617	28825657	TM_1At12	27034122	27061102			ZM24At09	31837300	31858205	ChrA09	31191310	31212259
ChrA12	28883428	28858047	TM_1At12	26995148	27020621			ZM24At09	31853701	31879642	ChrA09	31212258	31238184
ChrA12	28936031	28918384	TM_1At12	26898066	26915588			ZM24At09	31891967	31912070	ChrA09	31256762	31276790
ChrA12	28981035	28953873	TM_1At12	26858796	26886028			ZM24At09	31938979	31951536	ChrA09	31304271	31316821
ChrA12	28993475	28981028	TM_1At12	26841823	26854252			ZM24At09	32013157	32036894	ChrA09	31367216	31390937
ChrA12	29094495	29105366	TM_1At12	27219144	27230103			ZM24At09	32226087	32242715	ChrA09	31431489	31448144
ChrA12	29125525	29161609	TM_1At12	27267291	27303386			ZM24At09	32242872	32253298	ChrA09	31448141	31458567
ChrA12	29170442	29184689	TM_1At12	27327326	27341621			ZM24At09	32274651	32296753	ChrA09	31500560	31522690
ChrA12	29295963	29310078	TM_1At12	27355428	27369485			ZM24At09	32312400	32346139	ChrA09	31534430	31568151
ChrA12	29381469	29397315	TM_1At12	27365438	27381244			ZM24At09	32348443	32361043	ChrA09	31568147	31580731
ChrA12	29410282	29421234	TM_1At12	27390911	27401883			ZM24At09	32370861	32384045	ChrA09	31580725	31593910
ChrA12	29550600	29538136	TM_1At12	48339744	48352157			ZM24At09	32387183	32404575	ChrA09	31602587	31619998
ChrA12	29604896	29618682	TM_1At12	32263949	32277742			ZM24At09	32502136	32486509	ChrA09	37169020	37184691
ChrA12	29747060	29727140	TM_1At12	32493646	32513605			ZM24At09	32514418	32503132	ChrA09	37151526	37162814
ChrA12	29806097	29791756	TM_1At12	32425656	32439916			ZM24At09	32527825	32516609	ChrA09	37135150	37146320
ChrA12	29817777	29806093	TM_1At12	32410809	32422496			ZM24At09	32543636	32531980	ChrA09	37124921	37136578
ChrA12	29848356	29828116	TM_1At12	32390632	32410822			ZM24At09	32611254	32601211	ChrA09	37085923	37095984
ChrA12	29890151	29869890	TM_1At12	32367768	32387951			ZM24At09	32622352	32642418	ChrA09	37253236	37273252
ChrA12	30098532	30068104	TM_1At12	32149291	32179631			ZM24At09	32682451	32720939	ChrA09	37306449	37345048
ChrA12	30134864	30111552	TM_1At12	32116395	32139636			ZM24At09	32732297	32748285	ChrA09	37345045	37360989
ChrA12	30148553	30134859	TM_1At12	32099899	32113622			ZM24At09	32875788	32902837	ChrA09	37444928	37471855
ChrA12	30226253	30256054	TM_1At12	32543549	32573307			ZM24At09	32924423	32935878	ChrA09	37497261	37508652
ChrA12	30288904	30330197	TM_1At12	32622298	32663618			ZM24At09	32992549	33003121	ChrA09	37577434	37588014
ChrA12	30357327	30345315	TM_1At12	32746899	32758866			ZM24At09	33071578	33082640	ChrA09	37666834	37677867
ChrA12	30387905	30377297	TM_1At12	32692239	32702881			ZM24At09	33103808	33114296	ChrA09	37741574	37752060
ChrA12	30401416	30391208	TM_1At12	32682081	32692244			ZM24At09	33173552	33189390	ChrA09	37811818	37827758
ChrA12	30430513	30412018	TM_1At12	32663613	32682087			ZM24At09	33233234	33245691	ChrA09	37868308	37880765
ChrA12	30505885	30518834	TM_1At12	32797513	32810430			ZM24At09	33245685	33261403	ChrA09	37883891	37899593
ChrA12	30560220	30545107	TM_1At12	32819101	32834153			ZM24At09	33292315	33307923	ChrA09	37954883	37970574
ChrA12	30614367	30596975	TM_1At12	32975533	32992805			ZM24At09	33316450	33328321	ChrA09	38000830	38012663
ChrA12	30632490	30616542	TM_1At12	32923367	32939197			ZM24At09	33379646	33406199	ChrA09	38069470	38096015
ChrA12	30721950	30702664	TM_1At12	33083705	33102992			ZM24At09	33446995	33428840	ChrA09	38376939	38395049
ChrA12	30738447	30721946	TM_1At12	33055750	33072239			ZM24At09	33519590	33533940	ChrA09	38123364	38137858
ChrA12	30782766	30749749	TM_1At12	33022727	33055754			ZM24At09	33566427	33612567	ChrA09	38171444	38217682
ChrA12	30811042	30782895	TM_1At12	32994612	33022731			ZM24At09	33612578	33632633	ChrA09	38217800	38237851
ChrA12	30828328	30847881	TM_1At12	33107648	33127198			ZM24At09	33657795	33671379	ChrA09	38242005	38255632
ChrA12	30859974	30879263	TM_1At12	33129019	33148299			ZM24At09	33691575	33701783	ChrA09	38261099	38271313
ChrA12	30879260	30898646	TM_1At12	33151580	33170910			ZM24At09	33726036	33747401	ChrA09	38308518	38330000
ChrA12	30940294	30952640	TM_1At12	33189093	33201402			ZM24At09	33751166	33786838	ChrA09	38435340	38471153
ChrA12	30955833	30981819	TM_1At12	33201398	33227432			ZM24At09	33786833	33809174	ChrA09	38474533	38496910
ChrA12	30979130	31007646	TM_1At12	33232239	33260809			ZM24At09	33808993	33827737	ChrA09	38497085	38515848
ChrA12	31010875	31025896	TM_1At12	33260805	33275819			ZM24At09	33840143	33857044	ChrA09	38540404	38557260
ChrA12	31056428	31096501	TM_1At12	33300884	33340956			ZM24At09	33879039	33910262	ChrA09	38559117	38590403
ChrA12	31126550	31169469	TM_1At12	33363620	33406566			ZM24At09	33956119	33970529	ChrA09	38629758	38644199
ChrA12	31169462	31179895	TM_1At12	33417825	33428294			ZM24At09	33970524	33980619	ChrA09	38655781	38665863
ChrA12	31184149	31200148	TM_1At12	33428289	33444235			ZM24At09	33997295	34011710	ChrA09	38677366	38691742
ChrA12	31310260	31285724	TM_1At12	31811013	31835520			ZM24At09	34023923	34038499	ChrA09	38745491	38760044
ChrA12	31456641	31469630	TM_1At12	31096840	31109816			ZM24At09	34085533	34115196	ChrA09	38826401	38856081
ChrA12	31497980	31514427	TM_1At12	31143535	31160079			ZM24At09	34146665	34162973	ChrA09	38901830	38917988
ChrA12	31514428	31558773	TM_1At12	31164620	31208966			ZM24At09	34162968	34174889	ChrA09	38921335	38933237
ChrA12	31558756	31573812	TM_1At12	31208910	31223933			ZM24At09	34165703	34182945	ChrA09	38940461	38957693
ChrA12	31574259	31585064	TM_1At12	31225460	31236288			ZM24At09	34182941	34205265	ChrA09	38960930	38983395
ChrA12	31588126	31611873	TM_1At12	31236283	31259957			ZM24At09	34209802	34220259	ChrA09	38980986	38991421
ChrA12	31614102	31637575	TM_1At12	31259955	31283424			ZM24At09	34225411	34265893	ChrA09	39103050	39143546
ChrA12	31663226	31705404	TM_1At12	31283420	31325690			ZM24At09	34302566	34312671	ChrA09	39019671	39029823
ChrA12	31716636	31727224	TM_1At12	31325688	31336231			ZM24At09	34331883	34361925	ChrA09	39045977	39076060
ChrA12	31727220	31745758	TM_1At12	31340608	31359153			ZM24At09	34374255	34386142	ChrA09	39188271	39200170
ChrA12	31756971	31774987	TM_1At12	31359149	31377190			ZM24At09	34399572	34421902	ChrA09	39219254	39241632
ChrA12	31785465	31799865	TM_1At12	31385250	31399669			ZM24At09	34433137	34443448	ChrA09	39242288	39252591
ChrA12	31823001	31849166	TM_1At12	31435356	31461426			ZM24At09	34443444	34455505	ChrA09	39255363	39267378
ChrA12	31893853	31922517	TM_1At12	31475263	31503948			ZM24At09	34458988	34493257	ChrA09	39281513	39315697
ChrA12	31922510	31947267	TM_1At12	31515106	31539792			ZM24At09	34503547	34525477	ChrA09	39315691	39337594
ChrA12	31958500	31981277	TM_1At12	31539787	31562553			ZM24At09	34534610	34546523	ChrA09	39347966	39359893
ChrA12	31981268	32013962	TM_1At12	31570621	31603324			ZM24At09	34546519	34585036	ChrA09	39362787	39401268
ChrA12	32086020	32073450	TM_1At12	31745935	31758454			ZM24At09	34604380	34619063	ChrA09	39459343	39474035
ChrA12	32123696	32096366	TM_1At12	31710785	31738232			ZM24At09	34619055	34630377	ChrA09	39477035	39488376
ChrA12	32148158	32134069	TM_1At12	31675120	31689229			ZM24At09	34639469	34660778	ChrA09	39496345	39517668
ChrA12	32226864	32207462	TM_1At12	31645907	31665281			ZM24At09	34701163	34714392	ChrA09	39538575	39551921
ChrA12	32239354	32226853	TM_1At12	31633313	31645758			ZM24At09	34721028	34746215	ChrA09	39566742	39591985
ChrA12	32289475	32301940	TM_1At12	30442613	30455092			ZM24At09	34751528	34764704	ChrA09	39591982	39605211
ChrA12	32358680	32370672	TM_1At12	30425572	30437563			ZM24At09	34771945	34783733	ChrA09	39634494	39646312
ChrA12	32419570	32438460	TM_1At12	30461675	30480560			ZM24At09	34806777	34827949	ChrA09	39676374	39697459
ChrA12	32451977	32487930	TM_1At12	30482374	30518310			ZM24At09	34834613	34876682	ChrA09	39712828	39754919
ChrA12	32588099	32599563	TM_1At12	30575745	30587191			ZM24At09	34876678	34887346	ChrA09	39757524	39768166
ChrA12	32613998	32626523	TM_1At12	30592299	30604835			ZM24At09	34897316	34911107	ChrA09	39770743	39784545
ChrA12	32629239	32643600	TM_1At12	30604830	30619179			ZM24At09	34914577	34930011	ChrA09	39784541	39800044
ChrA12	32643598	32661890	TM_1At12	30630457	30648679			ZM24At09	34933274	34949577	ChrA09	39800040	39816394
ChrA12	32661888	32706526	TM_1At12	30648426	30692936			ZM24At09	34949575	34963031	ChrA09	39840176	39853612
ChrA12	32820271	32787292	TM_1At12	30361735	30394689			ZM24At09	35071650	35104680	ChrA09	39916729	39949689
ChrA12	32851973	32840240	TM_1At12	30333991	30345727			ZM24At09	35105079	35127474	ChrA09	39951721	39973962
ChrA12	32863811	32851968	TM_1At12	30318286	30330103			ZM24At09	35135317	35145849	ChrA09	39991430	40001993
ChrA12	32920415	32909513	TM_1At12	30293751	30304760			ZM24At09	35151529	35170497	ChrA09	40001197	40020148
ChrA12	32947666	32935601	TM_1At12	30278165	30290260			ZM24At09	35182275	35201359	ChrA09	40051393	40070437
ChrA12	32964507	32948834	TM_1At12	30260705	30276336			ZM24At09	35225047	35249870	ChrA09	40071585	40096427
ChrA12	33126913	33114983	TM_1At12	30164710	30176625			ZM24At09	35256023	35270400	ChrA09	40144899	40159422
ChrA12	33152281	33138637	TM_1At12	30150541	30164255			ZM24At09	35270396	35294569	ChrA09	40170406	40194585
ChrA12	33167213	33152276	TM_1At12	30124377	30139266			ZM24At09	35297335	35330639	ChrA09	40194577	40227895
ChrA12	33183879	33169831	TM_1At12	30107593	30121615			ZM24At09	35343611	35356880	ChrA09	40238709	40251896
ChrA12	33239028	33224894	TM_1At12	30063797	30077958			ZM24At09	35358251	35374629	ChrA09	40251900	40268248
ChrA12	33255218	33238902	TM_1At12	30047433	30063798			ZM24At09	35390944	35406460	ChrA09	40273140	40288637
ChrA12	33326163	33313543	TM_1At12	29998426	30011027			ZM24At09	35413400	35455616	ChrA09	40308596	40350908
ChrA12	33355158	33329308	TM_1At12	29972562	29998430			ZM24At09	35460049	35485496	ChrA09	40350900	40376342
ChrA12	33373449	33363038	TM_1At12	29940242	29950569			ZM24At09	35488963	35514192	ChrA09	40376336	40401525
ChrA12	33415629	33403988	TM_1At12	29862132	29873739			ZM24At09	35525446	35539006	ChrA09	40401521	40415077
ChrA12	33443198	33421962	TM_1At12	29832444	29853685			ZM24At09	35539003	35554549	ChrA09	40451195	40466737
ChrA12	33463697	33442026	TM_1At12	29787477	29809181			ZM24At09	35558479	35578746	ChrA09	40466729	40486931
ChrA12	33519216	33500566	TM_1At12	29705807	29724532			ZM24At09	35578744	35589333	ChrA09	40493739	40504350
ChrA12	33586955	33568852	TM_1At12	29671635	29689709			ZM24At09	35603167	35616070	ChrA09	40521395	40534321
ChrA12	33661985	33646409	TM_1At12	29615028	29630551			ZM24At09	35616065	35639542	ChrA09	40548200	40571728
ChrA12	33688645	33673078	TM_1At12	29594388	29609955			ZM24At09	35639538	35654377	ChrA09	40574966	40589851
ChrA12	33762688	33748219	TM_1At12	29545842	29560441			ZM24At09	35671659	35682441	ChrA09	40615286	40626066
ChrA12	33842628	33829789	TM_1At12	29448257	29460957			ZM24At09	35713132	35763761	ChrA09	40663589	40714236
ChrA12	33859695	33842623	TM_1At12	29427838	29444895			ZM24At09	35771933	35791901	ChrA09	40737634	40757625
ChrA12	33897480	33886099	TM_1At12	29386889	29398292			ZM24At09	35832175	35850841	ChrA09	40777544	40796209
ChrA12	33914010	33891908	TM_1At12	29343276	29365383			ZM24At09	35863716	35893035	ChrA09	40800927	40830306
ChrA12	33953909	33941593	TM_1At12	29312094	29324392			ZM24At09	35909079	35919537	ChrA09	41346659	41357059
ChrA12	33966845	33951145	TM_1At12	29293528	29309295			ZM24At09	35928020	35939091	ChrA09	41362660	41373705
ChrA12	34002855	33977839	TM_1At12	29248815	29273778			ZM24At09	36024241	35999373	ChrA09	41290358	41315371
ChrA12	34067744	34052609	TM_1At12	29516944	29531979			ZM24At09	36077545	36064915	ChrA09	41257057	41269743
ChrA12	34101727	34114304	TM_1At12	29572551	29585134			ZM24At09	36146545	36135550	ChrA09	41534494	41545513
ChrA12	34188638	34157388	TM_1At12	28848971	28880159			ZM24At09	36165457	36176252	ChrA09	41581025	41591827
ChrA12	34206379	34193334	TM_1At12	28835917	28848975			ZM24At09	36201044	36217340	ChrA09	41611111	41627393
ChrA12	34227148	34216966	TM_1At12	28805781	28815940			ZM24At09	36298048	36274933	ChrA09	41193663	41216681
ChrA12	34370863	34357774	TM_1At12	28628956	28642046			ZM24At09	36344862	36333513	ChrA09	41165176	41176503
ChrA12	34385298	34374008	TM_1At12	28617679	28628961			ZM24At09	36365593	36344862	ChrA09	41144114	41164862
ChrA12	34410869	34400590	TM_1At12	28595406	28605682			ZM24At09	36432233	36412228	ChrA09	41082392	41102345
ChrA12	34434785	34421663	TM_1At12	28574745	28587868			ZM24At09	36459148	36495019	ChrA09	40886297	40922182
ChrA12	34473985	34461212	TM_1At12	28558155	28570829			ZM24At09	36512572	36538531	ChrA09	40928483	40954487
ChrA12	34548222	34535612	TM_1At12	28535325	28547953			ZM24At09	36550472	36563768	ChrA09	40974156	40987434
ChrA12	34594863	34567530	TM_1At12	28481739	28509096			ZM24At09	36604933	36621007	ChrA09	40997385	41013425
ChrA12	34638425	34617662	TM_1At12	28456348	28477037			ZM24At09	36635659	36656175	ChrA09	41015542	41036028
ChrA12	34655642	34638421	TM_1At12	28435773	28453084			ZM24At09	36668701	36684513	ChrA09	41662759	41678638
ChrA12	34667077	34655679	TM_1At12	28418192	28429570			ZM24At09	36684515	36703003	ChrA09	41678744	41697234
ChrA12	34710942	34667144	TM_1At12	28372762	28416575			ZM24At09	36814537	36825437	ChrA09	41803542	41814462
ChrA12	34725632	34712431	TM_1At12	28348481	28361695			ZM24At09	36861150	36877484	ChrA09	41870790	41887170
ChrA12	34753533	34728893	TM_1At12	28323908	28348483			ZM24At09	36879034	36901676	ChrA09	41897374	41920109
ChrA12	34804423	34781759	TM_1At12	28295970	28318580			ZM24At09	36901989	36913835	ChrA09	41923694	41935566
ChrA12	34835667	34815480	TM_1At12	28274700	28294862			ZM24At09	37013260	37024485	ChrA09	41976939	41988185
ChrA12	34859764	34845858	TM_1At12	28251837	28265746			ZM24At09	37024482	37061460	ChrA09	41991429	42028199
ChrA12	34914808	34881373	TM_1At12	28218390	28251843			ZM24At09	37104559	37120027	ChrA09	42084753	42100334
ChrA12	34931169	34918111	TM_1At12	28205311	28218394			ZM24At09	37144589	37132875	ChrA09	42160600	42172278
ChrA12	34966106	34948994	TM_1At12	28166008	28183155			ZM24At09	37170868	37158246	ChrA09	42134508	42147116
ChrA12	35010584	34970035	TM_1At12	28121514	28162029			ZM24At09	37182724	37172386	ChrA09	45550415	45560767
ChrA12	35027868	35014206	TM_1At12	28107259	28120953			ZM24At09	37251213	37239454	ChrA09	45257642	45269409
ChrA12	35050351	35024787	TM_1At12	28089330	28114869			ZM24At09	37320775	37309662	ChrA09	45207494	45218601
ChrA12	35060542	35050348	TM_1At12	28078009	28088194			ZM24At09	37341970	37326004	ChrA09	45141966	45157971
ChrA12	35089031	35068257	TM_1At12	28053030	28073789			ZM24At09	37375400	37386549	ChrA09	45099025	45110184
ChrA12	35144699	35114426	TM_1At12	28005950	28036259			ZM24At09	37391077	37404295	ChrA09	45122245	45135449
ChrA12	35145339	35135089	TM_1At12	16792648	16802871			ZM24At09	37427581	37415664	ChrA09	45046565	45058488
ChrA12	35170091	35153732	TM_1At12	27985451	28001868			ZM24At09	37458496	37434309	ChrA09	45015665	45039850
ChrA12	35179944	35169047	TM_1At12	27975143	27985974			ZM24At09	37517197	37504180	ChrA09	44984604	44997618
ChrA12	35221069	35206886	TM_1At12	27947033	27961269			ZM24At09	37545690	37534069	ChrA09	44952867	44964490
ChrA12	35275904	35252231	TM_1At12	27916794	27940377			ZM24At09	37579222	37593905	ChrA09	44590346	44605033
ChrA12	35373940	35341050	TM_1At12	27860926	27893856			ZM24At09	37593897	37619341	ChrA09	44608398	44633867
ChrA12	35412091	35393802	TM_1At12	27818182	27836477			ZM24At09	37629782	37619337	ChrA09	44488730	44499216
ChrA12	35445596	35427220	TM_1At12	27787619	27805954			ZM24At09	37702360	37683009	ChrA09	44454375	44473700
ChrA12	35660543	35636142	TM_1At12	27757718	27782098			ZM24At09	37726458	37702404	ChrA09	44430254	44454377
ChrA12	35680257	35660538	TM_1At12	27726969	27746719			ZM24At09	37760972	37741826	ChrA09	44374170	44393327
ChrA12	35739093	35726333	TM_1At12	27655960	27668683			ZM24At09	37772213	37760968	ChrA09	44351691	44362974
ChrA12	35783672	35771533	TM_1At12	27643748	27655928			ZM24At09	37785954	37772209	ChrA09	44319603	44333401
ChrA12	35829954	35805531	TM_1At12	27619349	27643746			ZM24At09	37797991	37785952	ChrA09	44303810	44315743
ChrA12	35882409	35865487	TM_1At12	27577348	27594241			ZM24At09	37829243	37818489	ChrA09	44255179	44265841
ChrA12	35917922	35893217	TM_1At12	27552711	27577367			ZM24At09	37882205	37862084	ChrA09	44167537	44187783
ChrA12	35951529	35937158	TM_1At12	27529852	27544244			ZM24At09	37900416	37882200	ChrA09	44146327	44164605
ChrA12	35966452	35951521	TM_1At12	27510402	27525363			ZM24At09	37920831	37902159	ChrA09	44105188	44123729
ChrA12	35974992	35963585	TM_1At12	27494080	27505501			ZM24At09	37947292	37936857	ChrA09	44077920	44088337
ChrA12	36018789	36006819	TM_1At12	27469565	27481543			ZM24At09	37969844	37947288	ChrA09	44045799	44068392
ChrA12	36214690	36203039	TM_1At12	33598845	33610554			ZM24At09	38004900	37989218	ChrA09	44017604	44033327
ChrA12	36582110	36570553	TM_1At12	34510816	34522418			ZM24At09	38032358	38009517	ChrA09	43984123	44006945
ChrA12	36759771	36749401	TM_1At12	33995297	34005691			ZM24At09	38094533	38107364	ChrA09	43861737	43874596
ChrA12	36854413	36842968	TM_1At12	35218673	35230091			ZM24At09	38107360	38123705	ChrA09	43877684	43893894
ChrA12	36884990	36872662	TM_1At12	35135791	35148133			ZM24At09	38211390	38199355	ChrA09	43742873	43754876
ChrA12	36912476	36885514	TM_1At12	35093677	35120634			ZM24At09	38254794	38222799	ChrA09	43688181	43720063
ChrA12	36957315	36945169	TM_1At12	35043502	35055676			ZM24At09	38299329	38275623	ChrA09	43633503	43657227
ChrA12	36975122	36957308	TM_1At12	35021148	35038899			ZM24At09	38310473	38299325	ChrA09	43611530	43622749
ChrA12	37010400	36993379	TM_1At12	34993257	35010272			ZM24At09	38332075	38320493	ChrA09	43583671	43595297
ChrA12	37046903	37025028	TM_1At12	34943608	34965513			ZM24At09	38383267	38415775	ChrA09	43413800	43446197
ChrA12	37067997	37051444	TM_1At12	34926782	34943338			ZM24At09	38383271	38356953	ChrA09	43517909	43544232
ChrA12	37078278	37068039	TM_1At12	34916598	34926796			ZM24At09	38418972	38462404	ChrA09	43446194	43489683
ChrA12	37110482	37095325	TM_1At12	34876166	34891320			ZM24At09	38513153	38492413	ChrA09	43329990	43350702
ChrA12	37125584	37114092	TM_1At12	34857945	34869445			ZM24At09	38546273	38522470	ChrA09	43285652	43309369
ChrA12	37138101	37125580	TM_1At12	34842210	34854726			ZM24At09	38557619	38546268	ChrA09	43270435	43281778
ChrA12	37238907	37208474	TM_1At12	34580036	34610517			ZM24At09	38589251	38565458	ChrA09	43245590	43269239
ChrA12	37289295	37277886	TM_1At12	35417940	35429330			ZM24At09	38615111	38601610	ChrA09	43196119	43209594
ChrA12	37309202	37294971	TM_1At12	35390187	35404405			ZM24At09	38741328	38727490	ChrA09	43033740	43047471
ChrA12	37330394	37315358	TM_1At12	35340070	35355010			ZM24At09	38778472	38768354	ChrA09	43004200	43014350
ChrA12	37375654	37362679	TM_1At12	35314353	35327295			ZM24At09	38877737	38864982	ChrA09	42960460	42973237
ChrA12	37407747	37375656	TM_1At12	35277026	35309135			ZM24At09	38947579	38934740	ChrA09	42845679	42858580
ChrA12	37433668	37420604	TM_1At12	35260313	35273359			ZM24At09	38971491	38960942	ChrA09	42833585	42844049
ChrA12	37481163	37492074	TM_1At12	35452652	35463523			ZM24At09	39037158	39025558	ChrA09	42775005	42786591
ChrA12	37546736	37565843	TM_1At12	35501820	35520864			ZM24At09	39085656	39075309	ChrA09	42730665	42740986
ChrA12	37594843	37608505	TM_1At12	35558948	35572598			ZM24At09	39149877	39139421	ChrA09	42652320	42662780
ChrA12	37630992	37659759	TM_1At12	35600711	35629544			ZM24At09	39161359	39149872	ChrA09	42621144	42632623
ChrA12	37685665	37717564	TM_1At12	35642486	35674459			ZM24At09	39169981	39152507	ChrA09	42605008	42622484
ChrA12	37722733	37747840	TM_1At12	35701908	35727027			ZM24At09	39238438	39223755	ChrA09	42559586	42574269
ChrA12	37758625	37780035	TM_1At12	35727023	35748436			ZM24At09	39256930	39238434	ChrA09	42530732	42549228
ChrA12	37814969	37829378	TM_1At12	35753121	35767593			ZM24At09	39281903	39265438	ChrA09	42506156	42522580
ChrA12	37829370	37857848	TM_1At12	35772234	35800671			ZM24At09	39303644	39283586	ChrA09	42475516	42495575
ChrA12	37861448	37876985	TM_1At12	35806304	35821868			ZM24At09	39394153	39375929	ChrA09	42318430	42336656
ChrA12	37880253	37903208	TM_1At12	35821889	35844742			ZM24At09	39417734	39401036	ChrA09	42260277	42276963
ChrA12	37906257	37924813	TM_1At12	35862135	35880707			ZM24At09	39647295	39659877	ChrA09	45490989	45503599
ChrA12	37928083	37959614	TM_1At12	35880703	35912211			ZM24At09	39670620	39681608	ChrA09	45503592	45514624
ChrA12	37970455	37985878	TM_1At12	35919876	35935328			ZM24At09	40003243	39992331	ChrA09	45584911	45595776
ChrA12	38007046	38022404	TM_1At12	36040243	36055593			ZM24At09	40040050	40059987	ChrA09	45617039	45636899
ChrA12	38090189	38077507	TM_1At12	36027582	36040245			ZM24At09	40206714	40229233	ChrA09	46147236	46169697
ChrA12	38114513	38101282	TM_1At12	36014420	36027587			ZM24At09	40240869	40271575	ChrA09	46173766	46204501
ChrA12	38161210	38134412	TM_1At12	35983656	36010354			ZM24At09	40271575	40293859	ChrA09	46209166	46231465
ChrA12	38197288	38176485	TM_1At12	35962920	35983659			ZM24At09	40301540	40314497	ChrA09	46231461	46244492
ChrA12	38408648	38397701	TM_1At12	36304128	36315064			ZM24At09	40315452	40331968	ChrA09	46245350	46261877
ChrA12	38420174	38408650	TM_1At12	36281374	36292849			ZM24At09	40361628	40377969	ChrA09	46280762	46297164
ChrA12	38438422	38422739	TM_1At12	36251584	36267230			ZM24At09	40392762	40407136	ChrA09	46327015	46341441
ChrA12	38455637	38444191	TM_1At12	36240080	36251588			ZM24At09	40418997	40439351	ChrA09	46347608	46368046
ChrA12	38490200	38462452	TM_1At12	36203099	36230902			ZM24At09	40439343	40455252	ChrA09	46378929	46394915
ChrA12	38516150	38500118	TM_1At12	36163163	36179120			ZM24At09	40459145	40492923	ChrA09	46400802	46434645
ChrA12	38550114	38531519	TM_1At12	36117827	36136446			ZM24At09	40492918	40509889	ChrA09	46437384	46454313
ChrA12	38597048	38577627	TM_1At12	36520623	36540026			ZM24At09	40509912	40522795	ChrA09	46454482	46467262
ChrA12	38627590	38612108	TM_1At12	36482706	36498189			ZM24At09	40522791	40536472	ChrA09	46470512	46484163
ChrA12	38649988	38638833	TM_1At12	36471603	36482711			ZM24At09	40579367	40595676	ChrA09	46532840	46549182
ChrA12	38829679	38804730	TM_1At12	36378281	36403222			ZM24At09	40597996	40608106	ChrA09	46549582	46559695
ChrA12	38874880	38852872	TM_1At12	36330301	36352265			ZM24At09	40614183	40631863	ChrA09	46579133	46596823
ChrA12	38880298	38890691	TM_1At12	36555057	36565437			ZM24At09	40697621	40710071	ChrA09	46658961	46671450
ChrA12	38933176	38951587	TM_1At12	36640486	36658897			ZM24At09	40710067	40720167	ChrA09	46674239	46684340
ChrA12	38960221	38975284	TM_1At12	36664694	36679740			ZM24At09	40740246	40762620	ChrA09	46684329	46706720
ChrA12	39012509	39038861	TM_1At12	36708466	36734725			ZM24At09	40780432	40806244	ChrA09	46715718	46741418
ChrA12	39084572	39100255	TM_1At12	36743129	36758875			ZM24At09	40817534	40832087	ChrA09	46773408	46787989
ChrA12	39125141	39138228	TM_1At12	36765552	36778586			ZM24At09	40842793	40854955	ChrA09	46788863	46800986
ChrA12	39138223	39148368	TM_1At12	36778741	36788893			ZM24At09	40856709	40869014	ChrA09	46812255	46824619
ChrA12	39859570	39879729	TM_1At12	36946149	36966342			ZM24At09	40880798	40893492	ChrA09	46835706	46848359
ChrA12	39958895	39947965	TM_1At12	37064235	37075188			ZM24At09	40906260	40926996	ChrA09	46875727	46896463
ChrA12	39991508	40009222	TM_1At12	36995754	37013422			ZM24At09	40940853	40954494	ChrA09	46920999	46934623
ChrA12	40036112	40049408	TM_1At12	37039587	37052759			ZM24At09	40954490	40968508	ChrA09	46944871	46958897
ChrA12	40137404	40126684	TM_1At12	36966375	36977093			ZM24At09	40978909	40994707	ChrA09	46974420	46990232
ChrA12	40289302	40300272	TM_1At12	37325128	37336095			ZM24At09	41029806	41040556	ChrA09	47042243	47053024
ChrA12	40326542	40337458	TM_1At12	37367774	37378672			ZM24At09	41035252	41052590	ChrA09	47057272	47074569
ChrA12	40353931	40371362	TM_1At12	37400722	37418181			ZM24At09	41141398	41152023	ChrA09	47149753	47160386
ChrA12	40378796	40396358	TM_1At12	37431397	37448938			ZM24At09	41166158	41186106	ChrA09	47160386	47180301
ChrA12	40415503	40446182	TM_1At12	37450036	37480670			ZM24At09	41217222	41231278	ChrA09	47185613	47199725
ChrA12	40502086	40513569	TM_1At12	37521228	37532690			ZM24At09	41238210	41262171	ChrA09	47209321	47233273
ChrA12	40600793	40626771	TM_1At12	37606862	37632907			ZM24At09	41283946	41300011	ChrA09	47294111	47310203
ChrA12	40626928	40644216	TM_1At12	37632902	37650189			ZM24At09	41300006	41342321	ChrA09	47314700	47356951
ChrA12	40663539	40688630	TM_1At12	37668824	37693784			ZM24At09	41359890	41373396	ChrA09	47363658	47377145
ChrA12	40688624	40713065	TM_1At12	37704764	37729060			ZM24At09	41373394	41409015	ChrA09	47381930	47417465
ChrA12	40713056	40726139	TM_1At12	37733765	37746864			ZM24At09	41421582	41449259	ChrA09	47418569	47446303
ChrA12	40727370	40772745	TM_1At12	37751969	37797157			ZM24At09	41460118	41473204	ChrA09	47450270	47463509
ChrA12	40772740	40812823	TM_1At12	37800397	37840502			ZM24At09	41491841	41509261	ChrA09	47473571	47490919
ChrA12	40835371	40867200	TM_1At12	37863056	37894886			ZM24At09	41518113	41528728	ChrA09	47510996	47521695
ChrA12	40892824	40904142	TM_1At12	37937100	37948446			ZM24At09	41533012	41545067	ChrA09	47529299	47541224
ChrA12	40970090	40981959	TM_1At12	38020721	38032545			ZM24At09	41584399	41597183	ChrA09	47575092	47587870
ChrA12	40978638	40997360	TM_1At12	38037331	38056049			ZM24At09	41610951	41803001	ChrA09	47599738	47791925
ChrA12	41005412	41017072	TM_1At12	38068389	38079950			ZM24At09	41802995	41819260	ChrA09	47795240	47811547
ChrA12	41036322	41049728	TM_1At12	38107075	38120453			ZM24At09	41827204	41844638	ChrA09	47815662	47833112
ChrA12	41068337	41098495	TM_1At12	38150045	38180090			ZM24At09	41848792	41874867	ChrA09	47844978	47870989
ChrA12	41125305	41147938	TM_1At12	38194839	38217497			ZM24At09	41896460	41921296	ChrA09	47893726	47918556
ChrA12	41147934	41160243	TM_1At12	38227802	38240118			ZM24At09	41930253	41940615	ChrA09	47933999	47944356
ChrA12	41167735	41185830	TM_1At12	38247699	38265759			ZM24At09	41941088	41956688	ChrA09	47953018	47968596
ChrA12	41189133	41201361	TM_1At12	38265755	38277974			ZM24At09	41969115	41980929	ChrA09	47970050	47981864
ChrA12	41210534	41224637	TM_1At12	38287021	38301162			ZM24At09	41983713	41994473	ChrA09	47981860	47992637
ChrA12	41249937	41267249	TM_1At12	38312092	38329419			ZM24At09	42012267	42051875	ChrA09	48024401	48064005
ChrA12	41286900	41303386	TM_1At12	38345320	38361789			ZM24At09	42051871	42134875	ChrA09	48074837	48157988
ChrA12	41355461	41366768	TM_1At12	38379052	38390360			ZM24At09	42155102	42215224	ChrA09	48167452	48227810
ChrA12	41386342	41398814	TM_1At12	38391830	38404235			ZM24At09	42218803	42239819	ChrA09	48256815	48277833
ChrA12	41412377	41423776	TM_1At12	38415947	38427334			ZM24At09	42242909	42253337	ChrA09	48277825	48288399
ChrA12	41437193	41450714	TM_1At12	38466013	38479578			ZM24At09	42254809	42276439	ChrA09	48292666	48314400
ChrA12	41450712	41486897	TM_1At12	38613063	38649294			ZM24At09	42276427	42314777	ChrA09	48341099	48379386
ChrA12	41498566	41528409	TM_1At12	38655299	38685143			ZM24At09	42314773	42333873	ChrA09	48381486	48400582
ChrA12	41531780	41555722	TM_1At12	38685129	38709076			ZM24At09	42343972	42354757	ChrA09	48428530	48439358
ChrA12	41555718	41576664	TM_1At12	38714351	38735278			ZM24At09	42436574	42474373	ChrA09	48563627	48601486
ChrA12	41580589	41591667	TM_1At12	38735273	38746350			ZM24At09	42492269	42517626	ChrA09	48627091	48652488
ChrA12	41651785	41627565	TM_1At12	38831385	38855640			ZM24At09	42531309	42550606	ChrA09	48680480	48699801
ChrA12	41679915	41662804	TM_1At12	38795036	38812144			ZM24At09	42558879	42576820	ChrA09	48699794	48717762
ChrA12	41738678	41749995	TM_1At12	38875112	38886409			ZM24At09	42576816	42606179	ChrA09	48722572	48752023
ChrA12	41750376	41764265	TM_1At12	38886405	38900344			ZM24At09	42635211	42679613	ChrA09	48759805	48804298
ChrA12	41764277	41784636	TM_1At12	38904269	38924637			ZM24At09	42679609	42692118	ChrA09	48813569	48826020
ChrA12	41787408	41797494	TM_1At12	38924633	38934742			ZM24At09	42711293	42730397	ChrA09	48836609	48855745
ChrA12	41800265	41828086	TM_1At12	38934737	38962574			ZM24At09	42776020	42798809	ChrA09	48911143	48934015
ChrA12	41841566	41853765	TM_1At12	38976601	38988676			ZM24At09	42806505	42832312	ChrA09	48962209	48987999
ChrA12	41870028	41892621	TM_1At12	39003180	39025760			ZM24At09	42836655	42884356	ChrA09	48987995	49035798
ChrA12	41894659	41918671	TM_1At12	39039866	39063884			ZM24At09	42896348	42933653	ChrA09	49042635	49079943
ChrA12	41946417	41977237	TM_1At12	39072967	39103756			ZM24At09	42944926	42960835	ChrA09	49091969	49107861
ChrA12	41991067	42023932	TM_1At12	39103752	39136632			ZM24At09	42978991	42989378	ChrA09	49128617	49139006
ChrA12	42027438	42043873	TM_1At12	39137050	39153514			ZM24At09	42990220	43012636	ChrA09	49139000	49161430
ChrA12	42050643	42062449	TM_1At12	39160088	39171843			ZM24At09	43023550	43034385	ChrA09	49174629	49185431
ChrA12	42062817	42079617	TM_1At12	39171824	39188663			ZM24At09	43045628	43057106	ChrA09	49185426	49196944
ChrA12	42109642	42127678	TM_1At12	39203489	39221513			ZM24At09	43078459	43061379	ChrA09	49588674	49605772
ChrA12	42203289	42188555	TM_1At12	45980449	45995009			ZM24At09	43088275	43099627	ChrA09	49249325	49260669
ChrA12	42263046	42245673	TM_1At12	45944566	45961924			ZM24At09	43110365	43122060	ChrA09	49260670	49272418
ChrA12	42280550	42269698	TM_1At12	45918876	45929849			ZM24At09	43125660	43139519	ChrA09	49272886	49286813
ChrA12	42285121	42271520	TM_1At12	45785171	45798860			ZM24At09	43162463	43173209	ChrA09	49316701	49327445
ChrA12	42316945	42304856	TM_1At12	45876580	45888685			ZM24At09	43223373	43237983	ChrA09	49370971	49385615
ChrA12	42327978	42316941	TM_1At12	45862300	45873352			ZM24At09	43249495	43293218	ChrA09	49385609	49429322
ChrA12	42455332	42439925	TM_1At12	39481322	39496693			ZM24At09	43356186	43366427	ChrA09	49476299	49486543
ChrA12	42583254	42544077	TM_1At12	39378468	39417527			ZM24At09	43377649	43415414	ChrA09	49486539	49524303
ChrA12	42610482	42589655	TM_1At12	39342760	39363574			ZM24At09	43415409	43435872	ChrA09	49535898	49556350
ChrA12	42643712	42613715	TM_1At12	39312829	39342764			ZM24At09	43449748	43462202	ChrA09	49639709	49652235
ChrA12	42737754	42752678	TM_1At12	39510318	39525226			ZM24At09	43462200	43493942	ChrA09	49663453	49695174
ChrA12	42889113	42872672	TM_1At12	45627610	45644049			ZM24At09	43524939	43501644	ChrA09	49801260	49824550
ChrA12	42970680	42958648	TM_1At12	45596309	45608262			ZM24At09	43542182	43528349	ChrA09	49787417	49801265
ChrA12	42990326	42976829	TM_1At12	45579846	45593337			ZM24At09	43562365	43574612	ChrA09	49829284	49841502
ChrA12	43050790	43067404	TM_1At12	45029242	45045851			ZM24At09	43574609	43585203	ChrA09	49845624	49856238
ChrA12	43085060	43108282	TM_1At12	45054619	45077722			ZM24At09	43596593	43613878	ChrA09	49895694	49913065
ChrA12	43120775	43131894	TM_1At12	45083023	45094101			ZM24At09	43646308	43656976	ChrA09	49937720	49948416
ChrA12	43131890	43142309	TM_1At12	45105296	45115709			ZM24At09	43667811	43681754	ChrA09	49948411	49962455
ChrA12	43180824	43191117	TM_1At12	45125381	45135664			ZM24At09	43705416	43720317	ChrA09	49993442	50008348
ChrA12	43277175	43262867	TM_1At12	45521906	45536204			ZM24At09	43724878	43742812	ChrA09	50016167	50034082
ChrA12	43296140	43282134	TM_1At12	45492221	45506266			ZM24At09	43860890	43875392	ChrA09	50120759	50135338
ChrA12	43379042	43352751	TM_1At12	45402672	45428868			ZM24At09	43875387	43920222	ChrA09	50138474	50183492
ChrA12	43444209	43430872	TM_1At12	45335036	45348327			ZM24At09	43949819	43972772	ChrA09	50197240	50220247
ChrA12	43467045	43454756	TM_1At12	45322752	45335040			ZM24At09	44081137	44106892	ChrA09	50340433	50366191
ChrA12	43481329	43467037	TM_1At12	45296638	45310916			ZM24At09	44107291	44138924	ChrA09	50366184	50397873
ChrA12	43514898	43493505	TM_1At12	45237845	45259224			ZM24At09	44161909	44172983	ChrA09	50400708	50411804
ChrA12	43574621	43560218	TM_1At12	45191565	45205989			ZM24At09	44174389	44231042	ChrA09	50432108	50488876
ChrA12	43698663	43670470	TM_1At12	44792632	44820742			ZM24At09	44245015	44255050	ChrA09	50503790	50513809
ChrA12	43759474	43747224	TM_1At12	44880733	44892961			ZM24At09	44272765	44290660	ChrA09	50535439	50553379
ChrA12	43784355	43765737	TM_1At12	44828945	44847561			ZM24At09	44346185	44359432	ChrA09	50578348	50591605
ChrA12	43945321	43925633	TM_1At12	44089388	44109147			ZM24At09	44374875	44386372	ChrA09	50629969	50641500
ChrA12	43997561	43986531	TM_1At12	44052328	44063328			ZM24At09	44386579	44399882	ChrA09	50641501	50654809
ChrA12	44079179	44066565	TM_1At12	44770440	44783115			ZM24At09	44400604	44412386	ChrA09	50658660	50670395
ChrA12	44124442	44100913	TM_1At12	44711888	44735355			ZM24At09	44419370	44431034	ChrA09	50674517	50686226
ChrA12	44162445	44150332	TM_1At12	44684215	44696252			ZM24At09	44436034	44447676	ChrA09	50686222	50697931
ChrA12	44178204	44162448	TM_1At12	44668043	44683816			ZM24At09	44460852	44471417	ChrA09	50725714	50736275
ChrA12	44199093	44181433	TM_1At12	44650394	44668045			ZM24At09	44488981	44500714	ChrA09	50742822	50754530
ChrA12	44223006	44206282	TM_1At12	44617807	44634516			ZM24At09	44500710	44517388	ChrA09	50758440	50775082
ChrA12	44328291	44315137	TM_1At12	44535376	44548585			ZM24At09	44517390	44548868	ChrA09	50775213	50806694
ChrA12	44425677	44382149	TM_1At12	44432130	44475514			ZM24At09	44562053	44572511	ChrA09	50817180	50827630
ChrA12	44443461	44425673	TM_1At12	44404594	44422348			ZM24At09	44572538	44586657	ChrA09	50827911	50842076
ChrA12	44477090	44465193	TM_1At12	44378795	44390718			ZM24At09	44597082	44609498	ChrA09	50849688	50862111
ChrA12	44526752	44508277	TM_1At12	44344308	44362883			ZM24At09	44615622	44644501	ChrA09	50862109	50890990
ChrA12	44555228	44536976	TM_1At12	44324248	44342567			ZM24At09	44644709	44682235	ChrA09	50890993	50928507
ChrA12	44616955	44606763	TM_1At12	69850195	69860322			ZM24At09	44685942	44698491	ChrA09	50928504	50941002
ChrA12	44972028	44961643	TM_1At12	44013896	44024316			ZM24At09	44698487	44722005	ChrA09	50952205	50975697
ChrA12	44998493	44974791	TM_1At12	43961221	43984969			ZM24At09	44719031	44757407	ChrA09	50980498	51018876
ChrA12	45015234	44998996	TM_1At12	43945059	43961222			ZM24At09	44758103	44776868	ChrA09	51037809	51056610
ChrA12	45072327	45047025	TM_1At12	43891331	43916645			ZM24At09	44832145	44843806	ChrA09	51135353	51146964
ChrA12	45135025	45120704	TM_1At12	43810743	43825050			ZM24At09	44851789	44865112	ChrA09	51154257	51167598
ChrA12	45155998	45145235	TM_1At12	43796129	43806881			ZM24At09	44865106	44886289	ChrA09	51172780	51193952
ChrA12	45201489	45185337	TM_1At12	43740675	43756668			ZM24At09	44886285	44907690	ChrA09	51197912	51219430
ChrA12	45236238	45221766	TM_1At12	43706592	43721070			ZM24At09	44907701	44939413	ChrA09	51223623	51255340
ChrA12	45313416	45258014	TM_1At12	43624834	43680088			ZM24At09	44984164	44997479	ChrA09	51290408	51303748
ChrA12	45340485	45324405	TM_1At12	43598952	43614972			ZM24At09	44997471	45050938	ChrA09	51307043	51360391
ChrA12	45382033	45367909	TM_1At12	43584863	43598956			ZM24At09	45050931	45064371	ChrA09	51363496	51376937
ChrA12	45408842	45382028	TM_1At12	43546902	43573770			ZM24At09	45121926	45177593	ChrA09	51387895	51443556
ChrA12	45475077	45462881	TM_1At12	43525732	43537916			ZM24At09	45191868	45218953	ChrA09	51449720	51476819
ChrA12	45508716	45497662	TM_1At12	43506455	43517473			ZM24At09	45244797	45267283	ChrA09	51527514	51549962
ChrA12	45520473	45548742	TM_1At12	25953356	25981525			ZM24At09	45267281	45299909	ChrA09	51556809	51589405
ChrA12	45590494	45571524	TM_1At12	43438188	43457163			ZM24At09	45315646	45346108	ChrA09	51619170	51649602
ChrA12	45602882	45590452	TM_1At12	43425754	43438187			ZM24At09	45351018	45370365	ChrA09	51649595	51668960
ChrA12	45612914	45602879	TM_1At12	43415087	43425160			ZM24At09	45379338	45394236	ChrA09	51677578	51692478
ChrA12	45667051	45609995	TM_1At12	43353119	43410132			ZM24At09	45399926	45431070	ChrA09	51692479	51723706
ChrA12	45691374	45678460	TM_1At12	43340070	43353123			ZM24At09	45431166	45447982	ChrA09	51723706	51740538
ChrA12	45716534	45691368	TM_1At12	43298673	43323800			ZM24At09	45447980	45469384	ChrA09	51740295	51761713
ChrA12	45746517	45735638	TM_1At12	43275871	43286731			ZM24At09	45469415	45480158	ChrA09	51761706	51772444
ChrA12	45763741	45750722	TM_1At12	43262850	43275876			ZM24At09	45483232	45509806	ChrA09	51772440	51799173
ChrA12	45786754	45775371	TM_1At12	43246599	43258043			ZM24At09	45509802	45522704	ChrA09	51802214	51815083
ChrA12	45809873	45786750	TM_1At12	43220314	43243454			ZM24At09	45560037	45583047	ChrA09	51862735	51885820
ChrA12	45829361	45809872	TM_1At12	43189674	43209136			ZM24At09	45587836	45625097	ChrA09	51885186	51922352
ChrA12	45855252	45839468	TM_1At12	43160395	43176225			ZM24At09	45625099	45660220	ChrA09	51933625	51968831
ChrA12	45875270	45861795	TM_1At12	43135236	43148717			ZM24At09	45674981	45687751	ChrA09	51992831	52005599
ChrA12	45895943	45884121	TM_1At12	43121162	43132874			ZM24At09	45708979	45735976	ChrA09	52050613	52077567
ChrA12	45906818	45895938	TM_1At12	43097161	43107997			ZM24At09	45735969	45749642	ChrA09	52081646	52095275
ChrA12	45929235	45906814	TM_1At12	43052410	43074818			ZM24At09	45764644	45775326	ChrA09	52095271	52105877
ChrA12	46012785	46001154	TM_1At12	42908475	42920090			ZM24At09	45834085	45807997	ChrA09	52146470	52172548
ChrA12	46064186	46036026	TM_1At12	42820474	42848691			ZM24At09	45848964	45837259	ChrA09	52115657	52127371
ChrA12	46102044	46075122	TM_1At12	42770492	42797372			ZM24At09	45862061	45878534	ChrA09	52265727	52282193
ChrA12	46133050	46102039	TM_1At12	42736734	42767727			ZM24At09	45889603	45906844	ChrA09	52282189	52299500
ChrA12	46198240	46162303	TM_1At12	42693191	42728943			ZM24At09	45906844	45969150	ChrA09	52299594	52361975
ChrA12	46248250	46238178	TM_1At12	42644815	42654895			ZM24At09	45970063	45984763	ChrA09	52377435	52392153
ChrA12	46266414	46250664	TM_1At12	42622377	42638063			ZM24At09	45984767	45998384	ChrA09	52402856	52416466
ChrA12	46319883	46275926	TM_1At12	42569257	42613185			ZM24At09	45998378	46033867	ChrA09	52421273	52456884
ChrA12	46335508	46319877	TM_1At12	42552126	42567760			ZM24At09	46033864	46049330	ChrA09	52458684	52474167
ChrA12	46356228	46335501	TM_1At12	42526627	42547352			ZM24At09	46061098	46074350	ChrA09	52474163	52487416
ChrA12	46380567	46356223	TM_1At12	42487410	42511734			ZM24At09	46074595	46095485	ChrA09	52487429	52508432
ChrA12	46402851	46387196	TM_1At12	42462774	42478490			ZM24At09	46104558	46121989	ChrA09	52517353	52534782
ChrA12	46439699	46428246	TM_1At12	42389772	42401164			ZM24At09	46128344	46154106	ChrA09	52549960	52575819
ChrA12	46488277	46473595	TM_1At12	42346162	42360835			ZM24At09	46188358	46198942	ChrA09	52609734	52620297
ChrA12	46724946	46692068	TM_1At12	42303124	42335955			ZM24At09	46199162	46220010	ChrA09	52620297	52641150
ChrA12	46804689	46777208	TM_1At12	42240162	42267588			ZM24At09	46229702	46271283	ChrA09	52655645	52697225
ChrA12	46812896	46801395	TM_1At12	42223897	42235354			ZM24At09	46393906	46404341	ChrA09	52784554	52795013
ChrA12	46830456	46812892	TM_1At12	42203219	42220799			ZM24At09	46444680	46455624	ChrA09	52855658	52866612
ChrA12	46842008	46830685	TM_1At12	42191928	42203221			ZM24At09	46534427	46549086	ChrA09	52906564	52921180
ChrA12	46880195	46859719	TM_1At12	42151061	42171479			ZM24At09	46563152	46580468	ChrA09	52932831	52950111
ChrA12	46939313	46902799	TM_1At12	42114481	42151066			ZM24At09	46588022	46628100	ChrA09	52980625	53020708
ChrA12	46976620	46960097	TM_1At12	42084824	42101284			ZM24At09	46628093	46645428	ChrA09	53030503	53047840
ChrA12	47009747	46992927	TM_1At12	42046489	42063329			ZM24At09	46661247	46675798	ChrA09	53114061	53128682
ChrA12	47078172	47033889	TM_1At12	41988971	42033247			ZM24At09	46675801	46714383	ChrA09	53129123	53167715
ChrA12	47103787	47089390	TM_1At12	41962319	41976708			ZM24At09	46714374	46734184	ChrA09	53170985	53190887
ChrA12	47130200	47109738	TM_1At12	41921167	41941592			ZM24At09	46736136	46746378	ChrA09	53190882	53201111
ChrA12	47146917	47130775	TM_1At12	41905013	41921170			ZM24At09	46746397	46831772	ChrA09	53201092	53286644
ChrA12	47167115	47146869	TM_1At12	41884759	41905016			ZM24At09	46835517	46888403	ChrA09	53304661	53357767
ChrA12	47224867	47198391	TM_1At12	41842935	41869383			ZM24At09	46891603	46937717	ChrA09	53357763	53403896
ChrA12	47289605	47266677	TM_1At12	41803758	41826761			ZM24At09	46948044	46961684	ChrA09	53428022	53441680
ChrA12	47303556	47289604	TM_1At12	41789509	41803452			ZM24At09	46961704	46987011	ChrA09	53451057	53476284
ChrA12	47370710	47340924	TM_1At12	41756152	41785800			ZM24At09	46989392	47039254	ChrA09	53479229	53529028
ChrA12	47414908	47400459	TM_1At12	41717861	41732306			ZM24At09	47039247	47061714	ChrA09	53573485	53595981
ChrA12	47477651	47453068	TM_1At12	41666931	41691520			ZM24At09	47074572	47201617	ChrA09	53609010	53736064
ChrA12	47522814	47494151	TM_1At12	41629119	41657705			ZM24At09	47201613	47212076	ChrA09	53740871	53751335
ChrA12	47542991	47526943	TM_1At12	41613085	41629125			ZM24At09	47212056	47234398	ChrA09	53751369	53773694
ChrA12	47616343	47604032	TM_1At12	41561466	41573811			ZM24At09	47240774	47253340	ChrA09	53784041	53796541
ChrA12	47652846	47635320	TM_1At12	41533417	41550885			ZM24At09	47250639	47277482	ChrA09	53816474	53843310
ChrA12	47665029	47652840	TM_1At12	41517357	41529561			ZM24At09	47278363	47314609	ChrA09	53839736	53876014
ChrA12	47729788	47668351	TM_1At12	41455578	41517360			ZM24At09	47314603	47335118	ChrA09	53894406	53914935
ChrA12	47744171	47729784	TM_1At12	41433178	41447565			ZM24At09	47342784	47369106	ChrA09	53922521	53948863
ChrA12	47766778	47754735	TM_1At12	41412391	41424425			ZM24At09	47369105	47401521	ChrA09	53949081	53981492
ChrA12	47823844	47813746	TM_1At12	41393383	41403486			ZM24At09	47403639	47420526	ChrA09	53981490	53998427
ChrA12	47874936	47857720	TM_1At12	41367713	41384953			ZM24At09	47422030	47437509	ChrA09	54012957	54028438
ChrA12	47936105	47887190	TM_1At12	41311459	41360364			ZM24At09	47437616	47468843	ChrA09	54028438	54059753
ChrA12	48011254	48000468	TM_1At12	41244939	41255636			ZM24At09	47470638	47513337	ChrA09	54065090	54107833
ChrA12	48034559	48022348	TM_1At12	41232728	41244944			ZM24At09	47518016	47535994	ChrA09	54123730	54141905
ChrA12	48048819	48034546	TM_1At12	41215047	41229412			ZM24At09	47537040	47555287	ChrA09	54143122	54161391
ChrA12	48060814	48048815	TM_1At12	41202457	41214496			ZM24At09	47563776	47586921	ChrA09	54203331	54226526
ChrA12	48098836	48077307	TM_1At12	41172143	41193779			ZM24At09	47592835	47616931	ChrA09	54231951	54256153
ChrA12	48128885	48117744	TM_1At12	41156798	41167935			ZM24At09	47617616	47632842	ChrA09	54256177	54271399
ChrA12	48361999	48319583	TM_1At12	40979442	41021819			ZM24At09	47646651	47673063	ChrA09	54279898	54306251
ChrA12	48384817	48364196	TM_1At12	40946532	40967205			ZM24At09	47685347	47674199	ChrA09	3203744	3214920
ChrA12	48467255	48454199	TM_1At12	40850237	40863282			ZM24At09	47757155	47771035	ChrA09	54415489	54429343
ChrA12	48488234	48471661	TM_1At12	40833742	40850243			ZM24At09	47888476	47906981	ChrA09	54811441	54829909
ChrA12	48512062	48491454	TM_1At12	40813156	40833747			ZM24At09	48059418	48073892	ChrA09	54631173	54645646
ChrA12	48533414	48521335	TM_1At12	40801092	40813158			ZM24At09	48305905	48320121	ChrA09	54657294	54671625
ChrA12	48548631	48536470	TM_1At12	40790150	40802238			ZM24At09	48345232	48380526	ChrA09	54708647	54743929
ChrA12	48616125	48633274	TM_1At12	40612141	40629344			ZM24At09	48429519	48394170	ChrA09	55248568	55283883
ChrA12	48638459	48660347	TM_1At12	40648325	40670279			ZM24At09	48480851	48497048	ChrA09	55419330	55435622
ChrA12	48709844	48731443	TM_1At12	40726952	40748556			ZM24At09	48543020	48555847	ChrA09	55492998	55505819
ChrA12	48755100	48781850	TM_1At12	40537487	40564229			ZM24At09	48565633	48581165	ChrA09	55505814	55521450
ChrA12	48840478	48854535	TM_1At12	40466052	40480114			ZM24At09	48600904	48623746	ChrA09	55530287	55553180
ChrA12	48866829	48880621	TM_1At12	40495071	40508970			ZM24At09	48623741	48642975	ChrA09	55556389	55575642
ChrA12	48922255	48936084	TM_1At12	40341908	40355766			ZM24At09	48658710	48672761	ChrA09	55603836	55617866
ChrA12	48996736	49015602	TM_1At12	40372868	40391696			ZM24At09	48674021	48761782	ChrA09	55617848	55705696
ChrA12	49021658	49037562	TM_1At12	40405746	40421656			ZM24At09	48775123	48802794	ChrA09	55721509	55749192
ChrA12	49042932	49063754	TM_1At12	40437865	40458767			ZM24At09	48802791	48816139	ChrA09	55749403	55762761
ChrA12	49105883	49121439	TM_1At12	40263302	40278874			ZM24At09	48819619	48832956	ChrA09	55762757	55776081
ChrA12	49132782	49156981	TM_1At12	40296544	40320744			ZM24At09	48835988	48855478	ChrA09	55782582	55801971
ChrA12	49334159	49345550	TM_1At12	40006443	40017825			ZM24At09	48857842	48891712	ChrA09	55807627	55841604
ChrA12	49345547	49378627	TM_1At12	40017901	40050971			ZM24At09	48918043	48931486	ChrA09	55891037	55904434
ChrA12	49393159	49411125	TM_1At12	40055093	40073097			ZM24At09	48941982	48959895	ChrA09	55912730	55930596
ChrA12	49423018	49446850	TM_1At12	40093263	40117159			ZM24At09	48969093	48982044	ChrA09	55930587	55943528
ChrA12	49449622	49467110	TM_1At12	40117154	40134595			ZM24At09	48993713	49033477	ChrA09	55943523	55983237
ChrA12	49496140	49516952	TM_1At12	40157784	40178581			ZM24At09	49047723	49073011	ChrA09	55983246	56008484
ChrA12	49516999	49545996	TM_1At12	40178861	40207925			ZM24At09	49094914	49109068	ChrA09	56045912	56060040
ChrA12	49549127	49567093	TM_1At12	40207921	40225895			ZM24At09	49124348	49162961	ChrA09	56075014	56113687
ChrA12	49615569	49595791	TM_1At12	39986441	40006271			ZM24At09	49162953	49173143	ChrA09	56113717	56123916
ChrA12	49654066	49641145	TM_1At12	39971789	39984715			ZM24At09	49188957	49207145	ChrA09	56125026	56143290
ChrA12	49666075	49654067	TM_1At12	39959869	39971895			ZM24At09	49219121	49236938	ChrA09	56147661	56165391
ChrA12	49698134	49687972	TM_1At12	39916182	39926336			ZM24At09	49257357	49275918	ChrA09	56174033	56192613
ChrA12	49725407	49703978	TM_1At12	39894760	39916184			ZM24At09	49275916	49286872	ChrA09	56192503	56203466
ChrA12	49776760	49731620	TM_1At12	39849515	39894764			ZM24At09	49298342	49314664	ChrA09	56203459	56219798
ChrA12	49802297	49776760	TM_1At12	39823872	39849404			ZM24At09	49333174	49363288	ChrA09	56252535	56282679
ChrA12	49810974	49796557	TM_1At12	39810943	39825362			ZM24At09	49387492	49423925	ChrA09	56304685	56340968
ChrA12	49853857	49832413	TM_1At12	39749829	39771218			ZM24At09	49446706	49467893	ChrA09	56371968	56393126
ChrA12	49863916	49853851	TM_1At12	39728644	39738686			ZM24At09	49472703	49482823	ChrA09	56389887	56399921
ChrA12	49898465	49874816	TM_1At12	39705062	39728654			ZM24At09	49482808	49503094	ChrA09	56399949	56420210
ChrA12	49913631	49899686	TM_1At12	39686134	39700131			ZM24At09	49523294	49538554	ChrA09	56428861	56444214
ChrA12	49935130	49922669	TM_1At12	39673689	39686142			ZM24At09	49544733	49574393	ChrA09	56452912	56482458
ChrA12	49974268	49960987	TM_1At12	39636760	39650031			ZM24At09	49584275	49608007	ChrA09	56491777	56515638
ChrA12	49988300	49974226	TM_1At12	39622696	39636760			ZM24At09	49608005	49642607	ChrA09	56515862	56550370
ChrA12	50005840	49991296	TM_1At12	39608150	39622697			ZM24At09	49642793	49655028	ChrA09	56550371	56562676
ChrA12	50019051	50005840	TM_1At12	39594663	39607888			ZM24At09	49655033	49718571	ChrA09	56565490	56628941
ChrA12	50045562	50026376	TM_1At12	39575537	39594667			ZM24At09	49752036	49769324	ChrA09	56689477	56706695
ChrA12	50167229	50149520	TM_1At12	39542749	39560451			ZM24At09	49780470	49797320	ChrA09	56711642	56728552
ChrA12	50183815	50167222	TM_1At12	39526027	39542683			ZM24At09	49797331	49817518	ChrA09	56729030	56749206
ChrA12	50243244	50273151	TM_1At12	46069836	46099613			ZM24At09	49829892	49842211	ChrA09	56761149	56773533
ChrA12	50273148	50283488	TM_1At12	46100986	46111379			ZM24At09	49839018	49909912	ChrA09	56788597	56859470
ChrA12	50295976	50317562	TM_1At12	46121104	46142773			ZM24At09	49915316	49929617	ChrA09	56859466	56873769
ChrA12	50332056	50342740	TM_1At12	46147779	46158477			ZM24At09	49937673	49982067	ChrA09	56884488	56928957
ChrA12	50390705	50401750	TM_1At12	46180873	46191864			ZM24At09	49982065	49999144	ChrA09	56939719	56956750
ChrA12	50400949	50435004	TM_1At12	46198248	46232276			ZM24At09	50002576	50013607	ChrA09	56956748	56967808
ChrA12	50588171	50564614	TM_1At12	46359052	46382622			ZM24At09	50016226	50055921	ChrA09	56970457	57010251
ChrA12	50714649	50726242	TM_1At12	46409781	46421362			ZM24At09	50072287	50099298	ChrA09	57012810	57039832
ChrA12	50756015	50779935	TM_1At12	46440238	46464135			ZM24At09	50111489	50131109	ChrA09	57041173	57060765
ChrA12	50792161	50810958	TM_1At12	46473165	46492065			ZM24At09	50152173	50175528	ChrA09	57094546	57117896
ChrA12	50862798	50877176	TM_1At12	46524084	46538516			ZM24At09	50177123	50191149	ChrA09	57124451	57138472
ChrA12	50880627	50907572	TM_1At12	46553783	46580828			ZM24At09	50200816	50242239	ChrA09	57161441	57202923
ChrA12	50978922	50994271	TM_1At12	46685854	46701233			ZM24At09	50264124	50297509	ChrA09	57216159	57249699
ChrA12	51042591	51054195	TM_1At12	46727272	46738928			ZM24At09	50297505	50320189	ChrA09	57252969	57275617
ChrA12	51064358	51078061	TM_1At12	46781917	46795563			ZM24At09	50348554	50379613	ChrA09	57332924	57363904
ChrA12	51078055	51090685	TM_1At12	46798838	46811504			ZM24At09	50384895	50417699	ChrA09	57371969	57404863
ChrA12	51101226	51111510	TM_1At12	46815270	46825527			ZM24At09	50457321	50492014	ChrA09	57441984	57476632
ChrA12	51111492	51126838	TM_1At12	46844839	46860214			ZM24At09	50492011	50531341	ChrA09	57491276	57530645
ChrA12	51162947	51186578	TM_1At12	46862431	46886037			ZM24At09	50537625	50550607	ChrA09	57530644	57543669
ChrA12	51206111	51220573	TM_1At12	46899857	46914347			ZM24At09	50562331	50595694	ChrA09	57553067	57586341
ChrA12	51220567	51239906	TM_1At12	46925371	46944573			ZM24At09	50610110	50654525	ChrA09	57607885	57652416
ChrA12	51266146	51296902	TM_1At12	46986499	47017233			ZM24At09	50665841	50712230	ChrA09	57671910	57718353
ChrA12	51326634	51372331	TM_1At12	47039330	47084984			ZM24At09	50724971	50736890	ChrA09	57728141	57740034
ChrA12	51391176	51406960	TM_1At12	47170359	47186098			ZM24At09	50757405	50778952	ChrA09	57757144	57778748
ChrA12	51417281	51428065	TM_1At12	47206884	47217623			ZM24At09	50778948	50820310	ChrA09	57779613	57820996
ChrA12	51438388	51449938	TM_1At12	47217619	47229181			ZM24At09	50838623	50852209	ChrA09	57835953	57849531
ChrA12	51493739	51468308	TM_1At12	47260778	47286187			ZM24At09	50862710	50885906	ChrA09	57849749	57872906
ChrA12	51561274	51584578	TM_1At12	47141580	47164910			ZM24At09	50885952	50921345	ChrA09	57873520	57908859
ChrA12	51613175	51644340	TM_1At12	47084972	47116119			ZM24At09	50946922	50959245	ChrA09	57926162	57938500
ChrA12	51713000	51744493	TM_1At12	47347526	47379080			ZM24At09	50966134	50978768	ChrA09	57940869	57953696
ChrA12	51745017	51755063	TM_1At12	47384353	47394362			ZM24At09	51008706	51042853	ChrA09	57964013	57998145
ChrA12	51761658	51774058	TM_1At12	47409858	47422281			ZM24At09	51043041	51057429	ChrA09	57999127	58013472
ChrA12	51792576	51812564	TM_1At12	47438079	47458079			ZM24At09	51057425	51082626	ChrA09	58016739	58041962
ChrA12	51812566	51832424	TM_1At12	47461191	47481072			ZM24At09	51088610	51111161	ChrA09	58052591	58075092
ChrA12	51841018	51855632	TM_1At12	47481067	47495767			ZM24At09	51129578	51176376	ChrA09	58094564	58141501
ChrA12	51855627	51883030	TM_1At12	47498635	47526140			ZM24At09	51178636	51210352	ChrA09	58141496	58173312
ChrA12	51889024	51906953	TM_1At12	47533002	47550994			ZM24At09	51210347	51220624	ChrA09	58176076	58186425
ChrA12	51913878	51939611	TM_1At12	47554187	47579838			ZM24At09	51220624	51256566	ChrA09	58186795	58222844
ChrA12	51953599	51973992	TM_1At12	47590598	47611016			ZM24At09	51266952	51290715	ChrA09	58222839	58246571
ChrA12	51996080	52062251	TM_1At12	47640407	47706707			ZM24At09	51315056	51327652	ChrA09	58262044	58274699
ChrA12	52062248	52075601	TM_1At12	47709970	47723313			ZM24At09	51325019	51359474	ChrA09	58286433	58320937
ChrA12	52080722	52097120	TM_1At12	47727550	47744017			ZM24At09	51359573	51375505	ChrA09	58320937	58336892
ChrA12	52166532	52181272	TM_1At12	47795512	47810239			ZM24At09	51403062	51430802	ChrA09	58356080	58383901
ChrA12	52203017	52218294	TM_1At12	47821142	47836329			ZM24At09	51430797	51534562	ChrA09	58386974	58490992
ChrA12	52273206	52288647	TM_1At12	47851454	47866911			ZM24At09	51551916	51589593	ChrA09	58501544	58539249
ChrA12	52300012	52310891	TM_1At12	47873191	47884091			ZM24At09	51589589	51626538	ChrA09	58550465	58587445
ChrA12	52317128	52358244	TM_1At12	47883346	47924347			ZM24At09	51645256	51660787	ChrA09	58611476	58627019
ChrA12	52593668	52607451	TM_1At12	47992150	48005903			ZM24At09	51676315	51688932	ChrA09	58639927	58652551
ChrA12	52619181	52633821	TM_1At12	48007486	48022138			ZM24At09	51711740	51724241	ChrA09	58685158	58697750
ChrA12	52712101	52722796	TM_1At12	48055845	48066510			ZM24At09	51724168	51737472	ChrA09	58697751	58711095
ChrA12	52820234	52840517	TM_1At12	48173965	48194180			ZM24At09	51740110	51753118	ChrA09	58711084	58724129
ChrA12	52876240	52892027	TM_1At12	48250096	48265910			ZM24At09	51758372	51802322	ChrA09	58731642	58775618
ChrA12	52910285	52921061	TM_1At12	48265914	48276737			ZM24At09	51802322	51842660	ChrA09	58775782	58816152
ChrA12	52990640	53000668	TM_1At12	48362953	48372965			ZM24At09	51842658	51892436	ChrA09	58819255	58869119
ChrA12	53041008	53016262	TM_1At12	55867252	55891968			ZM24At09	51892538	51917836	ChrA09	58869124	58894486
ChrA12	53087411	53060502	TM_1At12	55826764	55853682			ZM24At09	51917831	51943306	ChrA09	58897691	58923164
ChrA12	53121796	53134749	TM_1At12	48455767	48468591			ZM24At09	51943301	51959132	ChrA09	58923204	58939094
ChrA12	53137973	53160097	TM_1At12	48468589	48490784			ZM24At09	51984141	52021991	ChrA09	58969200	59007101
ChrA12	53179589	53193751	TM_1At12	48512114	48526318			ZM24At09	52033240	52048926	ChrA09	59020620	59036387
ChrA12	53274479	53291076	TM_1At12	48534086	48550659			ZM24At09	52048919	52068382	ChrA09	59039400	59058798
ChrA12	53309461	53319845	TM_1At12	48561337	48571597			ZM24At09	52068429	52084807	ChrA09	59058796	59075158
ChrA12	53324318	53335938	TM_1At12	48592902	48604547			ZM24At09	52084801	52112014	ChrA09	59078076	59105279
ChrA12	53363281	53398762	TM_1At12	48643917	48679322			ZM24At09	52119901	52166986	ChrA09	59117281	59164311
ChrA12	53464281	53451462	TM_1At12	48381592	48394433			ZM24At09	52178078	52188607	ChrA09	59164308	59174812
ChrA12	53564184	53552871	TM_1At12	61921003	61932227			ZM24At09	52196241	52249992	ChrA09	59191995	59245696
ChrA12	53610688	53586812	TM_1At12	61876184	61900073			ZM24At09	52250111	52293663	ChrA09	59245696	59289468
ChrA12	53626392	53610689	TM_1At12	61852232	61867887			ZM24At09	52301324	52312992	ChrA09	59297354	59309023
ChrA12	53695424	53683822	TM_1At12	57125839	57137439			ZM24At09	52313024	52332379	ChrA09	59309159	59328528
ChrA12	53745318	53719872	TM_1At12	57100338	57125843			ZM24At09	52352988	52368316	ChrA09	59336428	59351706
ChrA12	53775416	53755439	TM_1At12	57075723	57095684			ZM24At09	52368312	52378862	ChrA09	59354945	59365513
ChrA12	53837579	53825741	TM_1At12	57034529	57046344			ZM24At09	52386843	52403138	ChrA09	59370055	59386353
ChrA12	53848467	53837579	TM_1At12	57023494	57034379			ZM24At09	52403327	52426350	ChrA09	59386374	59409320
ChrA12	53931117	53898362	TM_1At12	56974927	57007543			ZM24At09	52432610	52455322	ChrA09	59421651	59444232
ChrA12	53983293	53970817	TM_1At12	56925143	56937622			ZM24At09	52459720	52488422	ChrA09	59446939	59475686
ChrA12	54005315	53992646	TM_1At12	56893087	56905781			ZM24At09	52490838	52538495	ChrA09	59475682	59523338
ChrA12	54068720	54028325	TM_1At12	56839871	56880249			ZM24At09	52538491	52561483	ChrA09	59526112	59549107
ChrA12	54096393	54081514	TM_1At12	56810938	56825817			ZM24At09	52562079	52603442	ChrA09	59557271	59598809
ChrA12	54139442	54120505	TM_1At12	56792026	56810944			ZM24At09	52603447	52617692	ChrA09	59599032	59613247
ChrA12	54163026	54139484	TM_1At12	56764758	56788336			ZM24At09	52654547	52675071	ChrA09	59640132	59660755
ChrA12	54250316	54237005	TM_1At12	56683286	56696596			ZM24At09	52675335	52697808	ChrA09	59660955	59683434
ChrA12	54331091	54309121	TM_1At12	56611510	56633390			ZM24At09	52701976	52723935	ChrA09	59687671	59709641
ChrA12	54363445	54345842	TM_1At12	56583502	56601014			ZM24At09	52736202	52752313	ChrA09	59728885	59744965
ChrA12	54422950	54410789	TM_1At12	56550580	56562725			ZM24At09	52753082	52785687	ChrA09	59762439	59795077
ChrA12	54474858	54458344	TM_1At12	56488151	56504632			ZM24At09	52785782	52822000	ChrA09	59795075	59831357
ChrA12	54623734	54610303	TM_1At12	61826108	61839507			ZM24At09	52826636	52893427	ChrA09	59831353	59898133
ChrA12	54643923	54623176	TM_1At12	61790468	61811182			ZM24At09	52910733	52942518	ChrA09	59925431	59957178
ChrA12	54660955	54650382	TM_1At12	61772515	61783071			ZM24At09	52979202	53028416	ChrA09	59987858	60037172
ChrA12	54675226	54664168	TM_1At12	61761535	61772522			ZM24At09	53028417	53038873	ChrA09	60039154	60049626
ChrA12	54711150	54689066	TM_1At12	61714322	61736446			ZM24At09	53038871	53060048	ChrA09	60049826	60071042
ChrA12	54776456	54741473	TM_1At12	61661474	61696336			ZM24At09	53061448	53090092	ChrA09	60086054	60114840
ChrA12	54787862	54777016	TM_1At12	61638062	61648891			ZM24At09	53099948	53146007	ChrA09	60114838	60160973
ChrA12	54865797	54846576	TM_1At12	61556696	61575861			ZM24At09	53146004	53243596	ChrA09	60161066	60258628
ChrA12	54908437	54890431	TM_1At12	61537102	61555066			ZM24At09	53243592	53278906	ChrA09	60276301	60311688
ChrA12	54941299	54912612	TM_1At12	61484203	61512781			ZM24At09	53291094	53324649	ChrA09	60313384	60346898
ChrA12	54974196	54941294	TM_1At12	61450527	61483442			ZM24At09	53327213	53339177	ChrA09	60346894	60358774
ChrA12	55024195	54982814	TM_1At12	61386719	61428171			ZM24At09	53382270	53433301	ChrA09	60390958	60441982
ChrA12	55065936	55025001	TM_1At12	61345627	61386506			ZM24At09	53433298	53449350	ChrA09	60445474	60461568
ChrA12	55076677	55065931	TM_1At12	61331549	61342259			ZM24At09	53449384	53505168	ChrA09	60461565	60517265
ChrA12	55097541	55079880	TM_1At12	61313881	61331554			ZM24At09	53505177	53555226	ChrA09	60518726	60568807
ChrA12	55158112	55146068	TM_1At12	61281456	61293521			ZM24At09	53555218	53567183	ChrA09	60584554	60596452
ChrA12	55265609	55249290	TM_1At12	61218255	61234562			ZM24At09	53619281	53630895	ChrA09	60609288	60620956
ChrA12	55318935	55281878	TM_1At12	61179310	61216289			ZM24At09	53644166	53661661	ChrA09	60648927	60666440
ChrA12	55364619	55349829	TM_1At12	61149431	61164176			ZM24At09	53667799	53678552	ChrA09	60701230	60711979
ChrA12	55434684	55414935	TM_1At12	61111745	61131556			ZM24At09	53694465	53714095	ChrA09	60736829	60756439
ChrA12	55460116	55449829	TM_1At12	61101463	61111749			ZM24At09	53764901	53775546	ChrA09	60790686	60801339
ChrA12	55494983	55471587	TM_1At12	61061236	61084481			ZM24At09	53775864	53792411	ChrA09	60801342	60817903
ChrA12	55561262	55527665	TM_1At12	61019211	61052746			ZM24At09	53834474	53853020	ChrA09	60849411	60867986
ChrA12	55594511	55578307	TM_1At12	60996607	61012856			ZM24At09	53853731	53871013	ChrA09	60867984	60885320
ChrA12	55649771	55639054	TM_1At12	60934319	60945035			ZM24At09	53896298	53907511	ChrA09	60904252	60915504
ChrA12	55735418	55717645	TM_1At12	60899407	60917216			ZM24At09	53911200	53922692	ChrA09	60915505	60926969
ChrA12	55818355	55832844	TM_1At12	60693839	60708328			ZM24At09	53941847	53952825	ChrA09	60939310	60950302
ChrA12	55851258	55880874	TM_1At12	60711581	60741270			ZM24At09	53967768	53979832	ChrA09	60952199	60964283
ChrA12	56200403	56223719	TM_1At12	60413278	60436588			ZM24At09	54006178	54055680	ChrA09	60974842	61024394
ChrA12	56278044	56291200	TM_1At12	60447558	60460729			ZM24At09	54062161	54079845	ChrA09	61047944	61065633
ChrA12	56295222	56306149	TM_1At12	60473227	60484081			ZM24At09	54092058	54113545	ChrA09	61072835	61094324
ChrA12	56333263	56347037	TM_1At12	60494510	60508235			ZM24At09	54130548	54143619	ChrA09	61140100	61153201
ChrA12	56411642	56421752	TM_1At12	60566270	60576379			ZM24At09	54148090	54186699	ChrA09	61154527	61193112
ChrA12	56422981	56442806	TM_1At12	60577736	60597543			ZM24At09	54198748	54213431	ChrA09	61219693	61234350
ChrA12	56761068	56775961	TM_1At12	60124518	60139417			ZM24At09	54216919	54229308	ChrA09	61249688	61262057
ChrA12	56800833	56811289	TM_1At12	60146388	60156817			ZM24At09	54229302	54240430	ChrA09	61273461	61284603
ChrA12	56851615	56864877	TM_1At12	60173105	60186393			ZM24At09	54243815	54269524	ChrA09	61284980	61310653
ChrA12	56907472	56919089	TM_1At12	60214997	60226642			ZM24At09	54269521	54296052	ChrA09	61310709	61337016
ChrA12	56948046	56967008	TM_1At12	60241651	60260658			ZM24At09	54303559	54314523	ChrA09	61376455	61387491
ChrA12	57019160	57030813	TM_1At12	60292931	60304580			ZM24At09	54314684	54339313	ChrA09	61387491	61412158
ChrA12	57042128	57055395	TM_1At12	60313232	60326517			ZM24At09	54339361	54363755	ChrA09	61412155	61436680
ChrA12	57055391	57073220	TM_1At12	60329304	60347152			ZM24At09	54364190	54377483	ChrA09	61437254	61450559
ChrA12	57171210	57191233	TM_1At12	59906200	59926242			ZM24At09	54375176	54399911	ChrA09	61464340	61489122
ChrA12	57191229	57230252	TM_1At12	59947287	59986239			ZM24At09	54399907	54417086	ChrA09	61500208	61517352
ChrA12	57238177	57255680	TM_1At12	59990185	60007727			ZM24At09	54417343	54434666	ChrA09	61517348	61534634
ChrA12	57255676	57269316	TM_1At12	60019136	60032779			ZM24At09	54446109	54470926	ChrA09	61536029	61560865
ChrA12	57272541	57283530	TM_1At12	60032775	60043804			ZM24At09	54489341	54499897	ChrA09	61565393	61575957
ChrA12	57372831	57357573	TM_1At12	59839168	59854345			ZM24At09	54539808	54554749	ChrA09	61605906	61620969
ChrA12	57386775	57373582	TM_1At12	59825975	59839172			ZM24At09	54562239	54574948	ChrA09	61628424	61641073
ChrA12	57401882	57388426	TM_1At12	59788841	59802341			ZM24At09	54574945	54608714	ChrA09	61658942	61692593
ChrA12	57433854	57420137	TM_1At12	58410166	58423877			ZM24At09	54657549	54713463	ChrA09	61709488	61765508
ChrA12	57490662	57476996	TM_1At12	60063349	60077039			ZM24At09	54740874	54761787	ChrA09	61917916	61938861
ChrA12	57515167	57501648	TM_1At12	60049839	60063353			ZM24At09	54761882	54788617	ChrA09	61938864	61965663
ChrA12	57581819	57593559	TM_1At12	59863567	59875237			ZM24At09	54788618	54834605	ChrA09	61975074	62020992
ChrA12	57627155	57641357	TM_1At12	58428275	58442474			ZM24At09	54842979	54865370	ChrA09	62020985	62043390
ChrA12	57746104	57765406	TM_1At12	58537348	58556643			ZM24At09	54869750	54897405	ChrA09	62049543	62077074
ChrA12	57768447	57784397	TM_1At12	58558805	58574768			ZM24At09	54897407	54919404	ChrA09	62077982	62099989
ChrA12	57788385	57804831	TM_1At12	58574764	58591192			ZM24At09	54919399	54977222	ChrA09	62102746	62160617
ChrA12	57832172	57843006	TM_1At12	58593852	58604675			ZM24At09	54981926	55007394	ChrA09	62174388	62199831
ChrA12	57863879	57877878	TM_1At12	58608025	58622021			ZM24At09	55007350	55052242	ChrA09	62199825	62244821
ChrA12	57877975	57899557	TM_1At12	58622030	58643655			ZM24At09	55088242	55109223	ChrA09	62299611	62320440
ChrA12	57904831	57920438	TM_1At12	58666908	58682509			ZM24At09	55109184	55120190	ChrA09	62320545	62331576
ChrA12	58741203	58728247	TM_1At12	58963152	58976055			ZM24At09	55120186	55151100	ChrA09	62335646	62366590
ChrA12	58786687	58762421	TM_1At12	58934156	58958456			ZM24At09	55151102	55161663	ChrA09	62366812	62377375
ChrA12	58811152	58800152	TM_1At12	58895262	58906205			ZM24At09	55167777	55183711	ChrA09	62401058	62416972
ChrA12	58845818	58823402	TM_1At12	58863739	58886100			ZM24At09	55192164	55204480	ChrA09	62431613	62443975
ChrA12	58918359	58887975	TM_1At12	58985499	59015868			ZM24At09	55204459	55224720	ChrA09	62444047	62464348
ChrA12	59048971	58995383	TM_1At12	59068742	59122338			ZM24At09	55239305	55301102	ChrA09	62498747	62560450
ChrA12	59069399	59052882	TM_1At12	59052203	59068746			ZM24At09	55339702	55359159	ChrA09	62599014	62618343
ChrA12	59145458	59131937	TM_1At12	59209371	59222841			ZM24At09	55359179	55387512	ChrA09	62628880	62657318
ChrA12	59217065	59199889	TM_1At12	59405954	59423127			ZM24At09	55404537	55451976	ChrA09	62664345	62711821
ChrA12	59262907	59251421	TM_1At12	59362295	59373789			ZM24At09	55452008	55465402	ChrA09	62715093	62728515
ChrA12	59312405	59295840	TM_1At12	59328747	59345311			ZM24At09	55494450	55515234	ChrA09	62791621	62812456
ChrA12	59345471	59321536	TM_1At12	59297686	59321612			ZM24At09	55515229	55539051	ChrA09	62839117	62862947
ChrA12	59429489	59408711	TM_1At12	59264597	59285332			ZM24At09	55539047	55553428	ChrA09	62876842	62891236
ChrA12	59476819	59463724	TM_1At12	59551892	59564999			ZM24At09	55554104	55608608	ChrA09	62891869	62946516
ChrA12	59498819	59487674	TM_1At12	59529975	59541193			ZM24At09	55613897	55644367	ChrA09	62958614	62989146
ChrA12	59533351	59515161	TM_1At12	59501441	59519516			ZM24At09	55652019	55668297	ChrA09	62993178	63009512
ChrA12	59600749	59589801	TM_1At12	59483467	59494398			ZM24At09	55668291	55695986	ChrA09	63019853	63047554
ChrA12	59643574	59619578	TM_1At12	59459400	59483474			ZM24At09	55699252	55727106	ChrA09	63054166	63082025
ChrA12	59667748	59646818	TM_1At12	59438546	59459404			ZM24At09	55727209	55758454	ChrA09	63103312	63134636
ChrA12	59792862	59775503	TM_1At12	59641115	59658433			ZM24At09	55764921	55792877	ChrA09	63143636	63171702
ChrA12	59819440	59807496	TM_1At12	59609663	59621626			ZM24At09	55801683	55812984	ChrA09	63188154	63199444
ChrA12	59835944	59822676	TM_1At12	59596485	59609670			ZM24At09	55822189	55846232	ChrA09	63220553	63244417
ChrA12	60077609	60097190	TM_1At12	58358334	58377930			ZM24At09	55851538	55892898	ChrA09	63257225	63298561
ChrA12	60100411	60112719	TM_1At12	58377926	58390243			ZM24At09	55894638	55905954	ChrA09	63300140	63311510
ChrA12	60154715	60177044	TM_1At12	58269674	58291945			ZM24At09	55905948	55919864	ChrA09	63314866	63328793
ChrA12	60224901	60245565	TM_1At12	58138441	58159082			ZM24At09	55952372	55973458	ChrA09	63359017	63380136
ChrA12	60344126	60362978	TM_1At12	58231704	58250485			ZM24At09	55973465	55991679	ChrA09	63382929	63401181
ChrA12	60417393	60429143	TM_1At12	58079048	58090804			ZM24At09	56012450	56049382	ChrA09	63407950	63444863
ChrA12	60433421	60446805	TM_1At12	58094988	58108396			ZM24At09	56065235	56075875	ChrA09	63454590	63465173
ChrA12	60569900	60592565	TM_1At12	57867101	57889700			ZM24At09	56095321	56109953	ChrA09	63476879	63491513
ChrA12	60592411	60606779	TM_1At12	57889613	57903943			ZM24At09	56120485	56133223	ChrA09	63502175	63514897
ChrA12	60680085	60664602	TM_1At12	57643668	57659205			ZM24At09	56147915	56210170	ChrA09	63515981	63578212
ChrA12	60810789	60800192	TM_1At12	57620721	57631311			ZM24At09	56213027	56223305	ChrA09	63578296	63588557
ChrA12	60836247	60814062	TM_1At12	57598520	57620729			ZM24At09	56223341	56254754	ChrA09	63588551	63619904
ChrA12	60875068	60900940	TM_1At12	57487409	57513327			ZM24At09	56259627	56273934	ChrA09	63634863	63649201
ChrA12	60925158	60939651	TM_1At12	57526459	57540894			ZM24At09	56281413	56317471	ChrA09	63669433	63705458
ChrA12	60957963	60977426	TM_1At12	57545021	57564603			ZM24At09	56320952	56335065	ChrA09	63726584	63740737
ChrA12	61036643	61024243	TM_1At12	57439602	57452055			ZM24At09	56335065	56347975	ChrA09	63740689	63753605
ChrA12	61052562	61040752	TM_1At12	57415877	57427637			ZM24At09	56347967	56358762	ChrA09	63755724	63766532
ChrA12	61212430	61232060	TM_1At12	57976304	57995927			ZM24At09	56358767	56371147	ChrA09	63767711	63780179
ChrA12	61252026	61262831	TM_1At12	58006030	58016839			ZM24At09	56371197	56425641	ChrA09	63780994	63835608
ChrA12	61287206	61312960	TM_1At12	57313229	57338887			ZM24At09	56432824	56444478	ChrA09	63842748	63854404
ChrA12	61312956	61327438	TM_1At12	57350085	57364565			ZM24At09	56448288	56473601	ChrA09	63860612	63886024
ChrA12	61360270	61350134	TM_1At12	57301329	57311503			ZM24At09	56473754	56508134	ChrA09	63886024	63920418
ChrA12	61454148	61411709	TM_1At12	57251608	57294198			ZM24At09	56540609	56559386	ChrA09	63999286	64018115
ChrA12	61479437	61457422	TM_1At12	57229526	57251612			ZM24At09	56570477	56583456	ChrA09	64030998	64044110
ChrA12	61518080	61505798	TM_1At12	57209526	57221871			ZM24At09	56583462	56618296	ChrA09	64047263	64082062
ChrA12	61564559	61578340	TM_1At12	61972924	61986734			ZM24At09	56620347	56640481	ChrA09	64082058	64102169
ChrA12	61581642	61594684	TM_1At12	61986729	61999709			ZM24At09	56658677	56673945	ChrA09	64104166	64119530
ChrA12	61594679	61613978	TM_1At12	62011065	62030286			ZM24At09	56673931	56685044	ChrA09	64134495	64145579
ChrA12	61613972	61631632	TM_1At12	62033437	62051214			ZM24At09	56685043	56696057	ChrA09	64145278	64156336
ChrA12	61652386	61678422	TM_1At12	62054109	62080124			ZM24At09	56696213	56746106	ChrA09	64156336	64206213
ChrA12	61716103	61726715	TM_1At12	62096150	62106704			ZM24At09	56746102	56781018	ChrA09	64227364	64262494
ChrA12	61763792	61777382	TM_1At12	62163052	62176623			ZM24At09	56790673	56804254	ChrA09	64272473	64286066
ChrA12	61791351	61802036	TM_1At12	62204119	62214782			ZM24At09	56813061	56863903	ChrA09	64299814	64350663
ChrA12	61831767	61857502	TM_1At12	62225785	62251554			ZM24At09	56869381	56896336	ChrA09	64359463	64386319
ChrA12	61858597	61869195	TM_1At12	62275121	62285775			ZM24At09	56920345	57004473	ChrA09	64409222	64493472
ChrA12	61876474	61887565	TM_1At12	62285781	62296874			ZM24At09	57005229	57021563	ChrA09	64495069	64511429
ChrA12	62065401	62044466	TM_1At12	62529031	62549932			ZM24At09	57021557	57059233	ChrA09	64514721	64552472
ChrA12	62112342	62095556	TM_1At12	62511295	62528052			ZM24At09	57062541	57120012	ChrA09	64551782	64609181
ChrA12	62128469	62112337	TM_1At12	62486014	62502177			ZM24At09	57131569	57151632	ChrA09	64610732	64630771
ChrA12	62235137	62220294	TM_1At12	62422942	62437770			ZM24At09	57170533	57213509	ChrA09	64666469	64709413
ChrA12	62273853	62262145	TM_1At12	62653427	62665171			ZM24At09	57229376	57240995	ChrA09	64716751	64728488
ChrA12	62298843	62277144	TM_1At12	62632233	62653927			ZM24At09	57241087	57251595	ChrA09	64728488	64739001
ChrA12	62387858	62376495	TM_1At12	62696485	62707879			ZM24At09	57251718	57271848	ChrA09	64739107	64759281
ChrA12	62411263	62399970	TM_1At12	62681614	62692908			ZM24At09	57271842	57282745	ChrA09	64763593	64774559
ChrA12	62499623	62476923	TM_1At12	62828021	62850644			ZM24At09	57314126	57328866	ChrA09	64845577	64860290
ChrA12	62535257	62518008	TM_1At12	62803399	62820689			ZM24At09	57345836	57360922	ChrA09	64865526	64880720
ChrA12	62554420	62538572	TM_1At12	62787517	62803403			ZM24At09	57365034	57385054	ChrA09	64884504	64904448
ChrA12	62584993	62569728	TM_1At12	62759442	62774718			ZM24At09	57430545	57474267	ChrA09	64952724	64996452
ChrA12	62634419	62623770	TM_1At12	63084277	63094921			ZM24At09	57474038	57489140	ChrA09	64996450	65011547
ChrA12	62651219	62637092	TM_1At12	63057120	63071241			ZM24At09	57489267	57499670	ChrA09	65017848	65028286
ChrA12	62670625	62656289	TM_1At12	63030476	63044832			ZM24At09	57509631	57525630	ChrA09	65034135	65050167
ChrA12	62734972	62724188	TM_1At12	62982106	62992882			ZM24At09	57525625	57577154	ChrA09	65067854	65119561
ChrA12	62813232	62793644	TM_1At12	62907772	62927359			ZM24At09	57581616	57647309	ChrA09	65125422	65191200
ChrA12	62824043	62813230	TM_1At12	62889691	62900497			ZM24At09	57647303	57671357	ChrA09	65191604	65215688
ChrA12	63073029	63039649	TM_1At12	63166916	63200260			ZM24At09	57681468	57755243	ChrA09	65233173	65307062
ChrA12	63127323	63115416	TM_1At12	63118484	63130386			ZM24At09	57755243	57767302	ChrA09	65307159	65319282
ChrA12	63223939	63236379	TM_1At12	63637588	63650049			ZM24At09	57781935	57797769	ChrA09	65319277	65335099
ChrA12	63236511	63250904	TM_1At12	63650048	63664504			ZM24At09	57797776	57849339	ChrA09	65335199	65386957
ChrA12	63278329	63296054	TM_1At12	63693990	63711778			ZM24At09	57852154	57867920	ChrA09	65385097	65400916
ChrA12	63354637	63365623	TM_1At12	63734960	63745991			ZM24At09	57936522	57902494	ChrA09	65533998	65568117
ChrA12	63396313	63381891	TM_1At12	57791921	57806274			ZM24At09	57998187	57952732	ChrA09	65464329	65509904
ChrA12	63456223	63476044	TM_1At12	63435931	63455761			ZM24At09	58033421	58023326	ChrA09	65439974	65450097
ChrA12	63477746	63490329	TM_1At12	63455760	63468379			ZM24At09	58047820	58073331	ChrA09	65641724	65667166
ChrA12	63528243	63516537	TM_1At12	64032313	64044029			ZM24At09	58047824	58033464	ChrA09	65425581	65439977
ChrA12	63571962	63555488	TM_1At12	63985169	64001667			ZM24At09	58076616	58093845	ChrA09	65678421	65695794
ChrA12	63586653	63575952	TM_1At12	63974438	63985175			ZM24At09	58093841	58122943	ChrA09	65695931	65725185
ChrA12	63650359	63613294	TM_1At12	63903312	63940248			ZM24At09	58140865	58152885	ChrA09	65759184	65771186
ChrA12	63712090	63701084	TM_1At12	63771417	63782433			ZM24At09	58152881	58172214	ChrA09	65774277	65793817
ChrA12	63724036	63712086	TM_1At12	63748047	63759928			ZM24At09	58183376	58202749	ChrA09	65809042	65828293
ChrA12	64238448	64252580	TM_1At12	64073146	64087275			ZM24At09	58218103	58237644	ChrA09	65841897	65861508
ChrA12	64260373	64270460	TM_1At12	64095525	64105540			ZM24At09	58237643	58262556	ChrA09	65861467	65886396
ChrA12	64276072	64286259	TM_1At12	64123124	64133339			ZM24At09	58269329	58289651	ChrA09	65892802	65913202
ChrA12	64288264	64298969	TM_1At12	64150012	64160710			ZM24At09	58414728	58454496	ChrA09	66067048	66106844
ChrA12	64318173	64339275	TM_1At12	64190666	64211810			ZM24At09	58454491	58489662	ChrA09	66106568	66141829
ChrA12	64452875	64463383	TM_1At12	64278251	64288701			ZM24At09	58491817	58513179	ChrA09	66144356	66165721
ChrA12	64558316	64575008	TM_1At12	64334281	64351101			ZM24At09	58518504	58539103	ChrA09	66166103	66186664
ChrA12	64581677	64602906	TM_1At12	64351122	64372317			ZM24At09	58552154	58571306	ChrA09	66189440	66208587
ChrA12	64717152	64730694	TM_1At12	64510540	64524059			ZM24At09	58572825	58599967	ChrA09	66208161	66235263
ChrA12	64760775	64782485	TM_1At12	64543022	64564743			ZM24At09	58604888	58635654	ChrA09	66235258	66266119
ChrA12	64786565	64806201	TM_1At12	64564738	64584392			ZM24At09	58637584	58681806	ChrA09	66266882	66311143
ChrA12	64806197	64817108	TM_1At12	64587606	64598523			ZM24At09	58691699	58711371	ChrA09	66334314	66353949
ChrA12	64908850	64898375	TM_1At12	64730242	64740717			ZM24At09	58710940	58749858	ChrA09	66353953	66392962
ChrA12	64942484	64961605	TM_1At12	64787560	64806610			ZM24At09	58749851	58767057	ChrA09	66407705	66424861
ChrA12	64986360	65000560	TM_1At12	64862432	64876573			ZM24At09	58791910	58808334	ChrA09	66476492	66492918
ChrA12	65030523	65047949	TM_1At12	64920332	64937768			ZM24At09	58813621	58837860	ChrA09	66493027	66517406
ChrA12	65048276	65059907	TM_1At12	64941590	64953270			ZM24At09	58837861	58862774	ChrA09	66517300	66542361
ChrA12	65082964	65093709	TM_1At12	64971972	64982731			ZM24At09	58874836	58898063	ChrA09	66542363	66565577
ChrA12	65108138	65122524	TM_1At12	64987281	65001619			ZM24At09	58927097	58954512	ChrA09	66603490	66630962
ChrA12	65234745	65259470	TM_1At12	65233117	65257823			ZM24At09	58965512	58991318	ChrA09	66663123	66688920
ChrA12	65294844	65312024	TM_1At12	65271367	65288536			ZM24At09	58994040	59009157	ChrA09	66688910	66704043
ChrA12	65315186	65344990	TM_1At12	65288531	65318358			ZM24At09	59026461	59057941	ChrA09	66720062	66751437
ChrA12	65431912	65446692	TM_1At12	65144448	65159224			ZM24At09	59083528	59095539	ChrA09	66760190	66772076
ChrA12	65460258	65470887	TM_1At12	65172387	65183000			ZM24At09	59125980	59136874	ChrA09	66784660	66795554
ChrA12	65486023	65505799	TM_1At12	65185717	65205536			ZM24At09	59158309	59168991	ChrA09	66795735	66806410
ChrA12	65505795	65518775	TM_1At12	65217376	65230355			ZM24At09	59176492	59191159	ChrA09	66841359	66856060
ChrA12	65561991	65581897	TM_1At12	65422647	65442659			ZM24At09	59227726	59310171	ChrA09	66896584	66978979
ChrA12	65697430	65707755	TM_1At12	65508946	65519306			ZM24At09	59316895	59329331	ChrA09	66990252	67002720
ChrA12	65789768	65803635	TM_1At12	65071196	65085130			ZM24At09	59340909	59369833	ChrA09	67016976	67045938
ChrA12	65859164	65871513	TM_1At12	65372131	65384486			ZM24At09	59369828	59390129	ChrA09	67065387	67085713
ChrA12	65968462	65957923	TM_1At12	65670366	65680912			ZM24At09	59395740	59409293	ChrA09	67091202	67104821
ChrA12	65998164	66009365	TM_1At12	65753313	65764614			ZM24At09	59422525	59484874	ChrA09	67115713	67178095
ChrA12	66035060	66059969	TM_1At12	65787909	65812784			ZM24At09	59484864	59510194	ChrA09	67178030	67203437
ChrA12	66063176	66086894	TM_1At12	65812779	65836569			ZM24At09	59510194	59526202	ChrA09	67203401	67219388
ChrA12	66104787	66121454	TM_1At12	65851333	65868058			ZM24At09	59558439	59572174	ChrA09	67238946	67252837
ChrA12	66148455	66166359	TM_1At12	65950413	65968281			ZM24At09	59579234	59597166	ChrA09	67267510	67285415
ChrA12	66194268	66206752	TM_1At12	65978253	65990658			ZM24At09	59619943	59631159	ChrA09	67300812	67312000
ChrA12	66206747	66236766	TM_1At12	65994822	66024798			ZM24At09	59646750	59657434	ChrA09	67340528	67351263
ChrA12	66375684	66409735	TM_1At12	66219396	66253559			ZM24At09	59657434	59667861	ChrA09	67351373	67361816
ChrA12	66446607	66457748	TM_1At12	66308759	66319886			ZM24At09	59683350	59704051	ChrA09	67369463	67390162
ChrA12	66484481	66498634	TM_1At12	66360181	66374348			ZM24At09	59707880	59743840	ChrA09	67396862	67432697
ChrA12	66512333	66555647	TM_1At12	66394451	66437742			ZM24At09	59751083	59780593	ChrA09	67454949	67484401
ChrA12	66609873	66625924	TM_1At12	66617602	66633652			ZM24At09	59780631	59815480	ChrA09	67484361	67519209
ChrA12	66625915	66638264	TM_1At12	66644846	66657173			ZM24At09	59820991	59835821	ChrA09	67519204	67533991
ChrA12	66793676	66804503	TM_1At12	66744357	66755197			ZM24At09	59835817	59861879	ChrA09	67538590	67564588
ChrA12	66813173	66831438	TM_1At12	66766784	66785031			ZM24At09	59870418	59883986	ChrA09	67573228	67586792
ChrA12	66846494	66863610	TM_1At12	66813394	66830534			ZM24At09	59893194	59906727	ChrA09	67591578	67605147
ChrA12	66920400	66940822	TM_1At12	66919753	66940314			ZM24At09	59906617	59967421	ChrA09	67604776	67665520
ChrA12	66999476	66986482	TM_1At12	53150103	53163009			ZM24At09	59971619	59986660	ChrA09	67665563	67680578
ChrA12	67085418	67074632	TM_1At12	53099102	53109836			ZM24At09	60005247	60061618	ChrA09	67690540	67746904
ChrA12	67114488	67098480	TM_1At12	53077863	53093937			ZM24At09	60074391	60091053	ChrA09	67795586	67812324
ChrA12	67161284	67146054	TM_1At12	53044329	53059666			ZM24At09	60091052	60104075	ChrA09	67812379	67825426
ChrA12	67255269	67237248	TM_1At12	52983409	53001404			ZM24At09	60133724	60147243	ChrA09	67850892	67864420
ChrA12	67304633	67291922	TM_1At12	52894844	52907538			ZM24At09	60150911	60173708	ChrA09	67868305	67891065
ChrA12	67315805	67305114	TM_1At12	52884158	52894846			ZM24At09	60182039	60197908	ChrA09	67896705	67912590
ChrA12	67328107	67315801	TM_1At12	52868581	52880877			ZM24At09	60228625	60241070	ChrA09	67950709	67963248
ChrA12	67338781	67328103	TM_1At12	52848351	52859018			ZM24At09	60241857	60268978	ChrA09	67963258	67990418
ChrA12	67435757	67414543	TM_1At12	52782012	52803116			ZM24At09	60278276	60289646	ChrA09	68016514	68027969
ChrA12	67473442	67455135	TM_1At12	52720516	52738790			ZM24At09	60289791	60301828	ChrA09	68027966	68039976
ChrA12	67575570	67480018	TM_1At12	52590419	52685774			ZM24At09	60301842	60364630	ChrA09	68040095	68102828
ChrA12	67595934	67575565	TM_1At12	52558643	52579044			ZM24At09	60377338	60392082	ChrA09	68184309	68199070
ChrA12	67790259	67801057	TM_1At12	51718356	51729225			ZM24At09	60396163	60437374	ChrA09	68197869	68239058
ChrA12	67852890	67870094	TM_1At12	51787913	51805111			ZM24At09	60437392	60470787	ChrA09	68238991	68272474
ChrA12	67870088	67889968	TM_1At12	51805852	51825758			ZM24At09	60473513	60485602	ChrA09	68269384	68281453
ChrA12	67939138	67956038	TM_1At12	51850740	51867482			ZM24At09	60485598	60514773	ChrA09	68283034	68312206
ChrA12	67969844	67989598	TM_1At12	51886288	51906024			ZM24At09	60517420	60541841	ChrA09	68318681	68343208
ChrA12	68003308	68023262	TM_1At12	51915982	51935873			ZM24At09	60542196	60639700	ChrA09	68343206	68440612
ChrA12	68105124	68083648	TM_1At12	52337023	52358524			ZM24At09	60639776	60680794	ChrA09	68440611	68481707
ChrA12	68141645	68112819	TM_1At12	52300626	52329367			ZM24At09	60725660	60738628	ChrA09	68536406	68549417
ChrA12	68169608	68155483	TM_1At12	52265415	52279553			ZM24At09	60771341	60782434	ChrA09	68552736	68563815
ChrA12	68204451	68188066	TM_1At12	52227556	52243897			ZM24At09	60790548	60820425	ChrA09	68602950	68632731
ChrA12	68224782	68211230	TM_1At12	52195233	52208804			ZM24At09	60820292	60832669	ChrA09	68632331	68644694
ChrA12	68261821	68248600	TM_1At12	52179151	52192347			ZM24At09	60844786	60855040	ChrA09	68659034	68669307
ChrA12	68296036	68284403	TM_1At12	52139886	52151482			ZM24At09	60855036	60868827	ChrA09	68673518	68687275
ChrA12	68336991	68304433	TM_1At12	52098221	52130715			ZM24At09	60869463	60881556	ChrA09	68713590	68725682
ChrA12	68418270	68373543	TM_1At12	51974487	52019217			ZM24At09	60898685	60910411	ChrA09	68725677	68737411
ChrA12	68437896	68448189	TM_1At12	66954651	66964934			ZM24At09	60913060	60933625	ChrA09	68748199	68768726
ChrA12	68474642	68486264	TM_1At12	66973676	66985347			ZM24At09	60933563	60973016	ChrA09	68768726	68808285
ChrA12	68496344	68526673	TM_1At12	66985340	67015722			ZM24At09	61006762	61017893	ChrA09	68826125	68837272
ChrA12	68534323	68550687	TM_1At12	67034730	67051170			ZM24At09	61024808	61038106	ChrA09	68882665	68895966
ChrA12	68558822	68571707	TM_1At12	67069452	67082361			ZM24At09	61044015	61062711	ChrA09	68913352	68932054
ChrA12	68571702	68583511	TM_1At12	51616958	51628692			ZM24At09	61072723	61086780	ChrA09	68939314	68953400
ChrA12	68658154	68647619	TM_1At12	53216639	53227165			ZM24At09	61090566	61115196	ChrA09	68953402	68978020
ChrA12	68708578	68695330	TM_1At12	53179842	53193086			ZM24At09	61115585	61137149	ChrA09	68978022	68999664
ChrA12	68730056	68761024	TM_1At12	53286329	53317278			ZM24At09	61137117	61150468	ChrA09	69011366	69024658
ChrA12	68761875	68775459	TM_1At12	53317306	53330895			ZM24At09	61154982	61166668	ChrA09	69031532	69043263
ChrA12	68778708	68791995	TM_1At12	53330900	53344133			ZM24At09	61176957	61199559	ChrA09	69045218	69067877
ChrA12	68888408	68902477	TM_1At12	53407907	53422049			ZM24At09	61199554	61213953	ChrA09	69067908	69082432
ChrA12	69103300	69067712	TM_1At12	51559178	51594761			ZM24At09	61210712	61226495	ChrA09	69094100	69109825
ChrA12	69153382	69137399	TM_1At12	51519636	51535671			ZM24At09	61226495	61255775	ChrA09	69109722	69139021
ChrA12	69195356	69169746	TM_1At12	51471816	51497365			ZM24At09	61255772	61266039	ChrA09	69139077	69149358
ChrA12	69242515	69227274	TM_1At12	51436083	51451297			ZM24At09	61279468	61309361	ChrA09	69149358	69179268
ChrA12	69266263	69253776	TM_1At12	51420944	51433539			ZM24At09	61317689	61328699	ChrA09	69179260	69190256
ChrA12	69297362	69277983	TM_1At12	51393351	51412700			ZM24At09	61336167	61374345	ChrA09	69190288	69228530
ChrA12	69335098	69301212	TM_1At12	51346674	51380531			ZM24At09	61374344	61443148	ChrA09	69232752	69301643
ChrA12	69367532	69339229	TM_1At12	51318536	51346661			ZM24At09	61491005	61515921	ChrA09	69305428	69330423
ChrA12	69422713	69401188	TM_1At12	51276523	51298037			ZM24At09	61516373	61550821	ChrA09	69330449	69364947
ChrA12	69452812	69430415	TM_1At12	51241579	51264012			ZM24At09	61563816	61582011	ChrA09	69377503	69395710
ChrA12	69517922	69502349	TM_1At12	51214913	51230486			ZM24At09	61587173	61609982	ChrA09	69410316	69433144
ChrA12	69545367	69532251	TM_1At12	51173128	51186253			ZM24At09	61619186	61633774	ChrA09	69446802	69461380
ChrA12	69586103	69566502	TM_1At12	51091623	51111209			ZM24At09	61665232	61686423	ChrA09	69484018	69505277
ChrA12	69617415	69600814	TM_1At12	51031784	51048343			ZM24At09	61686422	61701105	ChrA09	69505205	69519785
ChrA12	69649402	69664071	TM_1At12	50947248	50961931			ZM24At09	61701103	61717779	ChrA09	69519980	69536587
ChrA12	69667274	69678708	TM_1At12	50961926	50973360			ZM24At09	61717775	61759433	ChrA09	69538520	69580255
ChrA12	69740965	69712878	TM_1At12	50899504	50927532			ZM24At09	61759433	61775699	ChrA09	69580428	69596677
ChrA12	69768060	69741581	TM_1At12	50873094	50899506			ZM24At09	61775694	61788932	ChrA09	69599655	69612919
ChrA12	69789153	69771272	TM_1At12	50855078	50873099			ZM24At09	61790788	61806045	ChrA09	69613477	69628788
ChrA12	69798712	69779264	TM_1At12	50845559	50865042			ZM24At09	61808789	61842105	ChrA09	69625705	69659084
ChrA12	69907772	69894988	TM_1At12	50726128	50738924			ZM24At09	61851036	61862117	ChrA09	69667403	69678491
ChrA12	69936450	69917508	TM_1At12	50694261	50713218			ZM24At09	61862113	61885459	ChrA09	69694184	69717542
ChrA12	70008104	69993059	TM_1At12	50268966	50284022			ZM24At09	61885442	61913079	ChrA09	69717471	69745050
ChrA12	70021017	70008100	TM_1At12	50252867	50265774			ZM24At09	61913127	61926936	ChrA09	69745035	69758758
ChrA12	70034391	70023071	TM_1At12	50214382	50225737			ZM24At09	61929998	61947348	ChrA09	69758762	69776243
ChrA12	70065954	70077081	TM_1At12	49169274	49180540			ZM24At09	61996099	62022050	ChrA09	69804390	69830255
ChrA12	70139718	70154994	TM_1At12	50599906	50615166			ZM24At09	62075104	62090567	ChrA09	69899263	69914688
ChrA12	70170798	70181317	TM_1At12	50616790	50627243			ZM24At09	62093816	62107170	ChrA09	69911992	69925411
ChrA12	70190246	70211994	TM_1At12	50630590	50652365			ZM24At09	62119069	62139061	ChrA09	69937659	69957779
ChrA12	70371586	70406511	TM_1At12	50462414	50497341			ZM24At09	62139056	62154487	ChrA09	69962806	69978265
ChrA12	70465785	70489089	TM_1At12	50131774	50155061			ZM24At09	62157350	62177171	ChrA09	69978261	69998105
ChrA12	70515712	70546707	TM_1At12	50170726	50201743			ZM24At09	62184113	62196700	ChrA09	70017104	70029700
ChrA12	70638911	70613900	TM_1At12	50094953	50119977			ZM24At09	62196688	62215602	ChrA09	70032264	70051134
ChrA12	70662047	70646371	TM_1At12	50077895	50093552			ZM24At09	62221602	62236989	ChrA09	70051394	70066886
ChrA12	70703287	70688708	TM_1At12	50028352	50042968			ZM24At09	62236981	62252430	ChrA09	70071683	70087131
ChrA12	70718859	70703053	TM_1At12	50013036	50028831			ZM24At09	62267684	62318245	ChrA09	70095218	70145760
ChrA12	70852398	70821308	TM_1At12	49913589	49944564			ZM24At09	62324501	62368734	ChrA09	70153782	70197939
ChrA12	70902634	70855534	TM_1At12	49866398	49913594			ZM24At09	62368678	62380542	ChrA09	70197940	70209737
ChrA12	70953292	70927586	TM_1At12	49821326	49846999			ZM24At09	62380536	62401985	ChrA09	70212635	70234221
ChrA12	71031191	71042099	TM_1At12	49764442	49775349			ZM24At09	62402417	62413381	ChrA09	70234213	70245172
ChrA12	71100581	71069550	TM_1At12	49733451	49764446			ZM24At09	62410749	62434727	ChrA09	70250509	70274591
ChrA12	71203584	71169912	TM_1At12	49637111	49670718			ZM24At09	62439457	62516925	ChrA09	70286918	70364499
ChrA12	71231049	71213665	TM_1At12	49619756	49637115			ZM24At09	62525525	62536659	ChrA09	70364492	70375627
ChrA12	71266053	71239348	TM_1At12	49567804	49594462			ZM24At09	62635519	62690111	ChrA09	70385288	70440092
ChrA12	71281798	71269409	TM_1At12	49555495	49567811			ZM24At09	62705427	62744166	ChrA09	70462561	70501450
ChrA12	71340556	71318050	TM_1At12	49495201	49517706			ZM24At09	62744167	62764482	ChrA09	70501574	70521928
ChrA12	71372580	71359391	TM_1At12	49482009	49495205			ZM24At09	62778788	62791518	ChrA09	70534843	70547600
ChrA12	71433517	71419207	TM_1At12	49451554	49465749			ZM24At09	62806324	62845375	ChrA09	70549995	70589147
ChrA12	71453822	71434324	TM_1At12	49427813	49447437			ZM24At09	62850037	62862941	ChrA09	70589145	70602253
ChrA12	71530765	71495516	TM_1At12	49361208	49396534			ZM24At09	62880236	62919808	ChrA09	70618547	70657926
ChrA12	71551379	71540261	TM_1At12	49350126	49361215			ZM24At09	62929290	62942989	ChrA09	70679601	70693327
ChrA12	71603129	71590770	TM_1At12	49282731	49295134			ZM24At09	62942941	62963652	ChrA09	70693415	70714186
ChrA12	71660624	71627462	TM_1At12	49202917	49236041			ZM24At09	62971512	62990497	ChrA09	70729974	70749010
ChrA12	71733482	71721448	TM_1At12	49118907	49130934			ZM24At09	62994233	63039658	ChrA09	70753385	70798923
ChrA12	71767123	71756700	TM_1At12	49085663	49096100			ZM24At09	63039657	63099941	ChrA09	70798975	70859334
ChrA12	71783539	71769654	TM_1At12	49071845	49085658			ZM24At09	63126498	63216481	ChrA09	70859328	70949428
ChrA12	71834797	71824765	TM_1At12	49029640	49039639			ZM24At09	63219150	63230308	ChrA09	70955145	70966444
ChrA12	71850455	71838003	TM_1At12	49017215	49029642			ZM24At09	63230314	63244048	ChrA09	70974623	70988389
ChrA12	71900952	71863345	TM_1At12	48956308	48993800			ZM24At09	63246818	63266063	ChrA09	70988385	71007634
ChrA12	71912822	71901043	TM_1At12	48944502	48956308			ZM24At09	63266058	63295366	ChrA09	71017827	71047325
ChrA12	71935872	71925713	TM_1At12	48931829	48941988			ZM24At09	63301344	63320461	ChrA09	71047325	71066438
ChrA12	71958915	71947013	TM_1At12	48918898	48930835			ZM24At09	63324462	63338886	ChrA09	71079771	71094184
ChrA12	72005573	71965613	TM_1At12	48839098	48879035			ZM24At09	63340020	63359003	ChrA09	71094187	71113201
ChrA12	72027954	72014609	TM_1At12	48825762	48839103			ZM24At09	63381433	63401793	ChrA09	71114168	71134568
ChrA12	72055829	72036714	TM_1At12	48789401	48808510			ZM24At09	63401815	63426211	ChrA09	71135049	71159559
ChrA12	72088753	72076895	TM_1At12	48752773	48764574			ZM24At09	63446090	63458674	ChrA09	71199413	71211925
ChrA12	72113789	72102499	TM_1At12	48724741	48736016			ZM24At09	63460108	63485573	ChrA09	71211913	71237532
ChrA12	72169792	72152327	TM_1At12	55667699	55685115			ZM24At09	63501069	63545585	ChrA09	71282472	71326913
ChrA12	72202356	72185245	TM_1At12	55614049	55631110			ZM24At09	63554339	63608522	ChrA09	71334013	71388051
ChrA12	72271436	72241359	TM_1At12	55554742	55584818			ZM24At09	63612542	63625608	ChrA09	71395439	71408531
ChrA12	72299324	72286175	TM_1At12	55519680	55532833			ZM24At09	63625605	63672425	ChrA09	71408381	71455327
ChrA12	72363205	72350887	TM_1At12	55470637	55482967			ZM24At09	63677212	63700113	ChrA09	71455322	71478294
ChrA12	72420799	72407662	TM_1At12	55423084	55436140			ZM24At09	63712227	63752486	ChrA09	71485597	71525903
ChrA12	72444549	72420992	TM_1At12	55399422	55423090			ZM24At09	63757823	63774052	ChrA09	71525898	71542120
ChrA12	72490862	72478024	TM_1At12	55367635	55380374			ZM24At09	63779347	63809534	ChrA09	71542118	71572338
ChrA12	72540830	72530020	TM_1At12	55329624	55340437			ZM24At09	63813685	63830946	ChrA09	71572389	71589669
ChrA12	72605147	72568716	TM_1At12	55291655	55327989			ZM24At09	63861646	63872680	ChrA09	71605029	71616108
ChrA12	72683394	72661503	TM_1At12	55203908	55225677			ZM24At09	63872680	63929251	ChrA09	71616221	71672864
ChrA12	72788659	72739593	TM_1At12	55144090	55193183			ZM24At09	63929261	63943156	ChrA09	71673027	71686934
ChrA12	72803356	72788654	TM_1At12	55125031	55139790			ZM24At09	63943201	63997213	ChrA09	71689521	71743518
ChrA12	72841264	72809807	TM_1At12	55093566	55125035			ZM24At09	64007767	64027847	ChrA09	71753804	71773872
ChrA12	72886948	72876516	TM_1At12	54968371	54978763			ZM24At09	64033167	64047706	ChrA09	71775820	71790402
ChrA12	72919616	72901136	TM_1At12	54937439	54955893			ZM24At09	64049116	64064079	ChrA09	71792058	71807020
ChrA12	72941154	72922778	TM_1At12	54919110	54937444			ZM24At09	64064073	64081447	ChrA09	71817047	71834434
ChrA12	72969756	72943764	TM_1At12	54893133	54919115			ZM24At09	64116357	64129789	ChrA09	71841719	71855204
ChrA12	73006054	72989489	TM_1At12	54845119	54861703			ZM24At09	64129799	64145493	ChrA09	71855402	71871126
ChrA12	73028263	73009280	TM_1At12	54826163	54845124			ZM24At09	64147931	64164168	ChrA09	71897047	71913338
ChrA12	73060953	73028259	TM_1At12	54790572	54823179			ZM24At09	64165874	64185665	ChrA09	71915304	71935196
ChrA12	73110600	73095525	TM_1At12	54772476	54787560			ZM24At09	64187569	64212091	ChrA09	71934649	71959216
ChrA12	73137653	73113795	TM_1At12	54748556	54772481			ZM24At09	64241859	64254072	ChrA09	71990078	72002372
ChrA12	73172481	73155376	TM_1At12	54730789	54747874			ZM24At09	64254065	64265039	ChrA09	72013642	72024653
ChrA12	73231771	73204808	TM_1At12	54664674	54691577			ZM24At09	64280929	64304493	ChrA09	72039235	72062862
ChrA12	73303254	73293095	TM_1At12	54592792	54602873			ZM24At09	64304589	64333553	ChrA09	72062862	72091873
ChrA12	73344228	73326768	TM_1At12	54557254	54574728			ZM24At09	64333548	64361352	ChrA09	72102016	72129894
ChrA12	73455000	73436407	TM_1At12	54471977	54490491			ZM24At09	64372549	64397503	ChrA09	72132768	72157855
ChrA12	73471303	73458239	TM_1At12	54458902	54471984			ZM24At09	64397497	64416148	ChrA09	72175369	72194049
ChrA12	73517984	73475628	TM_1At12	54416501	54458907			ZM24At09	64468051	64480585	ChrA09	72232917	72245508
ChrA12	73545705	73526932	TM_1At12	54389080	54407814			ZM24At09	64487102	64504707	ChrA09	72252482	72270086
ChrA12	73585039	73574858	TM_1At12	54374497	54384613			ZM24At09	64514672	64529819	ChrA09	72277090	72292382
ChrA12	73642785	73627562	TM_1At12	54331229	54346448			ZM24At09	64557791	64584420	ChrA09	72311828	72338356
ChrA12	73722138	73673184	TM_1At12	54244914	54293873			ZM24At09	64584439	64623714	ChrA09	72338489	72377889
ChrA12	73754489	73727452	TM_1At12	54213456	54240438			ZM24At09	64623752	64643766	ChrA09	72381231	72401174
ChrA12	73798245	73783545	TM_1At12	54172293	54186981			ZM24At09	64643629	64663522	ChrA09	72401213	72421028
ChrA12	73848026	73836948	TM_1At12	54159160	54170264			ZM24At09	64663524	64701422	ChrA09	72421130	72459062
ChrA12	73876920	73858420	TM_1At12	54123047	54141475			ZM24At09	64733940	64770562	ChrA09	72500632	72537396
ChrA12	74561875	74578401	TM_1At12	53836019	53852514			ZM24At09	64770560	64787831	ChrA09	72537485	72554788
ChrA12	74589169	74599922	TM_1At12	53852509	53863270			ZM24At09	64792658	64804175	ChrA09	72554784	72566268
ChrA12	74599916	74618751	TM_1At12	53866694	53885555			ZM24At09	64804171	64854161	ChrA09	72572076	72622074
ChrA12	74714640	74685748	TM_1At12	53766121	53795024			ZM24At09	64871709	64935153	ChrA09	72622059	72685527
ChrA12	74800154	74766353	TM_1At12	53697336	53730973			ZM24At09	64949605	64960108	ChrA09	72685523	72696054
ChrA12	74828736	74810054	TM_1At12	53662906	53681531			ZM24At09	64960299	64991715	ChrA09	72696064	72727394
ChrA12	74885824	74871852	TM_1At12	53616780	53630844			ZM24At09	64995871	65020575	ChrA09	72734098	72758905
ChrA12	74928924	74912356	TM_1At12	54079979	54096575			ZM24At09	65030459	65044890	ChrA09	72770826	72785270
ChrA12	74995595	74984716	TM_1At12	53587427	53598304			ZM24At09	65053255	65064809	ChrA09	72799548	72811110
ChrA12	75030303	75018504	TM_1At12	53558456	53570270			ZM24At09	65065641	65082659	ChrA09	72815268	72832325
ChrA12	75073364	75088549	TM_1At12	67090984	67106218			ZM24At09	65082655	65096243	ChrA09	72842645	72856292
ChrA12	75093463	75114323	TM_1At12	67119009	67139910			ZM24At09	65107790	65119970	ChrA09	72864257	72876464
ChrA12	75191742	75212414	TM_1At12	67173768	67194369			ZM24At09	65132147	65166536	ChrA09	72888179	72922735
ChrA12	75244933	75255444	TM_1At12	67264034	67274552			ZM24At09	65189423	65203704	ChrA09	72954357	72968460
ChrA12	75255444	75269170	TM_1At12	67275247	67288951			ZM24At09	65206947	65235414	ChrA09	72988695	73017171
ChrA12	75281743	75302693	TM_1At12	67290851	67311846			ZM24At09	65246816	65265059	ChrA09	73017218	73035557
ChrA12	75314139	75327275	TM_1At12	67332245	67345289			ZM24At09	65265053	65285580	ChrA09	73038576	73059106
ChrA12	75333642	75345730	TM_1At12	67352038	67364071			ZM24At09	65285771	65311369	ChrA09	73059182	73084867
ChrA12	75357013	75374928	TM_1At12	67364067	67382008			ZM24At09	65321929	65372626	ChrA09	73130779	73181526
ChrA12	75376753	75390237	TM_1At12	67390810	67404349			ZM24At09	65375091	65398922	ChrA09	73181522	73205343
ChrA12	75390324	75405931	TM_1At12	67404349	67419955			ZM24At09	65398938	65416545	ChrA09	73207275	73224832
ChrA12	75449517	75475315	TM_1At12	67449120	67474849			ZM24At09	65416545	65453854	ChrA09	73224676	73262147
ChrA12	75492698	75508326	TM_1At12	67487860	67503488			ZM24At09	65453850	65466780	ChrA09	73266959	73279923
ChrA12	75546578	75572313	TM_1At12	67510824	67536517			ZM24At09	65466777	65478711	ChrA09	73279958	73291909
ChrA12	75628670	75639488	TM_1At12	67584723	67595546			ZM24At09	65478704	65496486	ChrA09	73302894	73320735
ChrA12	75642696	75678234	TM_1At12	67595542	67631014			ZM24At09	65499698	65596443	ChrA09	73320731	73417376
ChrA12	75678230	75716010	TM_1At12	67642137	67679857			ZM24At09	65620737	65633024	ChrA09	73425379	73437694
ChrA12	75718780	75744026	TM_1At12	67679853	67705002			ZM24At09	65633024	65654909	ChrA09	73438301	73460159
ChrA12	75744079	75778869	TM_1At12	67704999	67739716			ZM24At09	65654905	65704868	ChrA09	73462799	73512669
ChrA12	75789774	75800314	TM_1At12	67739712	67750306			ZM24At09	65722258	65742189	ChrA09	73532047	73552014
ChrA12	75824307	75856330	TM_1At12	67781167	67813148			ZM24At09	65761979	65774480	ChrA09	73553388	73565874
ChrA12	75953615	75931954	TM_1At12	55780981	55802645			ZM24At09	65780854	65795992	ChrA09	73572329	73587457
ChrA12	75965485	75953610	TM_1At12	55758878	55770683			ZM24At09	65804015	65819688	ChrA09	73591578	73607345
ChrA12	75978566	75965480	TM_1At12	55733190	55746258			ZM24At09	65819684	65842419	ChrA09	73607137	73629873
ChrA12	76086795	76070990	TM_1At12	67926169	67942018			ZM24At09	65842647	65866628	ChrA09	73629864	73653796
ChrA12	76356631	76372017	TM_1At12	68023579	68038987			ZM24At09	65866632	65880108	ChrA09	73653894	73667356
ChrA12	76387222	76404801	TM_1At12	68057793	68075359			ZM24At09	65880105	65892252	ChrA09	73669922	73682023
ChrA12	76426731	76438832	TM_1At12	68097632	68109810			ZM24At09	65889155	65904089	ChrA09	73685940	73700793
ChrA12	76459044	76443477	TM_1At12	68109805	68125333			ZM24At09	65930531	65953480	ChrA09	73714895	73737936
ChrA12	76533278	76550491	TM_1At12	68213300	68230429			ZM24At09	65955881	66004421	ChrA09	73743511	73792078
ChrA12	76639597	76622032	TM_1At12	68371961	68389494			ZM24At09	66009656	66023652	ChrA09	73813960	73827973
ChrA12	76662530	76651343	TM_1At12	68339755	68351054			ZM24At09	66023762	66033887	ChrA09	73827973	73838126
ChrA12	76758267	76741398	TM_1At12	68803711	68820565			ZM24At09	66058846	66125550	ChrA09	73850971	73917657
ChrA12	76801686	76786787	TM_1At12	68787880	68802781			ZM24At09	66125548	66135904	ChrA09	73917865	73928205
ChrA12	76841735	76824117	TM_1At12	68751183	68768694			ZM24At09	66149041	66160244	ChrA09	73936538	73947714
ChrA12	76857399	76841730	TM_1At12	68732856	68748410			ZM24At09	66172921	66208923	ChrA09	73960062	73996190
ChrA12	76916819	76880950	TM_1At12	68627488	68663304			ZM24At09	66221357	66232197	ChrA09	74024694	74035544
ChrA12	76939964	76920929	TM_1At12	68586770	68605843			ZM24At09	66238829	66266208	ChrA09	74044224	74071760
ChrA12	76952904	76940099	TM_1At12	68573963	68586771			ZM24At09	66266210	66287385	ChrA09	74071870	74093016
ChrA12	76969486	76959188	TM_1At12	68498825	68509033			ZM24At09	66287384	66310031	ChrA09	74093373	74116049
ChrA12	76991852	76972707	TM_1At12	68479710	68498829			ZM24At09	66362118	66377786	ChrA09	74163890	74179563
ChrA12	77092757	77081772	TM_1At12	69131935	69142885			ZM24At09	66377516	66403369	ChrA09	74179523	74205422
ChrA12	77144916	77129579	TM_1At12	69073993	69089323			ZM24At09	66406921	66422189	ChrA09	74220818	74236159
ChrA12	77179565	77156284	TM_1At12	69050787	69073998			ZM24At09	66423301	66435186	ChrA09	74236157	74248049
ChrA12	77256373	77234043	TM_1At12	69007525	69029902			ZM24At09	66435183	66475697	ChrA09	74251579	74292095
ChrA12	77428023	77404949	TM_1At12	68949786	68973024			ZM24At09	66475692	66489161	ChrA09	74296309	74309731
ChrA12	77441408	77428038	TM_1At12	68936309	68949667			ZM24At09	66514322	66546596	ChrA09	74349391	74381757
ChrA12	77520091	77507441	TM_1At12	68906936	68919560			ZM24At09	66563346	66592249	ChrA09	74395715	74424669
ChrA12	77548546	77533493	TM_1At12	68885193	68900249			ZM24At09	66592244	66617206	ChrA09	74436629	74461656
ChrA12	77567409	77552121	TM_1At12	68858735	68873965			ZM24At09	66626434	66640457	ChrA09	74470619	74484672
ChrA12	77597355	77583407	TM_1At12	68836797	68850705			ZM24At09	66641673	66671127	ChrA09	74486182	74515771
ChrA12	77667576	77646507	TM_1At12	69191801	69213020			ZM24At09	66671176	66694849	ChrA09	74529424	74553084
ChrA12	77704797	77672933	TM_1At12	69159919	69191803			ZM24At09	66713907	66724782	ChrA09	74593828	74604741
ChrA12	77808843	77782798	TM_1At12	69484959	69511002			ZM24At09	66767912	66787454	ChrA09	74660477	74680093
ChrA12	77812150	77798854	TM_1At12	69481658	69494971			ZM24At09	66787452	66808459	ChrA09	74691801	74712786
ChrA12	77835576	77814983	TM_1At12	69461075	69481662			ZM24At09	66833775	66857847	ChrA09	74747739	74771852
ChrA12	77857664	77847050	TM_1At12	69450492	69461081			ZM24At09	66858033	66917171	ChrA09	74771849	74830983
ChrA12	77883412	77868510	TM_1At12	69427383	69442287			ZM24At09	66930169	66940946	ChrA09	74829006	74839810
ChrA12	77898712	77883561	TM_1At12	69412159	69427382			ZM24At09	66946459	66961361	ChrA09	74839806	74854814
ChrA12	77930822	77906874	TM_1At12	69380200	69404020			ZM24At09	66969513	66985463	ChrA09	74863077	74879029
ChrA12	78018634	77995238	TM_1At12	69323943	69347301			ZM24At09	66989477	67004250	ChrA09	74875948	74890859
ChrA12	78080470	78048195	TM_1At12	69287837	69319998			ZM24At09	67015870	67035771	ChrA09	74900674	74920724
ChrA12	78117596	78101522	TM_1At12	69264502	69280457			ZM24At09	67039398	67064629	ChrA09	74921937	74947183
ChrA12	78150585	78126480	TM_1At12	69224223	69248255			ZM24At09	67080838	67093649	ChrA09	74968893	74981734
ChrA12	78291613	78277116	TM_1At12	70692479	70706914			ZM24At09	67093647	67120569	ChrA09	74986528	75013390
ChrA12	78314691	78298452	TM_1At12	70669739	70685980			ZM24At09	67132264	67162160	ChrA09	75045087	75075030
ChrA12	78388633	78376843	TM_1At12	70587421	70599265			ZM24At09	67162159	67188295	ChrA09	75078060	75104279
ChrA12	78473950	78508885	TM_1At12	69928406	69963339			ZM24At09	67192252	67218099	ChrA09	75104265	75130119
ChrA12	78513241	78526850	TM_1At12	69968659	69982265			ZM24At09	67221106	67237366	ChrA09	75278707	75294967
ChrA12	78536334	78555638	TM_1At12	70006215	70025472			ZM24At09	67237365	67287323	ChrA09	75295242	75345141
ChrA12	78575670	78587128	TM_1At12	70054456	70065899			ZM24At09	67287360	67297579	ChrA09	75345139	75355352
ChrA12	78611924	78622502	TM_1At12	70077101	70087675			ZM24At09	67297575	67316469	ChrA09	75358434	75377299
ChrA12	78683600	78670203	TM_1At12	70143363	70156808			ZM24At09	67326922	67340219	ChrA09	75377294	75390608
ChrA12	78745529	78764378	TM_1At12	70156823	70175676			ZM24At09	67346629	67359858	ChrA09	75392102	75405354
ChrA12	78745530	78730869	TM_1At12	70095491	70110197			ZM24At09	67359877	67378333	ChrA09	75406284	75424824
ChrA12	78807400	78823162	TM_1At12	70564750	70580541			ZM24At09	67381148	67393546	ChrA09	75424822	75437211
ChrA12	78858803	78848540	TM_1At12	54042295	54052591			ZM24At09	67400665	67414808	ChrA09	75451009	75465087
ChrA12	78900535	78912015	TM_1At12	70193700	70205139			ZM24At09	67414806	67437560	ChrA09	75464876	75487722
ChrA12	78912010	78933476	TM_1At12	70208431	70229826			ZM24At09	67457853	67483369	ChrA09	75487923	75513578
ChrA12	79013977	79024480	TM_1At12	72009221	72019740			ZM24At09	67490108	67539518	ChrA09	75515370	75564793
ChrA12	79064847	79075156	TM_1At12	70324857	70335183			ZM24At09	67540768	67567713	ChrA09	75575296	75602056
ChrA12	79132244	79148547	TM_1At12	70348025	70364309			ZM24At09	67578271	67588792	ChrA09	75612477	75623013
ChrA12	79193832	79206075	TM_1At12	70382900	70394993			ZM24At09	67603961	67626195	ChrA09	75624349	75646589
ChrA12	79206217	79222402	TM_1At12	70406098	70422309			ZM24At09	67626228	67663215	ChrA09	75657654	75694835
ChrA12	79260022	79271646	TM_1At12	70422759	70434459			ZM24At09	67674164	67688493	ChrA09	75694831	75709139
ChrA12	79294692	79305648	TM_1At12	70466177	70477143			ZM24At09	67693845	67724300	ChrA09	75709134	75739551
ChrA12	79323974	79335760	TM_1At12	70511611	70523390			ZM24At09	67724300	67750624	ChrA09	75739643	75765936
ChrA12	79343860	79354492	TM_1At12	70535564	70546150			ZM24At09	67750625	67760792	ChrA09	75767307	75777498
ChrA12	79453616	79464664	TM_1At12	70829090	70840123			ZM24At09	67764224	67807829	ChrA09	75779910	75823661
ChrA12	79464653	79475316	TM_1At12	70850879	70861564			ZM24At09	67807829	67836928	ChrA09	75823872	75853010
ChrA12	79485460	79499002	TM_1At12	70869586	70883201			ZM24At09	67840126	67853512	ChrA09	75873138	75886528
ChrA12	79533944	79551606	TM_1At12	70919835	70937511			ZM24At09	67853675	67868280	ChrA09	75886528	75901182
ChrA12	79601307	79637131	TM_1At12	71005115	71040865			ZM24At09	67869889	67952679	ChrA09	75908548	75991530
ChrA12	79709215	79685941	TM_1At12	71044535	71067914			ZM24At09	67952672	67970143	ChrA09	75996337	76013819
ChrA12	79833770	79886592	TM_1At12	71144775	71197530			ZM24At09	67978595	67991968	ChrA09	76030024	76043402
ChrA12	79895532	79908000	TM_1At12	71197526	71210018			ZM24At09	67998926	68020375	ChrA09	76054423	76076030
ChrA12	79919473	79932143	TM_1At12	71210013	71222676			ZM24At09	68053163	68084210	ChrA09	76101805	76132828
ChrA12	79944185	79976712	TM_1At12	71241541	71274023			ZM24At09	68090485	68101937	ChrA09	76158744	76170199
ChrA12	79980337	79996620	TM_1At12	71288784	71305201			ZM24At09	68107898	68124253	ChrA09	76176623	76192972
ChrA12	80050332	80060534	TM_1At12	71316350	71326560			ZM24At09	68124252	68143395	ChrA09	76198314	76217403
ChrA12	80069425	80081630	TM_1At12	71328863	71341032			ZM24At09	68150708	68162047	ChrA09	76225866	76237199
ChrA12	80091795	80122807	TM_1At12	71349914	71380930			ZM24At09	68162157	68179374	ChrA09	76237196	76254483
ChrA12	80733718	80752142	TM_1At12	71380926	71399323			ZM24At09	68180449	68207785	ChrA09	76279301	76306804
ChrA12	80761609	80772833	TM_1At12	71412300	71423537			ZM24At09	68245816	68276463	ChrA09	76330917	76361623
ChrA12	80772818	80790470	TM_1At12	71423813	71441476			ZM24At09	68276464	68286587	ChrA09	76361713	76371841
ChrA12	80910717	80895879	TM_1At12	71515478	71530338			ZM24At09	68302443	68314694	ChrA09	76388144	76400458
ChrA12	80955190	80944960	TM_1At12	71465141	71475394			ZM24At09	68339347	68371094	ChrA09	76663326	76695203
ChrA12	80992783	81008771	TM_1At12	72754159	72770105			ZM24At09	68371094	68388780	ChrA09	76695340	76713102
ChrA12	81039466	81051540	TM_1At12	72796092	72808171			ZM24At09	68392417	68411782	ChrA09	76713096	76732419
ChrA12	81082638	81104479	TM_1At12	72860274	72882147			ZM24At09	68412392	68429269	ChrA09	76732918	76749837
ChrA12	81177303	81199722	TM_1At12	72715007	72737368			ZM24At09	68434483	68452612	ChrA09	76756520	76774655
ChrA12	81231664	81259368	TM_1At12	72525334	72553065			ZM24At09	68499790	68528645	ChrA09	76799138	76828187
ChrA12	81271072	81283158	TM_1At12	72564202	72576391			ZM24At09	68535352	68558961	ChrA09	76849296	76872863
ChrA12	81300261	81319741	TM_1At12	72616613	72636021			ZM24At09	68573779	68595743	ChrA09	76891300	76913337
ChrA12	81323432	81333949	TM_1At12	72643128	72653627			ZM24At09	68597981	68612458	ChrA09	76915226	76929722
ChrA12	81332462	81352397	TM_1At12	72685319	72705288			ZM24At09	68612454	68631534	ChrA09	76935823	76954865
ChrA12	81386567	81402718	TM_1At12	72505292	72521472			ZM24At09	68651484	68683644	ChrA09	76963722	76995970
ChrA12	81446943	81464447	TM_1At12	72061255	72078653			ZM24At09	68685913	68722436	ChrA09	77017716	77054279
ChrA12	81467711	81479134	TM_1At12	72078645	72090107			ZM24At09	68741828	68757515	ChrA09	77054273	77070042
ChrA12	81483777	81494034	TM_1At12	72090103	72100376			ZM24At09	68765366	68777090	ChrA09	77076089	77087787
ChrA12	81561308	81545563	TM_1At12	72391209	72406980			ZM24At09	68777087	68805199	ChrA09	77090929	77119064
ChrA12	81586166	81574095	TM_1At12	72362747	72374785			ZM24At09	68810059	68870698	ChrA09	77121038	77181680
ChrA12	81623719	81638780	TM_1At12	72307854	72322899			ZM24At09	68879016	68902564	ChrA09	77184258	77207798
ChrA12	81683797	81672019	TM_1At12	72274492	72286245			ZM24At09	68915534	68925900	ChrA09	77229688	77240076
ChrA12	81727652	81716007	TM_1At12	72199537	72211157			ZM24At09	68931680	68944449	ChrA09	77290686	77303436
ChrA12	81772572	81797344	TM_1At12	72112976	72137724			ZM24At09	68944445	68955605	ChrA09	77306500	77317725
ChrA12	81797340	81829860	TM_1At12	72154560	72187058			ZM24At09	68962074	68975925	ChrA09	77327524	77341365
ChrA12	81829860	81842237	TM_1At12	72187215	72199541			ZM24At09	68994828	69034999	ChrA09	77351099	77391369
ChrA12	81867577	81878708	TM_1At12	71601156	71612309			ZM24At09	69069636	69130365	ChrA09	77402253	77462888
ChrA12	81912577	81928140	TM_1At12	71624195	71639737			ZM24At09	69137228	69149738	ChrA09	77464253	77476787
ChrA12	81931013	81941561	TM_1At12	71640065	71650553			ZM24At09	69197696	69210118	ChrA09	77503663	77516146
ChrA12	81942606	81954330	TM_1At12	71650553	71662308			ZM24At09	69210109	69243086	ChrA09	77527671	77560672
ChrA12	81956059	81968667	TM_1At12	71674979	71687568			ZM24At09	69243237	69289122	ChrA09	77560672	77606808
ChrA12	82002073	81991465	TM_1At12	71798604	71809188			ZM24At09	69293028	69306319	ChrA09	77610485	77623869
ChrA12	82019799	82006236	TM_1At12	71761374	71774933			ZM24At09	69306098	69322747	ChrA09	77623868	77640534
ChrA12	82032148	82019794	TM_1At12	71745925	71758259			ZM24At09	69331099	69344553	ChrA09	77654462	77668024
ChrA12	82050975	82035414	TM_1At12	71730383	71745928			ZM24At09	69344542	69360122	ChrA09	77668054	77683770
ChrA12	82098955	82112518	TM_1At12	73254284	73267849			ZM24At09	69361748	69378225	ChrA09	77696119	77712610
ChrA12	82125481	82157623	TM_1At12	73284687	73316822			ZM24At09	69392028	69416169	ChrA09	77737219	77761325
ChrA12	82177734	82202627	TM_1At12	72986810	73011655			ZM24At09	69416165	69433801	ChrA09	77782560	77800189
ChrA12	82210124	82224907	TM_1At12	73032212	73046996			ZM24At09	69453677	69464252	ChrA09	77812403	77823035
ChrA12	82246973	82258666	TM_1At12	73075967	73087663			ZM24At09	69486653	69546237	ChrA09	77827559	77887184
ChrA12	82275789	82287506	TM_1At12	73097509	73109256			ZM24At09	69559722	69588236	ChrA09	77893706	77922276
ChrA12	82362498	82346687	TM_1At12	73173854	73189626			ZM24At09	69593070	69634944	ChrA09	77922272	77964288
ChrA12	82402681	82383940	TM_1At12	73148117	73166844			ZM24At09	69635867	69652766	ChrA09	77977425	77994436
ChrA12	82470055	82481000	TM_1At12	71862102	71873057			ZM24At09	69655908	69668284	ChrA09	78000269	78012701
ChrA12	82524283	82546285	TM_1At12	71888930	71911004			ZM24At09	69675381	69687335	ChrA09	78028058	78040071
ChrA12	82557539	82573530	TM_1At12	71911006	71926984			ZM24At09	69684965	69716272	ChrA09	78042744	78074323
ChrA12	82584980	82596217	TM_1At12	71949984	71961102			ZM24At09	69716268	69733086	ChrA09	78077113	78093956
ChrA12	82601387	82611516	TM_1At12	71977279	71987483			ZM24At09	69733082	69791788	ChrA09	78104775	78163563
ChrA12	82614153	82628708	TM_1At12	72002757	72017407			ZM24At09	69802463	69816064	ChrA09	78173804	78187405
ChrA12	82629988	82647876	TM_1At12	72022458	72040380			ZM24At09	69820847	69831808	ChrA09	78184934	78195890
ChrA12	82637878	82668737	TM_1At12	72030403	72061262			ZM24At09	69831808	69881439	ChrA09	78196262	78245896
ChrA12	82696826	82752597	TM_1At12	73370652	73426335			ZM24At09	69881434	69920372	ChrA09	78248539	78287482
ChrA12	82821969	82833461	TM_1At12	73449461	73460888			ZM24At09	69927762	69939229	ChrA09	78294548	78306118
ChrA12	82855375	82884550	TM_1At12	73467801	73496850			ZM24At09	69944138	69955663	ChrA09	78311248	78322874
ChrA12	82883074	82896407	TM_1At12	73516575	73529847			ZM24At09	70012300	70040084	ChrA09	78323999	78351816
ChrA12	82896400	82912644	TM_1At12	73530388	73546561			ZM24At09	70048256	70062200	ChrA09	78358371	78372416
ChrA12	82914048	82929672	TM_1At12	73546559	73562198			ZM24At09	70064901	70075855	ChrA09	78372405	78383370
ChrA12	82929638	82966274	TM_1At12	73562199	73598688			ZM24At09	70078632	70102051	ChrA09	78416446	78439928
ChrA12	82970825	83003452	TM_1At12	73608243	73640877			ZM24At09	70098995	70112524	ChrA09	78442654	78456211
ChrA12	83008636	83029980	TM_1At12	73658759	73680168			ZM24At09	70136649	70179621	ChrA09	78470160	78513038
ChrA12	83029976	83042347	TM_1At12	73691333	73703675			ZM24At09	70191406	70201577	ChrA09	78522761	78532911
ChrA12	83067683	83086946	TM_1At12	73721957	73741244			ZM24At09	70207222	70226832	ChrA09	78549551	78569123
ChrA12	83103692	83119561	TM_1At12	73749176	73765050			ZM24At09	70227300	70250259	ChrA09	78569121	78592046
ChrA12	83132244	83144590	TM_1At12	73778618	73791039			ZM24At09	70256798	70284393	ChrA09	78592038	78619620
ChrA12	83144577	83172245	TM_1At12	73791132	73818705			ZM24At09	70292326	70319115	ChrA09	78628758	78655604
ChrA12	83176198	83188914	TM_1At12	73823641	73836305			ZM24At09	70336560	70361321	ChrA09	78670352	78695189
ChrA12	83188956	83205285	TM_1At12	73836293	73852542			ZM24At09	70362807	70389880	ChrA09	78707975	78735074
ChrA12	83221445	83236808	TM_1At12	73884400	73899862			ZM24At09	70392734	70411474	ChrA09	78735070	78753803
ChrA12	83239269	83269839	TM_1At12	73899857	73930294			ZM24At09	70452255	70528204	ChrA09	78791632	78867614
ChrA12	83421867	83456667	TM_1At12	73930289	73964924			ZM24At09	70530276	70580724	ChrA09	78882379	78932911
ChrA12	83461457	83492681	TM_1At12	73964920	73996087			ZM24At09	70594171	70613341	ChrA09	78961695	78980863
ChrA12	83491559	83513326	TM_1At12	73995139	74016884			ZM24At09	70613337	70641058	ChrA09	78983346	79011117
ChrA12	83513334	83561088	TM_1At12	74017073	74064716			ZM24At09	70646057	70665215	ChrA09	79011114	79030374
ChrA12	83561084	83578451	TM_1At12	74070079	74087331			ZM24At09	70665307	70686340	ChrA09	79030372	79051471
ChrA12	83600647	83639757	TM_1At12	74104936	74143855			ZM24At09	70689032	70704177	ChrA09	79056654	79071772
ChrA12	83641501	83655430	TM_1At12	74152353	74166288			ZM24At09	70704163	70731233	ChrA09	79076572	79103633
ChrA12	83658759	83717037	TM_1At12	74166283	74224477			ZM24At09	70731221	70763547	ChrA09	79103743	79136151
ChrA12	83717032	83735152	TM_1At12	74235601	74253660			ZM24At09	70762181	70785256	ChrA09	79173056	79196144
ChrA12	83735145	83767921	TM_1At12	74254303	74287019			ZM24At09	70785256	70825183	ChrA09	79197290	79237209
ChrA12	83803883	83833451	TM_1At12	74320054	74349680			ZM24At09	70825179	70837295	ChrA09	79239331	79251480
ChrA12	83840153	83870840	TM_1At12	74349675	74380345			ZM24At09	70854959	70866439	ChrA09	79260401	79271877
ChrA12	83895057	83939879	TM_1At12	74395453	74440067			ZM24At09	70897968	70928952	ChrA09	79278403	79309460
ChrA12	83939877	83970513	TM_1At12	74448152	74478860			ZM24At09	70945628	70964682	ChrA09	79311644	79330652
ChrA12	83973750	83989851	TM_1At12	74478855	74494898			ZM24At09	70964667	71010811	ChrA09	79331095	79377321
ChrA12	84001267	84020635	TM_1At12	74505524	74524896			ZM24At09	71014947	71042966	ChrA09	79377319	79405398
ChrA12	84038471	84076584	TM_1At12	74524892	74562977			ZM24At09	71064046	71100815	ChrA09	79421363	79458127
ChrA12	84076835	84114300	TM_1At12	74562973	74600386			ZM24At09	71100995	71172963	ChrA09	79458237	79530309
ChrA12	84142402	84154451	TM_1At12	74646118	74658182			ZM24At09	71172960	71187478	ChrA09	79530348	79544901
ChrA12	84151408	84169879	TM_1At12	74660925	74679362			ZM24At09	71197437	71213505	ChrA09	79548191	79564269
ChrA12	84174073	84198034	TM_1At12	74679358	74703277			ZM24At09	71203426	71213525	ChrA09	79554192	79564289
ChrA12	84202837	84222566	TM_1At12	74703272	74722973			ZM24At09	71231344	71260083	ChrA09	79579740	79608322
ChrA12	84273157	84332218	TM_1At12	74748278	74807264			ZM24At09	71264016	71284958	ChrA09	79612441	79633416
ChrA12	84331005	84356912	TM_1At12	74804819	74830583			ZM24At09	71289950	71303367	ChrA09	79633412	79646839
ChrA12	84363215	84385714	TM_1At12	74841854	74864305			ZM24At09	71303363	71314368	ChrA09	79649514	79660593
ChrA12	84392155	84414367	TM_1At12	74864976	74887198			ZM24At09	71318005	71335896	ChrA09	79660588	79678530
ChrA12	84425519	84443775	TM_1At12	74887194	74905262			ZM24At09	71345692	71365730	ChrA09	79688909	79708962
ChrA12	84473066	84498733	TM_1At12	74931997	74957642			ZM24At09	71374537	71387559	ChrA09	79712511	79725636
ChrA12	84505752	84522472	TM_1At12	74965648	74982391			ZM24At09	71396350	71421311	ChrA09	79737042	79761971
ChrA12	84522408	84534700	TM_1At12	74982391	74994673			ZM24At09	71438270	71457188	ChrA09	79785168	79804114
ChrA12	84534862	84547946	TM_1At12	74994665	75007717			ZM24At09	71474405	71494883	ChrA09	79840932	79861384
ChrA12	84570998	84599463	TM_1At12	75040506	75069102			ZM24At09	71514388	71540450	ChrA09	79877235	79903285
ChrA12	84608863	84662741	TM_1At12	75076003	75129830			ZM24At09	71553165	71581208	ChrA09	79908162	79936255
ChrA12	84666845	84694064	TM_1At12	75142022	75169184			ZM24At09	71589147	71608094	ChrA09	79936250	79955225
ChrA12	84694562	84757399	TM_1At12	75169622	75232484			ZM24At09	71619717	71651335	ChrA09	79969958	80001492
ChrA12	84796249	84815798	TM_1At12	75241941	75261488			ZM24At09	71660387	71672526	ChrA09	80008884	80021008
ChrA12	84878086	84888289	TM_1At12	75313161	75323359			ZM24At09	71675671	71714138	ChrA09	80020913	80059495
ChrA12	85158974	85178608	TM_1At12	75831038	75850627			ZM24At09	71714136	71738302	ChrA09	80060420	80084659
ChrA12	85315304	85325841	TM_1At12	75401688	75412182			ZM24At09	71741352	71761034	ChrA09	80084655	80104399
ChrA12	85325280	85344018	TM_1At12	75411414	75430144			ZM24At09	71761127	71777481	ChrA09	80104582	80120983
ChrA12	85334042	85355548	TM_1At12	75420174	75441630			ZM24At09	71799673	71815472	ChrA09	80142887	80158712
ChrA12	85370181	85381151	TM_1At12	75464574	75475521			ZM24At09	71815579	71855252	ChrA09	80158712	80198408
ChrA12	85394499	85410728	TM_1At12	75478574	75494789			ZM24At09	71855248	71889137	ChrA09	80208568	80242503
ChrA12	85410728	85427164	TM_1At12	75494901	75511311			ZM24At09	71894524	71921089	ChrA09	80248776	80275318
ChrA12	85427352	85444595	TM_1At12	75511313	75528595			ZM24At09	71923769	71943984	ChrA09	80275314	80295613
ChrA12	85449364	85468906	TM_1At12	75528593	75548110			ZM24At09	71946408	71959279	ChrA09	80295610	80308442
ChrA12	85477903	85500593	TM_1At12	75572009	75594831			ZM24At09	71959277	71987409	ChrA09	80314755	80343044
ChrA12	85500591	85513341	TM_1At12	75603357	75616086			ZM24At09	72015730	72042311	ChrA09	80349848	80376456
ChrA12	85513481	85543153	TM_1At12	75616087	75645788			ZM24At09	72044728	72062225	ChrA09	80376452	80394039
ChrA12	85542978	85558115	TM_1At12	75645792	75660900			ZM24At09	72062422	72078208	ChrA09	80394100	80409954
ChrA12	85561185	85597735	TM_1At12	75661416	75697956			ZM24At09	72101448	72115974	ChrA09	80448568	80463051
ChrA12	85597719	85614944	TM_1At12	75698044	75715304			ZM24At09	72129962	72142310	ChrA09	80463081	80475361
ChrA12	85614944	85632556	TM_1At12	75716210	75733823			ZM24At09	72148559	72181872	ChrA09	80478382	80511860
ChrA12	85639496	85653585	TM_1At12	75750956	75764892			ZM24At09	72183274	72235086	ChrA09	80524734	80576615
ChrA12	85692792	85720192	TM_1At12	75765813	75793271			ZM24At09	72237853	72284789	ChrA09	80576608	80623636
ChrA12	85725467	85755241	TM_1At12	75798815	75828538			ZM24At09	72288525	72302434	ChrA09	80623633	80637495
ChrA12	85773357	85791825	TM_1At12	75897691	75916185			ZM24At09	72302809	72328290	ChrA09	80637492	80662983
ChrA12	85817184	85833246	TM_1At12	75944025	75960042			ZM24At09	72328288	72345533	ChrA09	80669586	80686828
ChrA12	85833197	85851619	TM_1At12	75959362	75977701			ZM24At09	72373751	72420448	ChrA09	80707491	80754135
ChrA12	85859544	85873360	TM_1At12	75981758	75995534			ZM24At09	72436651	72450978	ChrA09	80761374	80775687
ChrA12	85876442	85889073	TM_1At12	75995530	76008071			ZM24At09	72506501	72520517	ChrA09	80805891	80819905
ChrA12	85898671	85912182	TM_1At12	76021964	76035410			ZM24At09	72522512	72573727	ChrA09	80829929	80881030
ChrA12	85922510	85936554	TM_1At12	76035406	76049421			ZM24At09	72573723	72623644	ChrA09	80889938	80939971
ChrA12	85943230	85957994	TM_1At12	76049419	76064043			ZM24At09	72627049	72649095	ChrA09	80952982	80974985
ChrA12	85958004	86002119	TM_1At12	76064741	76108759			ZM24At09	72649127	72667320	ChrA09	80974980	80993207
ChrA12	86002161	86020874	TM_1At12	76108754	76127520			ZM24At09	72669778	72693071	ChrA09	80993201	81016511
ChrA12	86026812	86039757	TM_1At12	76147961	76160962			ZM24At09	72693432	72711277	ChrA09	81021183	81039162
ChrA12	86043643	86056956	TM_1At12	76160957	76174245			ZM24At09	72719471	72749514	ChrA09	81047864	81078019
ChrA12	86065762	86077695	TM_1At12	76182414	76194361			ZM24At09	72754762	72777981	ChrA09	81078014	81101245
ChrA12	86101584	86116151	TM_1At12	76204294	76218914			ZM24At09	72800905	72816944	ChrA09	81123853	81139957
ChrA12	86116223	86132701	TM_1At12	76227590	76244021			ZM24At09	72817221	72838037	ChrA09	81139966	81160813
ChrA12	86155606	86188932	TM_1At12	76277759	76311128			ZM24At09	72845869	72858614	ChrA09	81168825	81181435
ChrA12	86189068	86228669	TM_1At12	76311123	76350638			ZM24At09	72876036	72898564	ChrA09	81188754	81211317
ChrA12	86253121	86275727	TM_1At12	76360410	76382987			ZM24At09	72900817	72943891	ChrA09	81228540	81271707
ChrA12	86305299	86331338	TM_1At12	76403546	76429657			ZM24At09	72957709	72969408	ChrA09	81289885	81301584
ChrA12	86370357	86390712	TM_1At12	76459845	76480155			ZM24At09	72990013	73002145	ChrA09	81303411	81315538
ChrA12	86401836	86414200	TM_1At12	76480151	76492514			ZM24At09	73002362	73043491	ChrA09	81315543	81356787
ChrA12	86432104	86473022	TM_1At12	76508169	76548925			ZM24At09	73080230	73092153	ChrA09	81390872	81402711
ChrA12	86473268	86485297	TM_1At12	76548979	76561038			ZM24At09	73096589	73112549	ChrA09	81416961	81432916
ChrA12	86500704	86522074	TM_1At12	76561033	76582463			ZM24At09	73113210	73137391	ChrA09	81432574	81456707
ChrA12	86531359	86545658	TM_1At12	76604709	76618952			ZM24At09	73137385	73182833	ChrA09	81461513	81506921
ChrA12	86545654	86561711	TM_1At12	76620636	76636647			ZM24At09	73182062	73205335	ChrA09	81520816	81544006
ChrA12	86585502	86600453	TM_1At12	76641251	76656085			ZM24At09	73208972	73230277	ChrA09	81544003	81565592
ChrA12	86626639	86681978	TM_1At12	76662663	76717985			ZM24At09	73272157	73313625	ChrA09	81598398	81639857
ChrA12	86686113	86705857	TM_1At12	76719255	76739015			ZM24At09	73330117	73342441	ChrA09	81660802	81673168
ChrA12	86708155	86751477	TM_1At12	76741813	76785133			ZM24At09	73348215	73399616	ChrA09	81675727	81727185
ChrA12	86753502	86784583	TM_1At12	76798304	76829256			ZM24At09	73407439	73424083	ChrA09	81731257	81747853
ChrA12	86787533	86823466	TM_1At12	76863522	76899345			ZM24At09	73443407	73466365	ChrA09	81756804	81779798
ChrA12	86849393	86859635	TM_1At12	76927537	76937785			ZM24At09	73473742	73492246	ChrA09	81835303	81853773
ChrA12	86880632	86890992	TM_1At12	76948797	76959141			ZM24At09	73492361	73518043	ChrA09	81853772	81879526
ChrA12	86947223	86978674	TM_1At12	76993475	77024959			ZM24At09	73534358	73555608	ChrA09	81902139	81923362
ChrA12	87029880	87048997	TM_1At12	77040081	77059145			ZM24At09	73640418	73652795	ChrA09	81973922	81986318
ChrA12	87065014	87081019	TM_1At12	77060647	77076659			ZM24At09	73652791	73664126	ChrA09	82012839	82024170
ChrA12	87085654	87101760	TM_1At12	77078372	77094409			ZM24At09	73694554	73716320	ChrA09	82073433	82095339
ChrA12	87121660	87158674	TM_1At12	77111529	77148503			ZM24At09	73716834	73741392	ChrA09	82095336	82119953
ChrA12	87163095	87209583	TM_1At12	77157149	77203636			ZM24At09	73750709	73764905	ChrA09	82123672	82137876
ChrA12	87209575	87257997	TM_1At12	77205121	77253398			ZM24At09	73784054	73803647	ChrA09	82148393	82167926
ChrA12	87258990	87269206	TM_1At12	77254084	77264264			ZM24At09	73806172	73823432	ChrA09	82171532	82188863
ChrA12	87279599	87292418	TM_1At12	77273980	77286823			ZM24At09	73823337	73847330	ChrA09	82189049	82213029
ChrA12	87385302	87398502	TM_1At12	77284934	77298097			ZM24At09	73859010	73872193	ChrA09	82248670	82261968
ChrA12	87404088	87432835	TM_1At12	77298091	77326881			ZM24At09	73873185	73885281	ChrA09	82281699	82293832
ChrA12	87432837	87446243	TM_1At12	77327033	77340459			ZM24At09	73885404	73898184	ChrA09	82293826	82306646
ChrA12	87446241	87476225	TM_1At12	77357163	77386995			ZM24At09	73898311	73946766	ChrA09	82306657	82355187
ChrA12	87480986	87503847	TM_1At12	77386993	77409822			ZM24At09	73946765	73969192	ChrA09	82355147	82377533
ChrA12	87504238	87517609	TM_1At12	77412581	77425942			ZM24At09	73969188	73999262	ChrA09	82380213	82410287
ChrA12	87521429	87561235	TM_1At12	77435052	77474842			ZM24At09	74011784	74055160	ChrA09	82441674	82485085
ChrA12	87600265	87642773	TM_1At12	77478289	77520695			ZM24At09	74070837	74108156	ChrA09	82503744	82541023
ChrA12	87712125	87733455	TM_1At12	77520699	77541995			ZM24At09	74113197	74133830	ChrA09	82544122	82564920
ChrA12	87734134	87745794	TM_1At12	77542006	77553667			ZM24At09	74162382	74197055	ChrA09	82578083	82612815
ChrA12	87746009	87760506	TM_1At12	77553679	77568188			ZM24At09	74230410	74267761	ChrA09	82644875	82682253
ChrA12	87763731	87796659	TM_1At12	77568613	77601549			ZM24At09	74267761	74281152	ChrA09	82683080	82696478
ChrA12	87796844	87808661	TM_1At12	77604607	77616429			ZM24At09	74286391	74300756	ChrA09	82696474	82710859
ChrA12	87801613	87821225	TM_1At12	77616536	77636066			ZM24At09	74315465	74335719	ChrA09	82710854	82731101
ChrA12	87840988	87858569	TM_1At12	77646184	77663779			ZM24At09	74336511	74347846	ChrA09	82739447	82750773
ChrA12	87863368	87901227	TM_1At12	77663775	77701585			ZM24At09	74376066	74395703	ChrA09	82782602	82802246
ChrA12	87927784	87950526	TM_1At12	77710891	77733629			ZM24At09	74395795	74413525	ChrA09	82802242	82820064
ChrA12	87950522	87976352	TM_1At12	77738894	77764741			ZM24At09	74415712	74431904	ChrA09	82821599	82837806
ChrA12	87976522	87992843	TM_1At12	77764717	77781031			ZM24At09	74443950	74456727	ChrA09	82844931	82857717
ChrA12	88019834	88032296	TM_1At12	77797641	77809966			ZM24At09	74467300	74498276	ChrA09	82861244	82892273
ChrA12	88032309	88059689	TM_1At12	77826963	77854281			ZM24At09	74498060	74518601	ChrA09	82892271	82913002
ChrA12	88082744	88105197	TM_1At12	77877687	77900089			ZM24At09	74521578	74557018	ChrA09	82912998	82948422
ChrA12	88155558	88179999	TM_1At12	77910054	77934309			ZM24At09	74562254	74576793	ChrA09	82948418	82963012
ChrA12	88209956	88223874	TM_1At12	77956951	77970913			ZM24At09	74580130	74616050	ChrA09	82972248	83008073
ChrA12	88224104	88234449	TM_1At12	77971017	77981326			ZM24At09	74619588	74636285	ChrA09	83011397	83028124
ChrA12	88249552	88261473	TM_1At12	77996312	78008303			ZM24At09	74636380	74653877	ChrA09	83028373	83045876
ChrA12	88266365	88297124	TM_1At12	78005290	78035930			ZM24At09	74658969	74673559	ChrA09	83047412	83062053
ChrA12	88306947	88317845	TM_1At12	78035925	78046858			ZM24At09	74674263	74687407	ChrA09	83067664	83080856
ChrA12	88322790	88337173	TM_1At12	78054972	78069340			ZM24At09	74692617	74706625	ChrA09	83085794	83099899
ChrA12	88337242	88375576	TM_1At12	78069331	78107707			ZM24At09	74717488	74744497	ChrA09	83112273	83139319
ChrA12	88382213	88407804	TM_1At12	78111626	78137127			ZM24At09	74753179	74766537	ChrA09	83147984	83161303
ChrA12	88407807	88436820	TM_1At12	78137644	78166629			ZM24At09	74766533	74801357	ChrA09	83161339	83196309
ChrA12	88444510	88502092	TM_1At12	78169414	78226744			ZM24At09	74830323	74874971	ChrA09	83229502	83274150
ChrA12	88506664	88530151	TM_1At12	78238097	78261592			ZM24At09	74877848	74890566	ChrA09	83277234	83289941
ChrA12	88531343	88548740	TM_1At12	78262783	78280210			ZM24At09	74890967	74902045	ChrA09	83289937	83300927
ChrA12	88557902	88584122	TM_1At12	78283855	78310007			ZM24At09	74914751	74929633	ChrA09	83328929	83343935
ChrA12	88593629	88609712	TM_1At12	78334865	78350963			ZM24At09	74938469	74955471	ChrA09	83352331	83369397
ChrA12	88623802	88655406	TM_1At12	78350958	78382658			ZM24At09	74955472	75004421	ChrA09	83369565	83418498
ChrA12	88737748	88754449	TM_1At12	78406402	78423031			ZM24At09	75007177	75048207	ChrA09	83418495	83459577
ChrA12	88772668	88762616	TM_1At12	10918864	10929002			ZM24At09	75054420	75067829	ChrA09	83462761	83476238
ChrA12	88775222	88794555	TM_1At12	78434296	78453598			ZM24At09	75078839	75088994	ChrA09	83489589	83499705
ChrA12	88794392	88837510	TM_1At12	78453599	78496737			ZM24At09	75088989	75117698	ChrA09	83505039	83533725
ChrA12	88837506	88881522	TM_1At12	78507255	78551263			ZM24At09	75117715	75129870	ChrA09	83533648	83545859
ChrA12	88881521	88913468	TM_1At12	78551614	78583577			ZM24At09	75142513	75154161	ChrA09	83561387	83573084
ChrA12	88914332	88960813	TM_1At12	78583604	78629934			ZM24At09	75154131	75164784	ChrA09	83573113	83583803
ChrA12	88960813	89003182	TM_1At12	78630061	78672421			ZM24At09	75164780	75176168	ChrA09	83586475	83597876
ChrA12	89000512	89023369	TM_1At12	78679950	78702805			ZM24At09	75230238	75292117	ChrA09	83698320	83760373
[truncated: 34,045 more rows]

## Sheet: Figure 1b
G. arboreum	Start Position	End Postiton	TM-1	Start Position	End Postiton				ZM24	Start Position	End Postiton	G. arboreum	Start Position	End Postiton
Chr02	35235	47003	TM_1Dt01	1	11826				ZM_24Dt08	92799	107799	Chr04	59228	74286
Chr02	52694	64631	TM_1Dt01	11826	23707				ZM_24Dt08	108538	116870	Chr04	80864	89154
Chr02	64626	72761	TM_1Dt01	27395	35470				ZM_24Dt08	125747	167025	Chr04	89585	130885
Chr02	72761	107464	TM_1Dt01	43103	77814				ZM_24Dt08	172548	229249	Chr04	130882	187613
Chr02	107460	133433	TM_1Dt01	82778	108673				ZM_24Dt08	233815	244334	Chr04	192710	203229
Chr02	133134	172388	TM_1Dt01	108673	147935				ZM_24Dt08	244483	265092	Chr04	203229	223747
Chr02	172385	203684	TM_1Dt01	148117	179487				ZM_24Dt08	265181	272843	Chr04	223738	231425
Chr02	205296	212838	TM_1Dt01	179721	187118				ZM_24Dt08	276189	282347	Chr04	231771	237989
Chr02	223328	232732	TM_1Dt01	201948	211311				ZM_24Dt08	287697	293129	Chr04	237985	243395
Chr02	236428	246235	TM_1Dt01	215270	224977				ZM_24Dt08	310884	339173	Chr04	270691	299013
Chr02	246240	252176	TM_1Dt01	224915	230766				ZM_24Dt08	342343	363337	Chr04	301794	322685
Chr02	252177	263789	TM_1Dt01	230663	242261				ZM_24Dt08	369601	394275	Chr04	341265	366018
Chr02	263789	288752	TM_1Dt01	243459	268365				ZM_24Dt08	395814	401584	Chr04	367195	372903
Chr02	288744	302333	TM_1Dt01	269598	283157				ZM_24Dt08	402676	413866	Chr04	372892	383990
Chr02	310052	324988	TM_1Dt01	283364	298244				ZM_24Dt08	413872	421038	Chr04	384105	391135
Chr02	325026	331485	TM_1Dt01	298233	304760				ZM_24Dt08	421147	435787	Chr04	391133	405691
Chr02	331488	340771	TM_1Dt01	304916	314131				ZM_24Dt08	435826	441776	Chr04	405911	412018
Chr02	357182	363536	TM_1Dt01	319058	325399				ZM_24Dt08	441807	451791	Chr04	417900	427914
Chr02	378968	396545	TM_1Dt01	341929	359600				ZM_24Dt08	465020	478811	Chr04	434709	448228
Chr02	396533	415139	TM_1Dt01	360579	379207				ZM_24Dt08	479272	489770	Chr04	448212	458785
Chr02	415196	423334	TM_1Dt01	387644	395734				ZM_24Dt08	495645	513602	Chr04	467639	485579
Chr02	423787	445888	TM_1Dt01	396623	419024				ZM_24Dt08	518518	527000	Chr04	498085	506534
Chr02	451740	458327	TM_1Dt01	426330	432881				ZM_24Dt08	528538	542849	Chr04	508078	522373
Chr02	463938	473944	TM_1Dt01	438924	448996				ZM_24Dt08	543179	572718	Chr04	522704	552215
Chr02	473939	500296	TM_1Dt01	449078	475431				ZM_24Dt08	573219	587421	Chr04	552350	566335
Chr02	504003	518011	TM_1Dt01	481463	495560				ZM_24Dt08	587446	619638	Chr04	566312	598364
Chr02	521407	535734	TM_1Dt01	511908	526281				ZM_24Dt08	619791	635661	Chr04	598364	614205
Chr02	536223	541781	TM_1Dt01	526274	531780				ZM_24Dt08	643263	657482	Chr04	616518	630763
Chr02	545484	559764	TM_1Dt01	535388	549780				ZM_24Dt08	658654	667833	Chr04	635080	644053
Chr02	564051	571863	TM_1Dt01	560704	568535				ZM_24Dt08	676907	684876	Chr04	649319	657276
Chr02	576290	581447	TM_1Dt01	572774	577913				ZM_24Dt08	689887	695690	Chr04	661302	667064
Chr02	582412	587983	TM_1Dt01	578652	584230				ZM_24Dt08	705905	722406	Chr04	672348	688746
Chr02	596368	603582	TM_1Dt01	596869	604071				ZM_24Dt08	722418	741910	Chr04	688876	708399
Chr02	604604	624496	TM_1Dt01	606420	626203				ZM_24Dt08	752293	768562	Chr04	717063	733266
Chr02	626497	636823	TM_1Dt01	628710	638918				ZM_24Dt08	768561	781312	Chr04	733385	746165
Chr02	636827	645648	TM_1Dt01	638795	647476				ZM_24Dt08	781718	795367	Chr04	746156	759569
Chr02	649751	661514	TM_1Dt01	655102	666861				ZM_24Dt08	795399	800772	Chr04	759557	764868
Chr02	661515	668253	TM_1Dt01	667076	673859				ZM_24Dt08	838033	866252	Chr04	771535	799483
Chr02	675593	682319	TM_1Dt01	682534	689257				ZM_24Dt08	869621	874943	Chr04	801199	806508
Chr02	713907	719806	TM_1Dt01	727650	733411				ZM_24Dt08	879122	888715	Chr04	807832	817553
Chr02	725156	740047	TM_1Dt01	738482	753437				ZM_24Dt08	911741	916996	Chr04	818269	823551
Chr02	728852	748516	TM_1Dt01	753540	773116				ZM_24Dt08	916996	926814	Chr04	823671	833475
Chr02	748693	760121	TM_1Dt01	774078	785843				ZM_24Dt08	927605	957286	Chr04	833460	863181
Chr02	760244	768751	TM_1Dt01	785843	794476				ZM_24Dt08	959881	973221	Chr04	863179	876667
Chr02	768724	780498	TM_1Dt01	794585	806444				ZM_24Dt08	972921	980501	Chr04	876129	883692
Chr02	780490	814978	TM_1Dt01	807202	841701				ZM_24Dt08	980596	986137	Chr04	883694	889105
Chr02	824841	834249	TM_1Dt01	848897	858412				ZM_24Dt08	988788	1011991	Chr04	891326	914505
Chr02	834372	842526	TM_1Dt01	858418	866663				ZM_24Dt08	1012000	1019617	Chr04	914656	922131
Chr02	843822	851730	TM_1Dt01	866655	874753				ZM_24Dt08	1023065	1031117	Chr04	925946	934043
Chr02	870499	876401	TM_1Dt01	904231	910200				ZM_24Dt08	1031161	1036384	Chr04	934909	940169
Chr02	876407	885358	TM_1Dt01	910833	919868				ZM_24Dt08	1036514	1042667	Chr04	941241	947384
Chr02	899921	915150	TM_1Dt01	950389	965608				ZM_24Dt08	1042661	1054584	Chr04	947583	959465
Chr02	915250	923224	TM_1Dt01	963335	971264				ZM_24Dt08	1060126	1066959	Chr04	962137	968957
Chr02	925903	942451	TM_1Dt01	968888	985541				ZM_24Dt08	1067493	1075630	Chr04	969025	977206
Chr02	942447	948599	TM_1Dt01	993514	999673				ZM_24Dt08	1075680	1081199	Chr04	977200	982678
Chr02	948705	961822	TM_1Dt01	1001011	1014181				ZM_24Dt08	1081191	1090218	Chr04	983989	992894
Chr02	961958	972072	TM_1Dt01	1014256	1024342				ZM_24Dt08	1090753	1110284	Chr04	992888	1012411
Chr02	978191	989166	TM_1Dt01	1030937	1041768				ZM_24Dt08	1127259	1170420	Chr04	1016745	1059830
Chr02	990078	1001248	TM_1Dt01	1042889	1054056				ZM_24Dt08	1175412	1181173	Chr04	1064746	1070564
Chr02	1003601	1012692	TM_1Dt01	1057060	1066231				ZM_24Dt08	1203473	1213022	Chr04	1078802	1088355
Chr02	1012692	1030764	TM_1Dt01	1066384	1084419				ZM_24Dt08	1253211	1266310	Chr04	1093273	1106323
Chr02	1036743	1056351	TM_1Dt01	1091080	1110625				ZM_24Dt08	1277230	1294637	Chr04	1125952	1143251
Chr02	1056401	1077915	TM_1Dt01	1111133	1132612				ZM_24Dt08	1298964	1312843	Chr04	1152205	1166152
Chr02	1084110	1095619	TM_1Dt01	1139103	1150624				ZM_24Dt08	1320942	1336016	Chr04	1166307	1181141
Chr02	1095909	1108600	TM_1Dt01	1150633	1163388				ZM_24Dt08	1332929	1338005	Chr04	1195527	1200558
Chr02	1108604	1135480	TM_1Dt01	1163701	1190596				ZM_24Dt08	1338661	1343972	Chr04	1200555	1205715
Chr02	1132356	1144628	TM_1Dt01	1190697	1202848				ZM_24Dt08	1345904	1369322	Chr04	1207840	1231059
Chr02	1149184	1164716	TM_1Dt01	1210211	1225679				ZM_24Dt08	1370632	1380026	Chr04	1232409	1241769
Chr02	1165235	1173980	TM_1Dt01	1226488	1235265				ZM_24Dt08	1384030	1390433	Chr04	1244764	1251235
Chr02	1176251	1185435	TM_1Dt01	1236435	1245492				ZM_24Dt08	1391834	1401724	Chr04	1260969	1270732
Chr02	1190222	1200875	TM_1Dt01	1249188	1259951				ZM_24Dt08	1408601	1418578	Chr04	1273444	1283444
Chr02	1200887	1207084	TM_1Dt01	1260277	1266453				ZM_24Dt08	1422573	1475109	Chr04	1283443	1335935
Chr02	1211406	1225875	TM_1Dt01	1270999	1285543				ZM_24Dt08	1475109	1502327	Chr04	1335720	1363086
Chr02	1227196	1247725	TM_1Dt01	1286282	1306632				ZM_24Dt08	1502450	1511731	Chr04	1363089	1372532
Chr02	1275270	1280975	TM_1Dt01	1331145	1336841				ZM_24Dt08	1511867	1524123	Chr04	1372532	1384738
Chr02	1290114	1284054	TM_1Dt01	1371463	1377574				ZM_24Dt08	1524123	1532636	Chr04	1384829	1393297
Chr02	1309734	1314836	TM_1Dt01	1370180	1375286				ZM_24Dt08	1532762	1540868	Chr04	1393297	1401404
Chr02	1327712	1337622	TM_1Dt01	1477691	1487623				ZM_24Dt08	1541051	1555638	Chr04	1401523	1416152
Chr02	1339817	1345711	TM_1Dt01	1490338	1496214				ZM_24Dt08	1555621	1578095	Chr04	1417053	1439425
Chr02	1346481	1352286	TM_1Dt01	1496211	1501917				ZM_24Dt08	1581249	1595733	Chr04	1442985	1457424
Chr02	1355391	1370106	TM_1Dt01	1511013	1525695				ZM_24Dt08	1595856	1604327	Chr04	1457453	1465958
Chr02	1370105	1391371	TM_1Dt01	1526171	1547348				ZM_24Dt08	1604943	1621390	Chr04	1465954	1482359
Chr02	1397430	1405772	TM_1Dt01	1552125	1560455				ZM_24Dt08	1628254	1649783	Chr04	1482356	1503936
Chr02	1407406	1422142	TM_1Dt01	1561833	1576577				ZM_24Dt08	1654486	1660300	Chr04	1507980	1513768
Chr02	1424163	1429739	TM_1Dt01	1578202	1583792				ZM_24Dt08	1664770	1669901	Chr04	1518878	1524037
Chr02	1430235	1436915	TM_1Dt01	1584208	1590865				ZM_24Dt08	1679148	1687889	Chr04	1528775	1537555
Chr02	1437419	1450298	TM_1Dt01	1590863	1603759				ZM_24Dt08	1687891	1695680	Chr04	1537665	1545434
Chr02	1450554	1456663	TM_1Dt01	1603804	1609907				ZM_24Dt08	1696269	1713349	Chr04	1547051	1564114
Chr02	1464499	1477213	TM_1Dt01	1609907	1622496				ZM_24Dt08	1718047	1731368	Chr04	1570957	1584177
Chr02	1477537	1484212	TM_1Dt01	1622990	1629632				ZM_24Dt08	1738964	1745590	Chr04	1599570	1606103
Chr02	1484616	1500044	TM_1Dt01	1629623	1645164				ZM_24Dt08	1750297	1760683	Chr04	1612304	1622587
Chr02	1505940	1518750	TM_1Dt01	1651713	1664744				ZM_24Dt08	1767211	1773006	Chr04	1627327	1633010
Chr02	1519885	1525007	TM_1Dt01	1665866	1671015				ZM_24Dt08	1778710	1785015	Chr04	1637074	1643393
Chr02	1524998	1530849	TM_1Dt01	1671079	1676756				ZM_24Dt08	1791979	1812132	Chr04	1653272	1673246
Chr02	1534055	1539933	TM_1Dt01	1680805	1686745				ZM_24Dt08	1812523	1818430	Chr04	1673621	1679580
Chr02	1543166	1549270	TM_1Dt01	1690543	1696670				ZM_24Dt08	1822705	1876555	Chr04	1688237	1742079
Chr02	1550963	1564356	TM_1Dt01	1698165	1711615				ZM_24Dt08	1876819	1898294	Chr04	1742098	1763574
Chr02	1566618	1584909	TM_1Dt01	1714575	1732974				ZM_24Dt08	1912957	1919670	Chr04	1767646	1774378
Chr02	1585883	1594780	TM_1Dt01	1733494	1742547				ZM_24Dt08	1970945	1980791	Chr04	1797635	1807322
Chr02	1596633	1603032	TM_1Dt01	1744306	1750707				ZM_24Dt08	1984365	2000396	Chr04	1819509	1835497
Chr02	1603028	1642567	TM_1Dt01	1768494	1808076				ZM_24Dt08	2003220	2009074	Chr04	1836773	1842626
Chr02	1645926	1656656	TM_1Dt01	1808069	1818999				ZM_24Dt08	2013895	2022095	Chr04	1842621	1850888
Chr02	1656647	1662857	TM_1Dt01	1822132	1828417				ZM_24Dt08	2022908	2059209	Chr04	1850925	1887075
Chr02	1664242	1683473	TM_1Dt01	1829724	1848988				ZM_24Dt08	2064436	2110457	Chr04	1891424	1937219
Chr02	1683464	1703093	TM_1Dt01	1849401	1869146				ZM_24Dt08	2110700	2126125	Chr04	1937222	1952546
Chr02	1703128	1709751	TM_1Dt01	1869125	1875762				ZM_24Dt08	2133791	2145444	Chr04	1952542	1964197
Chr02	1712489	1724827	TM_1Dt01	1883582	1895936				ZM_24Dt08	2153606	2213260	Chr04	1973228	2032675
Chr02	1738826	1745937	TM_1Dt01	1895932	1903120				ZM_24Dt08	2213247	2222501	Chr04	2033089	2042277
Chr02	1745929	1751710	TM_1Dt01	1903250	1909091				ZM_24Dt08	2234808	2243490	Chr04	2052715	2061312
Chr02	1755617	1763135	TM_1Dt01	1916077	1923613				ZM_24Dt08	2243483	2249856	Chr04	2062564	2069034
Chr02	1765178	1787851	TM_1Dt01	1926894	1949491				ZM_24Dt08	2253734	2259851	Chr04	2072097	2078127
Chr02	1787846	1798717	TM_1Dt01	1954588	1965445				ZM_24Dt08	2263562	2307192	Chr04	2078529	2122172
Chr02	1798663	1820927	TM_1Dt01	1966123	1988405				ZM_24Dt08	2307617	2316382	Chr04	2122164	2130990
Chr02	1832256	1844011	TM_1Dt01	1997877	2009685				ZM_24Dt08	2317277	2326725	Chr04	2132752	2142230
Chr02	1844153	1853861	TM_1Dt01	2009889	2019635				ZM_24Dt08	2330012	2335415	Chr04	2145737	2151186
Chr02	1867160	1888137	TM_1Dt01	2028752	2049694				ZM_24Dt08	2335416	2362985	Chr04	2151334	2178779
Chr02	1894083	1902819	TM_1Dt01	2052604	2061292				ZM_24Dt08	2363864	2386527	Chr04	2179834	2202595
Chr02	1925356	1932626	TM_1Dt01	2066475	2073785				ZM_24Dt08	2386948	2414970	Chr04	2202593	2230541
Chr02	1933061	1950936	TM_1Dt01	2073771	2091652				ZM_24Dt08	2420667	2427202	Chr04	2235942	2242456
Chr02	1950936	1964056	TM_1Dt01	2091757	2104950				ZM_24Dt08	2440441	2453855	Chr04	2243116	2256477
Chr02	1953915	1972885	TM_1Dt01	2124166	2143166				ZM_24Dt08	2454048	2473243	Chr04	2256467	2275731
Chr02	1982201	1998355	TM_1Dt01	2147892	2164124				ZM_24Dt08	2474378	2484454	Chr04	2277998	2288112
Chr02	1998350	2005416	TM_1Dt01	2164295	2171393				ZM_24Dt08	2484863	2498411	Chr04	2290421	2303808
Chr02	2005725	2015711	TM_1Dt01	2171585	2181552				ZM_24Dt08	2498411	2504457	Chr04	2303930	2310020
Chr02	2015759	2022770	TM_1Dt01	2181550	2188502				ZM_24Dt08	2530589	2539705	Chr04	2318298	2327362
Chr02	2022586	2031682	TM_1Dt01	2188461	2197583				ZM_24Dt08	2543325	2548686	Chr04	2331512	2336858
Chr02	2032855	2048475	TM_1Dt01	2198931	2214537				ZM_24Dt08	2563598	2581832	Chr04	2346139	2364261
Chr02	2065915	2104222	TM_1Dt01	2226613	2265048				ZM_24Dt08	2581649	2598232	Chr04	2364260	2380837
Chr02	2104346	2125421	TM_1Dt01	2265050	2286264				ZM_24Dt08	2598243	2607187	Chr04	2380941	2389733
Chr02	2134425	2140242	TM_1Dt01	2297077	2302877				ZM_24Dt08	2613216	2620777	Chr04	2396991	2404605
Chr02	2140348	2163913	TM_1Dt01	2302883	2326400				ZM_24Dt08	2623520	2631077	Chr04	2406956	2414453
Chr02	2170331	2184107	TM_1Dt01	2332333	2345947				ZM_24Dt08	2640719	2648106	Chr04	2418531	2425890
Chr02	2193260	2203529	TM_1Dt01	2378749	2389031				ZM_24Dt08	2654613	2666954	Chr04	2443155	2455501
Chr02	2203698	2264834	TM_1Dt01	2389106	2450235				ZM_24Dt08	2671838	2678294	Chr04	2462970	2469462
Chr02	2280183	2335457	TM_1Dt01	2456342	2511545				ZM_24Dt08	2679778	2741320	Chr04	2470475	2531880
Chr02	2339205	2344786	TM_1Dt01	2515721	2521462				ZM_24Dt08	2746965	2758870	Chr04	2536830	2548735
Chr02	2350595	2355698	TM_1Dt01	2525222	2530316				ZM_24Dt08	2763098	2786142	Chr04	2564314	2587190
Chr02	2355695	2385126	TM_1Dt01	2530929	2560349				ZM_24Dt08	2786144	2808300	Chr04	2587291	2609441
Chr02	2386780	2406149	TM_1Dt01	2579124	2598520				ZM_24Dt08	2815778	2832394	Chr04	2648038	2664553
Chr02	2406159	2422977	TM_1Dt01	2599259	2616077				ZM_24Dt08	2835480	2850919	Chr04	2664769	2680239
Chr02	2422978	2479662	TM_1Dt01	2616182	2672793				ZM_24Dt08	2850847	2875597	Chr04	2680241	2705071
Chr02	2479662	2484991	TM_1Dt01	2672885	2678121				ZM_24Dt08	2885845	2891827	Chr04	2709628	2715554
Chr02	2485409	2513928	TM_1Dt01	2678123	2706598				ZM_24Dt08	2892177	2899863	Chr04	2715547	2723199
Chr02	2552158	2579338	TM_1Dt01	2722015	2749209				ZM_24Dt08	2900710	2909901	Chr04	2724422	2733578
Chr02	2579325	2588759	TM_1Dt01	2749240	2758630				ZM_24Dt08	2929553	2942617	Chr04	2738754	2751795
Chr02	2615998	2631746	TM_1Dt01	2789005	2804744				ZM_24Dt08	2942691	2957201	Chr04	2752006	2766491
Chr02	2629456	2639168	TM_1Dt01	2815629	2825396				ZM_24Dt08	2957794	2968512	Chr04	2766485	2777306
Chr02	2642885	2650058	TM_1Dt01	2829549	2836714				ZM_24Dt08	2972180	2983585	Chr04	2777937	2789347
Chr02	2650058	2665112	TM_1Dt01	2861466	2876559				ZM_24Dt08	2983775	2992070	Chr04	2789346	2797697
Chr02	2664652	2670561	TM_1Dt01	2850230	2856099				ZM_24Dt08	2992062	3023423	Chr04	2798166	2829510
Chr02	2673277	2685804	TM_1Dt01	2881268	2893784				ZM_24Dt08	3028585	3039557	Chr04	2829505	2840538
Chr02	2686217	2700981	TM_1Dt01	2893782	2908526				ZM_24Dt08	3045221	3069060	Chr04	2846961	2870665
Chr02	2701103	2707746	TM_1Dt01	2908656	2915294				ZM_24Dt08	3073587	3088847	Chr04	2872171	2887448
Chr02	2707847	2719891	TM_1Dt01	2915339	2927383				ZM_24Dt08	3089783	3095163	Chr04	2888231	2893614
Chr02	2721192	2742550	TM_1Dt01	2952179	2973579				ZM_24Dt08	3098204	3110714	Chr04	2898649	2911038
Chr02	2742546	2751507	TM_1Dt01	2978678	2987732				ZM_24Dt08	3116123	3133231	Chr04	2919697	2936443
Chr02	2764024	2772950	TM_1Dt01	2999952	3008816				ZM_24Dt08	3133363	3140334	Chr04	2936443	2943341
Chr02	2773850	2787627	TM_1Dt01	3015663	3029438				ZM_24Dt08	3151673	3158170	Chr04	2958559	2965060
Chr02	2804984	2811250	TM_1Dt01	3041666	3047928				ZM_24Dt08	3172198	3179080	Chr04	2975236	2982136
Chr02	2817916	2827451	TM_1Dt01	3055009	3064514				ZM_24Dt08	3183163	3200824	Chr04	2994028	3011709
Chr02	2830763	2840607	TM_1Dt01	3068848	3078652				ZM_24Dt08	3200824	3210647	Chr04	3011805	3021587
Chr02	2840610	2847371	TM_1Dt01	3078549	3085468				ZM_24Dt08	3217650	3227448	Chr04	3022779	3032422
Chr02	2848852	2870208	TM_1Dt01	3092257	3113612				ZM_24Dt08	3227783	3239067	Chr04	3032422	3043753
Chr02	2870203	2882881	TM_1Dt01	3118708	3131465				ZM_24Dt08	3258227	3266333	Chr04	3075541	3083585
Chr02	2883206	2901176	TM_1Dt01	3131626	3149557				ZM_24Dt08	3267210	3276330	Chr04	3083594	3092760
Chr02	2901170	2911272	TM_1Dt01	3149633	3159796				ZM_24Dt08	3276529	3284954	Chr04	3092731	3101088
Chr02	2911558	2916747	TM_1Dt01	3162901	3168095				ZM_24Dt08	3305507	3310968	Chr04	3101082	3106555
Chr02	2919866	2943692	TM_1Dt01	3174914	3198761				ZM_24Dt08	3321920	3332803	Chr04	3106552	3117449
Chr02	2944543	2953611	TM_1Dt01	3211723	3220771				ZM_24Dt08	3332796	3339737	Chr04	3119572	3126589
Chr02	2968847	2992003	TM_1Dt01	3238760	3261848				ZM_24Dt08	3350662	3366685	Chr04	3126586	3142644
Chr02	2992532	3004838	TM_1Dt01	3262184	3274523				ZM_24Dt08	3367363	3377290	Chr04	3142641	3152583
Chr02	3011064	3035330	TM_1Dt01	3272799	3297154				ZM_24Dt08	3391873	3405686	Chr04	3193139	3206997
Chr02	3035504	3052724	TM_1Dt01	3297198	3314364				ZM_24Dt08	3405932	3415317	Chr04	3207175	3216549
Chr02	3053394	3060743	TM_1Dt01	3314435	3321799				ZM_24Dt08	3415474	3422664	Chr04	3216563	3223808
Chr02	3070404	3079380	TM_1Dt01	3361583	3370549				ZM_24Dt08	3423511	3430346	Chr04	3224868	3231797
Chr02	3079376	3088561	TM_1Dt01	3375916	3385134				ZM_24Dt08	3436389	3484351	Chr04	3231792	3279741
Chr02	3090664	3107909	TM_1Dt01	3389206	3406349				ZM_24Dt08	3494874	3517079	Chr04	3286527	3308800
Chr02	3119564	3125222	TM_1Dt01	3429182	3434833				ZM_24Dt08	3517200	3547427	Chr04	3308800	3339084
Chr02	3161802	3168580	TM_1Dt01	3469488	3476209				ZM_24Dt08	3547425	3552805	Chr04	3351548	3356971
Chr02	3168716	3179362	TM_1Dt01	3476207	3486827				ZM_24Dt08	3552798	3579443	Chr04	3357096	3383792
Chr02	3194436	3201415	TM_1Dt01	3502580	3509546				ZM_24Dt08	3590081	3602462	Chr04	3387091	3399407
Chr02	3202023	3216037	TM_1Dt01	3510161	3524166				ZM_24Dt08	3608288	3630193	Chr04	3400309	3422234
Chr02	3216488	3226633	TM_1Dt01	3534717	3544799				ZM_24Dt08	3640402	3649883	Chr04	3432928	3442397
Chr02	3243776	3250670	TM_1Dt01	3495689	3502582				ZM_24Dt08	3665558	3672717	Chr04	3451372	3458535
Chr02	3265424	3271869	TM_1Dt01	3551878	3558324				ZM_24Dt08	3672731	3692213	Chr04	3462658	3481869
Chr02	3282943	3295199	TM_1Dt01	3634669	3646877				ZM_24Dt08	3692202	3698407	Chr04	3482441	3488631
Chr02	3306629	3313105	TM_1Dt01	3653539	3659973				ZM_24Dt08	3711533	3721840	Chr04	3490153	3500536
Chr02	3315389	3323550	TM_1Dt01	3671936	3680031				ZM_24Dt08	3722311	3736964	Chr04	3500521	3515219
Chr02	3343932	3353195	TM_1Dt01	3708681	3717802				ZM_24Dt08	3745290	3765321	Chr04	3518216	3538262
Chr02	3358423	3370955	TM_1Dt01	3717798	3730379				ZM_24Dt08	3765314	3784148	Chr04	3538398	3557133
Chr02	3385117	3391395	TM_1Dt01	3750479	3756819				ZM_24Dt08	3787023	3810070	Chr04	3564677	3587736
Chr02	3392103	3397822	TM_1Dt01	3803311	3809001				ZM_24Dt08	3811508	3828087	Chr04	3571179	3587736
Chr02	3408877	3414921	TM_1Dt01	3764986	3770931				ZM_24Dt08	3828084	3843569	Chr04	3590194	3605635
Chr02	3428295	3434391	TM_1Dt01	3779710	3785736				ZM_24Dt08	3854597	3870452	Chr04	3608654	3624490
Chr02	3492097	3511430	TM_1Dt01	3815135	3834426				ZM_24Dt08	3877325	3895618	Chr04	3626733	3645025
Chr02	3511531	3525024	TM_1Dt01	3834435	3847912				ZM_24Dt08	3914000	3926414	Chr04	3661013	3673332
Chr02	3768294	3777381	TM_1Dt01	3937617	3946648				ZM_24Dt08	3930326	3940106	Chr04	3677227	3687106
Chr02	3777372	3792029	TM_1Dt01	3947776	3962387				ZM_24Dt08	3940120	3948313	Chr04	3687758	3695991
Chr02	3798957	3814161	TM_1Dt01	3963199	3978313				ZM_24Dt08	3954733	3968858	Chr04	3717656	3731863
Chr02	3814157	3829306	TM_1Dt01	3980814	3995763				ZM_24Dt08	3970897	3978061	Chr04	3733747	3740923
Chr02	3831682	3837765	TM_1Dt01	4001644	4007676				ZM_24Dt08	4000058	4008331	Chr04	3762841	3771036
Chr02	3844704	3854669	TM_1Dt01	4030173	4040102				ZM_24Dt08	4008334	4017569	Chr04	3771143	3780396
Chr02	3856478	3903329	TM_1Dt01	4044125	4090938				ZM_24Dt08	4024252	4043390	Chr04	3790195	3809330
Chr02	3911204	3919581	TM_1Dt01	4172829	4181202				ZM_24Dt08	4043825	4048986	Chr04	3809368	3814508
Chr02	3913770	3929415	TM_1Dt01	4106281	4121910				ZM_24Dt08	4061013	4079866	Chr04	3844701	3863502
Chr02	3929631	3934635	TM_1Dt01	4127885	4132895				ZM_24Dt08	4086407	4092075	Chr04	3871299	3877040
Chr02	3945671	3960173	TM_1Dt01	4235852	4250390				ZM_24Dt08	4113873	4120654	Chr04	3885710	3892500
Chr02	3980243	3986925	TM_1Dt01	4295802	4302498				ZM_24Dt08	4123965	4137466	Chr04	3892496	3906054
Chr02	3986695	4017335	TM_1Dt01	4302499	4333017				ZM_24Dt08	4137462	4144725	Chr04	3908722	3916040
Chr02	4030548	4036494	TM_1Dt01	4364896	4370821				ZM_24Dt08	4144720	4163270	Chr04	3918408	3936896
Chr02	4037031	4074600	TM_1Dt01	4370814	4408351				ZM_24Dt08	4169875	4189367	Chr04	3938712	3958111
Chr02	4074091	4081964	TM_1Dt01	4408352	4416224				ZM_24Dt08	4191447	4197641	Chr04	3960825	3967062
Chr02	4097864	4105956	TM_1Dt01	4417254	4425371				ZM_24Dt08	4205615	4215289	Chr04	3972852	3982588
Chr02	4105957	4118979	TM_1Dt01	4424924	4437837				ZM_24Dt08	4217915	4250324	Chr04	3995904	4028373
Chr02	4119533	4130980	TM_1Dt01	4438199	4449723				ZM_24Dt08	4240412	4251339	Chr04	4018404	4029427
Chr02	4132036	4142288	TM_1Dt01	4455043	4465385				ZM_24Dt08	4261909	4299308	Chr04	4040121	4077389
Chr02	4142390	4150772	TM_1Dt01	4465399	4473775				ZM_24Dt08	4304105	4312669	Chr04	4093703	4102217
Chr02	4151449	4176542	TM_1Dt01	4479784	4504845				ZM_24Dt08	4312664	4345311	Chr04	4104564	4136985
Chr02	4176538	4190843	TM_1Dt01	4507811	4522088				ZM_24Dt08	4348409	4354832	Chr04	4140148	4146538
Chr02	4205743	4218106	TM_1Dt01	4549053	4561377				ZM_24Dt08	4378716	4391988	Chr04	4182753	4196038
Chr02	4224857	4230142	TM_1Dt01	4561652	4566975				ZM_24Dt08	4393163	4398719	Chr04	4200737	4206356
Chr02	4235171	4246594	TM_1Dt01	4572037	4583587				ZM_24Dt08	4409537	4419143	Chr04	4216846	4226461
Chr02	4246593	4263982	TM_1Dt01	4583621	4601021				ZM_24Dt08	4419354	4438288	Chr04	4226465	4245269
Chr02	4270730	4282003	TM_1Dt01	4639640	4650898				ZM_24Dt08	4453772	4460039	Chr04	4259777	4266043
Chr02	4283099	4293780	TM_1Dt01	4650893	4661512				ZM_24Dt08	4460040	4484943	Chr04	4265994	4290837
Chr02	4297792	4320978	TM_1Dt01	4666780	4689926				ZM_24Dt08	4500360	4505972	Chr04	4311913	4317589
Chr02	4320973	4339344	TM_1Dt01	4690388	4708713				ZM_24Dt08	4506123	4511656	Chr04	4317587	4323061
Chr02	4355936	4349860	TM_1Dt01	61370406	61376498				ZM_24Dt08	4511657	4518110	Chr04	4323231	4329620
Chr02	4373708	4385177	TM_1Dt01	4717657	4729078				ZM_24Dt08	4518106	4525536	Chr04	4336882	4344432
Chr02	4385175	4393858	TM_1Dt01	4731014	4739755				ZM_24Dt08	4552085	4566991	Chr04	4352358	4367247
Chr02	4406244	4417008	TM_1Dt01	4742990	4753759				ZM_24Dt08	4610287	4621156	Chr04	4400186	4411209
Chr02	4422770	4429396	TM_1Dt01	4755767	4762422				ZM_24Dt08	4623177	4628567	Chr04	4422503	4427779
Chr02	4438308	4446015	TM_1Dt01	4766685	4774442				ZM_24Dt08	4628859	4647737	Chr04	4427949	4446648
Chr02	4454484	4459579	TM_1Dt01	4794161	4799322				ZM_24Dt08	4647801	4654991	Chr04	4448507	4455750
Chr02	4464270	4472601	TM_1Dt01	4799320	4807651				ZM_24Dt08	4655123	4679847	Chr04	4455803	4480533
Chr02	4492221	4483744	TM_1Dt01	4765052	4773596				ZM_24Dt08	4685461	4692402	Chr04	4481607	4488692
Chr02	4547390	4553511	TM_1Dt01	4891817	4897993				ZM_24Dt08	4711355	4719872	Chr04	4494390	4502870
Chr02	4553509	4572143	TM_1Dt01	4898183	4916843				ZM_24Dt08	4736254	4742597	Chr04	4503279	4509646
Chr02	4572276	4598031	TM_1Dt01	4916843	4942534				ZM_24Dt08	4742871	4750296	Chr04	4509909	4517353
Chr02	4598034	4606416	TM_1Dt01	4942642	4950910				ZM_24Dt08	4750906	4766808	Chr04	4518578	4534413
Chr02	4637503	4644664	TM_1Dt01	4964426	4971588				ZM_24Dt08	4772016	4778912	Chr04	4534409	4541311
Chr02	4658527	4669662	TM_1Dt01	4985562	4996664				ZM_24Dt08	4785121	4796800	Chr04	4548184	4560015
Chr02	4672608	4679410	TM_1Dt01	4999157	5005950				ZM_24Dt08	4805403	4829135	Chr04	4567755	4591366
Chr02	4680917	4688661	TM_1Dt01	5007845	5015634				ZM_24Dt08	4829815	4844266	Chr04	4591374	4605870
Chr02	4706013	4729202	TM_1Dt01	5045549	5068745				ZM_24Dt08	4849230	4864334	Chr04	4607130	4622172
Chr02	4729193	4744698	TM_1Dt01	5069678	5085119				ZM_24Dt08	4864539	4869999	Chr04	4631116	4636579
Chr02	4749298	4772206	TM_1Dt01	5125127	5147918				ZM_24Dt08	4882758	4901840	Chr04	4643882	4662773
Chr02	4772200	4859145	TM_1Dt01	5150649	5237537				ZM_24Dt08	4917314	4923046	Chr04	4663890	4669633
Chr02	4867872	4880398	TM_1Dt01	5276232	5288719				ZM_24Dt08	4923042	4928213	Chr04	4672533	4677735
Chr02	4897472	4903749	TM_1Dt01	5304553	5310844				ZM_24Dt08	4937747	4943790	Chr04	4681836	4687938
Chr02	4911222	4917420	TM_1Dt01	5307880	5313995				ZM_24Dt08	4946244	4951678	Chr04	4688000	4693431
Chr02	4930415	4939431	TM_1Dt03	21231264	21240288				ZM_24Dt08	4986453	4991911	Chr04	4694664	4700151
Chr02	4939422	4957704	TM_1Dt03	21242685	21261019				ZM_24Dt08	5008581	5014706	Chr04	28967838	28973994
Chr02	4964351	4983876	TM_1Dt03	21259745	21279350				ZM_24Dt08	5024777	5033425	Chr04	4701846	4710495
Chr02	4989891	4995277	TM_1Dt03	21279346	21284715				ZM_24Dt08	5047876	5054228	Chr04	4718608	4724909
Chr02	4995276	5003724	TM_1Dt03	21284752	21293204				ZM_24Dt08	5054372	5059631	Chr04	4724998	4730124
Chr02	5003910	5017316	TM_1Dt03	21293193	21306559				ZM_24Dt08	5083166	5120727	Chr04	4748406	4785746
Chr02	5017314	5041404	TM_1Dt03	21306710	21330865				ZM_24Dt08	5139413	5148769	Chr04	4797163	4806493
Chr02	5045183	5052720	TM_1Dt03	21334733	21342341				ZM_24Dt08	5153519	5166638	Chr04	4808265	4821209
Chr02	5052923	5068526	TM_1Dt03	21342342	21357918				ZM_24Dt08	5179343	5188746	Chr04	4825269	4834676
Chr02	5068526	5090877	TM_1Dt03	21358046	21380414				ZM_24Dt08	5194858	5233928	Chr04	4844216	4883122
Chr02	5091562	5101604	TM_1Dt03	21380406	21390447				ZM_24Dt08	5237324	5244277	Chr04	4885088	4892037
Chr02	5107162	5130032	TM_1Dt03	21409640	21432553				ZM_24Dt08	5262314	5282444	Chr04	4892033	4912102
Chr02	5143189	5171433	TM_1Dt03	21445864	21474180				ZM_24Dt08	5281684	5287239	Chr04	4926927	4932496
Chr02	5171430	5185137	TM_1Dt03	21480065	21493722				ZM_24Dt08	5290460	5298716	Chr04	4932186	4940460
Chr02	5186112	5208014	TM_1Dt03	21495371	21517342				ZM_24Dt08	5299745	5306664	Chr04	4941841	4948733
Chr02	5213798	5250121	TM_1Dt03	21521865	21558310				ZM_24Dt08	5309191	5314240	Chr04	4953331	4958384
Chr02	5252443	5263372	TM_1Dt03	21560624	21571540				ZM_24Dt08	5317178	5322369	Chr04	4962088	4967148
Chr02	5267287	5280155	TM_1Dt03	21578451	21591305				ZM_24Dt08	5360452	5367412	Chr04	4981612	4988544
Chr02	5287243	5293161	TM_1Dt03	21596790	21602727				ZM_24Dt08	5377225	5388839	Chr04	5019525	5031111
Chr02	5296241	5304042	TM_1Dt03	21608765	21616610				ZM_24Dt08	5388872	5404401	Chr04	5031108	5046614
Chr02	5304353	5315113	TM_1Dt03	21621232	21631986				ZM_24Dt08	5404407	5412542	Chr04	5046715	5054833
Chr02	5317566	5333672	TM_1Dt03	21634554	21650657				ZM_24Dt08	5419854	5424983	Chr04	5140423	5145556
Chr02	5334678	5355332	TM_1Dt03	21661503	21682071				ZM_24Dt08	5423965	5439386	Chr04	5145589	5160966
Chr02	5355326	5399091	TM_1Dt03	21686689	21730481				ZM_24Dt08	5439873	5463867	Chr04	5161407	5185422
Chr02	5399093	5416720	TM_1Dt03	21730604	21748227				ZM_24Dt08	5463868	5472373	Chr04	5185339	5193880
Chr02	5418775	5426423	TM_1Dt03	21748227	21755905				ZM_24Dt08	5472367	5481583	Chr04	5191777	5200986
Chr02	5439633	5430168	TM_1Dt03	23466327	23475878				ZM_24Dt08	5490143	5495218	Chr04	5206390	5211519
Chr02	5461807	5443148	TM_1Dt03	23447715	23466333				ZM_24Dt08	5517389	5534848	Chr04	5215323	5232715
Chr02	5479907	5468662	TM_1Dt03	23432370	23443525				ZM_24Dt08	5554074	5570658	Chr04	5262893	5279403
Chr02	5488743	5480326	TM_1Dt03	23424002	23432378				ZM_24Dt08	5573587	5579632	Chr04	5285135	5291201
Chr02	5497919	5488578	TM_1Dt03	23414691	23424002				ZM_24Dt08	5579630	5594427	Chr04	5291726	5306577
Chr02	5511908	5502267	TM_1Dt03	23390993	23400655				ZM_24Dt08	5597435	5608495	Chr04	5310358	5321427
Chr02	5527210	5511909	TM_1Dt03	23373815	23389033				ZM_24Dt08	5608601	5614511	Chr04	5321428	5327312
Chr02	5542586	5531638	TM_1Dt03	23358266	23369172				ZM_24Dt08	5624594	5632125	Chr04	5327315	5334855
Chr02	5558337	5546871	TM_1Dt03	23336593	23347959				ZM_24Dt08	5641072	5659191	Chr04	5348778	5366790
Chr02	5577129	5567057	TM_1Dt03	23314499	23324593				ZM_24Dt08	5659192	5667411	Chr04	5366893	5375101
Chr02	5589925	5584594	TM_1Dt03	23301433	23306826				ZM_24Dt08	5667535	5693985	Chr04	5375100	5401554
Chr02	5601773	5594905	TM_1Dt03	23279248	23286132				ZM_24Dt08	5695958	5704416	Chr04	5401549	5410014
Chr02	5631584	5604585	TM_1Dt03	23253311	23280428				ZM_24Dt08	5704475	5710051	Chr04	5413006	5418579
Chr02	5657731	5648705	TM_1Dt03	23239456	23248337				ZM_24Dt08	5711747	5720849	Chr04	5424445	5433508
Chr02	5668267	5659708	TM_1Dt03	23210659	23219122				ZM_24Dt08	5730852	5750681	Chr04	5433505	5453392
Chr02	5692530	5673927	TM_1Dt03	23186818	23205335				ZM_24Dt08	5754515	5764494	Chr04	5456959	5466854
Chr02	5731216	5726086	TM_1Dt03	23175451	23180587				ZM_24Dt08	5764592	5777008	Chr04	5467778	5480205
Chr02	5770802	5751854	TM_1Dt03	23156571	23175456				ZM_24Dt08	5777198	5794219	Chr04	5480404	5497499
Chr02	5817395	5773492	TM_1Dt03	23112636	23156570				ZM_24Dt08	5795402	5803424	Chr04	5498449	5506465
Chr02	5866167	5816544	TM_1Dt03	23063843	23113345				ZM_24Dt08	5807948	5814673	Chr04	5513782	5520504
Chr02	5879858	5866314	TM_1Dt03	23050369	23063841				ZM_24Dt08	5817802	5825679	Chr04	5522298	5530189
Chr02	5895835	5889245	TM_1Dt03	23039390	23045953				ZM_24Dt08	5828259	5843721	Chr04	5533724	5549135
Chr02	5915088	5897824	TM_1Dt03	23009278	23026483				ZM_24Dt08	5850907	5858091	Chr04	5550208	5557459
Chr02	5960246	5930985	TM_1Dt03	22970904	23000253				ZM_24Dt08	5862732	5867824	Chr04	5560910	5565952
Chr02	5975878	5962463	TM_1Dt03	22954709	22968088				ZM_24Dt08	5870983	5877980	Chr04	5571948	5578913
Chr02	5992490	5975878	TM_1Dt03	22937955	22954615				ZM_24Dt08	5878523	5883624	Chr04	5578907	5583911
Chr02	5998477	5992732	TM_1Dt03	22932012	22937714				ZM_24Dt08	5883583	5896032	Chr04	5583950	5596354
Chr02	6025224	6012916	TM_1Dt03	22893023	22905323				ZM_24Dt08	5904287	5913188	Chr04	5605024	5613885
Chr02	6032088	6025600	TM_1Dt03	22885591	22892046				ZM_24Dt08	5918673	5924245	Chr04	5626866	5632455
Chr02	6039434	6032085	TM_1Dt03	22867469	22874864				ZM_24Dt08	5925980	5947149	Chr04	5634054	5655237
Chr02	6049455	6039421	TM_1Dt03	22857341	22867389				ZM_24Dt08	5952949	5959352	Chr04	5655234	5661627
Chr02	6068953	6051521	TM_1Dt03	22838149	22855557				ZM_24Dt08	5973835	5983036	Chr04	5661623	5670842
Chr02	6079354	6070316	TM_1Dt03	22828886	22837969				ZM_24Dt08	5987458	6000145	Chr04	5679835	5692537
Chr02	6143906	6134271	TM_1Dt03	22821316	22830946				ZM_24Dt08	6003676	6016405	Chr04	5698145	5710616
Chr02	6158458	6143902	TM_1Dt03	22793755	22808272				ZM_24Dt08	6038493	6044012	Chr04	5816712	5822169
Chr02	6200962	6162317	TM_1Dt03	22747543	22786240				ZM_24Dt08	6048483	6063922	Chr04	5829278	5844762
Chr02	6224006	6208992	TM_1Dt03	22729171	22744094				ZM_24Dt08	6063911	6075544	Chr04	5847706	5859266
Chr02	6240596	6227658	TM_1Dt03	22715460	22728491				ZM_24Dt08	6080764	6114096	Chr04	5872387	5905789
Chr02	6254806	6240588	TM_1Dt03	22689225	22703416				ZM_24Dt08	6126603	6132990	Chr04	5910661	5917068
Chr02	6269765	6258550	TM_1Dt03	22677971	22689227				ZM_24Dt08	6135505	6142277	Chr04	5917064	5923846
Chr02	6285744	6270012	TM_1Dt03	22662171	22677946				ZM_24Dt08	6146929	6163767	Chr04	5931451	5948329
Chr02	6305591	6285782	TM_1Dt03	22629802	22649524				ZM_24Dt08	6174937	6185481	Chr04	5952559	5963210
Chr02	6311512	6305999	TM_1Dt03	22624289	22629803				ZM_24Dt08	6187354	6198681	Chr04	5965026	5976339
Chr02	6321381	6311545	TM_1Dt03	22614334	22624161				ZM_24Dt08	6198675	6254282	Chr04	5979380	6034919
Chr02	6335382	6324924	TM_1Dt03	22606181	22616636				ZM_24Dt08	6254289	6263915	Chr04	6042399	6052004
Chr02	6381366	6367223	TM_1Dt03	22588585	22602708				ZM_24Dt08	6269770	6275234	Chr04	6063673	6069215
Chr02	6389054	6381361	TM_1Dt03	22569640	22577275				ZM_24Dt08	6277162	6284066	Chr04	6069208	6076120
Chr02	6397566	6389179	TM_1Dt03	22561316	22569640				ZM_24Dt08	6288695	6307899	Chr04	6076114	6095049
Chr02	6420185	6397580	TM_1Dt03	22538311	22561024				ZM_24Dt08	6310020	6318713	Chr04	6098212	6106899
Chr02	6452897	6420600	TM_1Dt03	22505616	22538015				ZM_24Dt08	6318518	6332430	Chr04	6106921	6120776
Chr02	6466899	6453038	TM_1Dt03	22491873	22505614				ZM_24Dt08	6379168	6399196	Chr04	6137720	6157739
Chr02	6492835	6469008	TM_1Dt03	22468018	22491877				ZM_24Dt08	6404319	6414779	Chr04	6159100	6169644
Chr02	6508745	6501317	TM_1Dt03	22449307	22456730				ZM_24Dt08	6445181	6450808	Chr04	6188653	6194067
Chr02	6528224	6510909	TM_1Dt03	22421696	22438942				ZM_24Dt08	6465253	6486881	Chr04	6199193	6220604
Chr02	6550698	6529364	TM_1Dt03	22397271	22418543				ZM_24Dt08	6486891	6517300	Chr04	6222138	6252380
Chr02	6593122	6560875	TM_1Dt03	22358265	22390487				ZM_24Dt08	6517388	6543281	Chr04	6252370	6278059
Chr02	6602991	6595194	TM_1Dt03	22345862	22353654				ZM_24Dt08	6550163	6568037	Chr04	6278063	6295699
Chr02	6624845	6619290	TM_1Dt03	22308816	22314427				ZM_24Dt08	6571557	6578598	Chr04	6298437	6305555
Chr02	6685756	6637753	TM_1Dt03	22226564	22274700				ZM_24Dt08	6579227	6594977	Chr04	6305551	6321352
Chr02	6703753	6693255	TM_1Dt03	22188839	22199427				ZM_24Dt08	6597656	6608937	Chr04	6321405	6332671
Chr02	6712181	6705311	TM_1Dt03	22178295	22185135				ZM_24Dt08	6637788	6645449	Chr04	6341460	6349117
Chr02	6743880	6728211	TM_1Dt03	22156215	22171928				ZM_24Dt08	6648235	6653943	Chr04	6351809	6357505
Chr02	6754998	6744026	TM_1Dt03	22145080	22156053				ZM_24Dt08	6653943	6669541	Chr04	6357724	6373345
Chr02	6761641	6756084	TM_1Dt13	35162452	35168004				ZM_24Dt08	6669537	6697756	Chr04	6374903	6403029
Chr02	6770552	6763189	TM_1Dt03	22137755	22145087				ZM_24Dt08	6698147	6725672	Chr04	6402628	6429945
Chr02	6793440	6770547	TM_1Dt03	22114059	22136957				ZM_24Dt08	6728689	6770018	Chr04	6431855	6473128
Chr02	6831465	6812464	TM_1Dt03	22078555	22097499				ZM_24Dt08	6770637	6795557	Chr04	6473125	6498072
Chr02	6847014	6836042	TM_1Dt03	22062969	22074046				ZM_24Dt08	6796307	6809541	Chr04	6498065	6511232
Chr02	6852534	6847009	TM_1Dt03	22057279	22062798				ZM_24Dt08	6833234	6848666	Chr04	6513321	6528541
Chr02	6870938	6852450	TM_1Dt03	22038833	22057266				ZM_24Dt08	6850476	6863404	Chr04	6534561	6547447
Chr02	6903254	6871063	TM_1Dt03	22006829	22038833				ZM_24Dt08	6874687	6893172	Chr04	6547442	6565835
Chr02	6932726	6912996	TM_1Dt03	21984688	22004310				ZM_24Dt08	6893297	6900864	Chr04	6565969	6573442
Chr02	6960765	6932815	TM_1Dt03	21946131	21974135				ZM_24Dt08	6919640	6928606	Chr04	6577970	6587000
Chr02	6970513	6960761	TM_1Dt03	21936032	21945842				ZM_24Dt08	6932638	6954273	Chr04	6589750	6611374
Chr02	6992691	6970601	TM_1Dt03	21913859	21936032				ZM_24Dt08	6964531	6985827	Chr04	6622718	6644033
Chr02	6994060	7004968	TM_1Dt01	5314503	5325292				ZM_24Dt08	6989870	7000471	Chr04	6649647	6660061
Chr02	7004968	7011331	TM_1Dt01	5325686	5332015				ZM_24Dt08	7000440	7013679	Chr04	6660071	6673306
Chr02	7011459	7016513	TM_1Dt01	5332222	5337248				ZM_24Dt08	7040261	7050656	Chr04	6680876	6691237
Chr02	7016691	7026150	TM_1Dt01	5337836	5347353				ZM_24Dt08	7056812	7068065	Chr04	6696849	6708176
Chr02	7017246	7027920	TM_1Dt01	5405169	5415925				ZM_24Dt08	7071238	7076512	Chr04	6722214	6727491
Chr02	7027915	7033488	TM_1Dt01	5421404	5426984				ZM_24Dt08	7089139	7102830	Chr04	6727484	6741216
Chr02	7033328	7041452	TM_1Dt01	5439530	5447636				ZM_24Dt08	7108899	7115666	Chr04	6769529	6776277
Chr02	7040858	7046921	TM_1Dt01	5447174	5453295				ZM_24Dt08	7117337	7123762	Chr04	6776288	6782745
Chr02	7121536	7126991	TM_1Dt01	5459817	5465290				ZM_24Dt08	7124419	7135402	Chr04	6782737	6793702
Chr02	7126601	7152767	TM_1Dt01	5465287	5491472				ZM_24Dt08	7138436	7164123	Chr04	6793698	6819393
Chr02	7163023	7183730	TM_1Dt01	5493120	5513892				ZM_24Dt08	7164217	7176563	Chr04	6819393	6831715
Chr02	7186358	7229921	TM_1Dt01	5513888	5557344				ZM_24Dt08	7189047	7196589	Chr04	6831711	6839310
Chr02	7231826	7239395	TM_1Dt01	5556720	5564276				ZM_24Dt08	7199016	7218751	Chr04	6842150	6861839
Chr02	7239391	7285707	TM_1Dt01	5569737	5616227				ZM_24Dt08	7226135	7240500	Chr04	6864246	6878591
Chr02	7285808	7304954	TM_1Dt01	5616221	5635289				ZM_24Dt08	7240544	7252474	Chr04	6878587	6890449
Chr02	7595518	7604832	TM_1Dt01	5678231	5687630				ZM_24Dt08	7256104	7274979	Chr04	6892930	6911854
Chr02	7609744	7622946	TM_1Dt01	5688945	5702198				ZM_24Dt08	7278283	7288053	Chr04	6918033	6927934
Chr02	7622944	7650889	TM_1Dt01	5702349	5730102				ZM_24Dt08	7295681	7305782	Chr04	6928250	6938407
Chr02	7657931	7665749	TM_1Dt01	5744630	5752487				ZM_24Dt08	7305776	7313852	Chr04	6938721	6946751
Chr02	7669216	7681259	TM_1Dt01	5761551	5773723				ZM_24Dt08	7313848	7320803	Chr04	6946835	6953805
Chr02	7681257	7687706	TM_1Dt01	5774476	5780933				ZM_24Dt08	7321202	7331244	Chr04	6953804	6963739
Chr02	7687756	7694953	TM_1Dt01	5781151	5788500				ZM_24Dt08	7363955	7376214	Chr04	6980488	6992740
Chr02	7702807	7708442	TM_1Dt01	5791714	5797334				ZM_24Dt08	7376205	7386679	Chr04	6993269	7003798
Chr02	7709368	7750275	TM_1Dt01	5797955	5838761				ZM_24Dt08	7389766	7405843	Chr04	7015676	7031779
Chr02	7754720	7794503	TM_1Dt01	5843384	5883108				ZM_24Dt08	7405858	7421979	Chr04	7038585	7054723
Chr02	7796335	7802329	TM_1Dt01	5885655	5891628				ZM_24Dt08	7423508	7444092	Chr04	7054715	7075145
Chr02	7802407	7807468	TM_1Dt01	5896330	5901508				ZM_24Dt08	7450463	7477220	Chr04	7084558	7111405
Chr02	7809100	7814179	TM_1Dt01	5901888	5907040				ZM_24Dt08	7477421	7507823	Chr04	7111502	7141912
Chr02	7814169	7827036	TM_1Dt01	5920267	5933294				ZM_24Dt08	7513606	7525453	Chr04	7142956	7154739
Chr02	7827034	7834896	TM_1Dt01	5933348	5941185				ZM_24Dt08	7530872	7544993	Chr04	7160895	7174982
Chr02	7834982	7843586	TM_1Dt01	5941172	5949858				ZM_24Dt08	7544991	7563726	Chr04	7183451	7202125
Chr02	7848351	7865646	TM_1Dt01	5954846	5972241				ZM_24Dt08	7571625	7579973	Chr04	7215024	7223323
Chr02	7869518	7876902	TM_1Dt01	6005674	6013032				ZM_24Dt08	7599998	7606407	Chr04	7236144	7242534
Chr02	7876903	7902561	TM_1Dt01	6013158	6038930				ZM_24Dt08	7615224	7622114	Chr04	7244449	7251340
Chr02	7903275	7914210	TM_1Dt01	6039817	6050786				ZM_24Dt08	7627811	7648936	Chr04	7265158	7286339
Chr02	7917207	7952411	TM_1Dt01	6053830	6089072				ZM_24Dt08	7653309	7682518	Chr04	7297421	7326655
Chr02	7962677	7977183	TM_1Dt01	6097335	6111892				ZM_24Dt08	7682965	7689829	Chr04	7326672	7333482
Chr02	7977234	7982285	TM_1Dt01	6114255	6119316				ZM_24Dt08	7695332	7704003	Chr04	7340253	7348924
Chr02	7983077	8000638	TM_1Dt01	6119303	6136765				ZM_24Dt08	7704002	7712320	Chr04	7349045	7357370
Chr02	8001843	8024518	TM_1Dt01	6138248	6160898				ZM_24Dt08	7713585	7774365	Chr04	7358649	7419279
Chr02	8024513	8059219	TM_1Dt01	6161035	6195665				ZM_24Dt08	7775493	7788661	Chr04	7419270	7432355
Chr02	8059217	8089721	TM_1Dt01	6195984	6226389				ZM_24Dt08	7800217	7809150	Chr04	7432353	7441250
Chr02	8094485	8105590	TM_1Dt01	6241435	6252583				ZM_24Dt08	7815847	7824538	Chr04	7448328	7457020
Chr02	8106320	8118828	TM_1Dt01	6256261	6268776				ZM_24Dt08	7824643	7851775	Chr04	7457020	7484261
Chr02	8122980	8128407	TM_1Dt01	6272971	6278398				ZM_24Dt08	7862224	7869962	Chr04	7489147	7496848
Chr02	8128578	8138289	TM_1Dt01	6278476	6288217				ZM_24Dt08	7870023	7876751	Chr04	7497025	7503700
Chr02	8156791	8162082	TM_1Dt01	6294778	6300060				ZM_24Dt08	7878212	7896256	Chr04	7504875	7522923
Chr02	8162699	8188419	TM_1Dt01	6300057	6325742				ZM_24Dt08	7898620	7906422	Chr04	7522915	7530800
Chr02	8208532	8220885	TM_1Dt01	6362361	6374742				ZM_24Dt08	7943184	7948946	Chr04	7540044	7545842
Chr02	8245713	8251786	TM_1Dt01	6351262	6357320				ZM_24Dt08	7951689	7957925	Chr04	7545838	7552050
Chr02	8249352	8264640	TM_1Dt01	6441900	6457173				ZM_24Dt08	7957914	7977837	Chr04	7553178	7572891
Chr02	8271532	8277706	TM_1Dt01	6476914	6483051				ZM_24Dt08	7979338	7987857	Chr04	7572889	7581450
Chr02	8277704	8283532	TM_1Dt01	6487192	6492990				ZM_24Dt08	7988824	7994898	Chr04	7590135	7596239
Chr02	8286448	8304302	TM_1Dt01	6525950	6543793				ZM_24Dt08	8012772	8023350	Chr04	7601433	7611993
Chr02	8316023	8321443	TM_1Dt01	6559720	6565232				ZM_24Dt08	8053822	8059786	Chr04	7666141	7672082
Chr02	8321849	8328021	TM_1Dt01	6565225	6571564				ZM_24Dt08	8059936	8067756	Chr04	7674226	7682041
Chr02	8328019	8340244	TM_1Dt01	6578700	6590909				ZM_24Dt08	8067749	8090368	Chr04	7682404	7705033
Chr02	8352190	8360759	TM_1Dt01	6603772	6612340				ZM_24Dt08	8095806	8100844	Chr04	7707944	7712953
Chr02	8382664	8414102	TM_1Dt01	6654691	6686175				ZM_24Dt08	8116591	8128865	Chr04	7729782	7742120
Chr02	8430278	8441956	TM_1Dt01	6729947	6741557				ZM_24Dt08	8128978	8163746	Chr04	7742229	7777050
Chr02	8442057	8463413	TM_1Dt01	6741640	6762925				ZM_24Dt08	8168688	8175784	Chr04	7777045	7784062
Chr02	8463014	8471974	TM_1Dt01	6762920	6771936				ZM_24Dt08	8175784	8186370	Chr04	7784173	7794731
Chr02	8477968	8492165	TM_1Dt01	6776616	6790801				ZM_24Dt08	8223166	8231667	Chr04	7811851	7820379
Chr02	8494686	8512049	TM_1Dt01	6794258	6811737				ZM_24Dt08	8231663	8239939	Chr04	7827407	7835686
Chr02	8522529	8542418	TM_1Dt01	6830593	6850559				ZM_24Dt08	8250137	8281861	Chr04	7835681	7867384
Chr02	8549329	8568135	TM_1Dt01	6855230	6874162				ZM_24Dt08	8291365	8299430	Chr04	7871351	7879364
Chr02	8570864	8577413	TM_1Dt01	6881918	6888443				ZM_24Dt08	8305041	8310260	Chr04	7887887	7893053
Chr02	8577413	8590621	TM_1Dt01	6888614	6901813				ZM_24Dt08	8310253	8326090	Chr04	7894305	7910187
Chr02	8590745	8600388	TM_1Dt01	6919173	6928900				ZM_24Dt08	8327972	8357954	Chr04	7916950	7946751
Chr02	8600532	8606497	TM_1Dt01	6928900	6934987				ZM_24Dt08	8359274	8404751	Chr04	7998766	8044419
Chr02	8615384	8620738	TM_1Dt01	6943861	6949220				ZM_24Dt08	8404746	8415298	Chr04	8044876	8055435
Chr02	8633012	8687650	TM_1Dt01	7013288	7068497				ZM_24Dt08	8420136	8428322	Chr04	8059878	8068082
Chr02	8689856	8721838	TM_1Dt01	7078332	7110320				ZM_24Dt08	8429058	8435844	Chr04	8068073	8074827
Chr02	8721869	8733433	TM_1Dt01	7113680	7125450				ZM_24Dt08	8495561	8517404	Chr04	8083886	8105804
Chr02	8735801	8741113	TM_1Dt01	7141702	7147058				ZM_24Dt08	8526795	8578265	Chr04	8105807	8157340
Chr02	8762958	8777450	TM_1Dt01	7172500	7187057				ZM_24Dt08	8583856	8597662	Chr04	8166268	8180048
Chr02	8781112	8792413	TM_1Dt01	7187055	7198495				ZM_24Dt08	8597762	8612987	Chr04	8180051	8195315
Chr02	8792432	8806074	TM_1Dt01	7198362	7212014				ZM_24Dt08	8612990	8625162	Chr04	8195432	8207632
Chr02	8806295	8812671	TM_1Dt01	7212059	7218433				ZM_24Dt08	8629626	8634970	Chr04	8209878	8215229
Chr02	8924593	8940089	TM_1Dt01	7287801	7303305				ZM_24Dt08	8638963	8659107	Chr04	8218776	8238832
Chr02	8940082	8954341	TM_1Dt01	7303535	7317701				ZM_24Dt08	8670490	8704919	Chr04	8238828	8273329
Chr02	8954452	8959763	TM_1Dt01	7317703	7323006				ZM_24Dt08	8705008	8719964	Chr04	8273330	8288318
Chr02	8959758	8984362	TM_1Dt01	7327648	7352191				ZM_24Dt08	8722485	8731649	Chr04	8290339	8299504
Chr02	8984357	8989523	TM_1Dt01	7357329	7362614				ZM_24Dt08	8742425	8750985	Chr04	8306098	8314689
Chr02	8999360	9005323	TM_1Dt01	7370075	7376003				ZM_24Dt08	8750985	8758859	Chr04	8315209	8323100
Chr02	9015547	9033923	TM_1Dt01	7391180	7409591				ZM_24Dt08	8763958	8792007	Chr04	8323096	8351214
Chr02	9038038	9044085	TM_1Dt01	7416218	7422264				ZM_24Dt08	8792025	8797952	Chr04	8354719	8360686
Chr02	9048264	9054748	TM_1Dt01	7431855	7438394				ZM_24Dt08	8803001	8818311	Chr04	8360682	8375982
Chr02	9054815	9082785	TM_1Dt01	7438553	7466441				ZM_24Dt08	8830320	8849996	Chr04	8386730	8406594
Chr02	9085978	9094210	TM_1Dt01	7487520	7495839				ZM_24Dt08	8852300	8886496	Chr04	8409047	8443079
Chr02	9097373	9107844	TM_1Dt01	7504300	7514836				ZM_24Dt08	8887998	8894687	Chr04	8443097	8449809
Chr02	9113678	9135559	TM_1Dt01	7515785	7537979				ZM_24Dt08	8914709	8925614	Chr04	8459156	8470096
Chr02	9135556	9144735	TM_1Dt01	7538379	7547555				ZM_24Dt08	8934105	8927348	Chr04	21433472	21440240
Chr02	9169582	9191054	TM_1Dt01	7592009	7613522				ZM_24Dt08	8948521	8956485	Chr04	8482602	8490523
Chr02	9194847	9204000	TM_1Dt01	7620850	7630037				ZM_24Dt08	8957254	8962368	Chr04	8490916	8495968
Chr02	9220821	9227628	TM_1Dt01	7644066	7650810				ZM_24Dt08	8962314	8974241	Chr04	8495963	8507838
Chr02	9229282	9236065	TM_1Dt01	7653028	7659869				ZM_24Dt08	8981252	8996009	Chr04	8507834	8522570
Chr02	9243280	9252166	TM_1Dt01	7661197	7670043				ZM_24Dt08	8995999	9005515	Chr04	8523210	8532628
Chr02	9255992	9278591	TM_1Dt01	7679372	7701807				ZM_24Dt08	9006898	9044207	Chr04	8532403	8569478
Chr02	9287381	9295904	TM_1Dt01	7712823	7721378				ZM_24Dt08	9044080	9077021	Chr04	8569210	8602231
Chr02	9316638	9311296	TM_1Dt13	54371026	54376352				ZM_24Dt08	9077021	9101716	Chr04	8602343	8627259
Chr02	9356494	9362498	TM_1Dt01	7744989	7751042				ZM_24Dt08	9101758	9111961	Chr04	8627257	8637410
Chr02	9362510	9381820	TM_1Dt01	7751214	7770391				ZM_24Dt08	9111959	9121331	Chr04	8638054	8647460
Chr02	9386380	9417124	TM_1Dt01	7771170	7801895				ZM_24Dt08	9124318	9135354	Chr04	8651793	8662842
Chr02	9422873	9436439	TM_1Dt01	7802142	7815710				ZM_24Dt08	9140588	9146275	Chr04	8662838	8668540
Chr02	9437051	9443229	TM_1Dt01	7815795	7821961				ZM_24Dt08	9158408	9168927	Chr04	8679774	8690339
Chr02	9443225	9448826	TM_1Dt01	7830064	7835616				ZM_24Dt08	9169065	9178990	Chr04	8690341	8700255
Chr02	9446253	9474530	TM_1Dt01	7839053	7867249				ZM_24Dt08	9178985	9198851	Chr04	8703143	8722939
Chr02	9476609	9483922	TM_1Dt01	7887256	7894586				ZM_24Dt08	9205001	9214719	Chr04	8724770	8734446
Chr02	9486516	9497584	TM_1Dt01	7916265	7927359				ZM_24Dt08	9214228	9224647	Chr04	8734477	8744658
Chr02	9506183	9537163	TM_1Dt01	7945435	7976659				ZM_24Dt08	9231106	9237982	Chr04	8750871	8757833
Chr02	9537238	9545104	TM_1Dt01	7976801	7984603				ZM_24Dt08	9238810	9266224	Chr04	8758414	8785767
Chr02	9545567	9556889	TM_1Dt01	7999467	8010732				ZM_24Dt08	9266310	9300272	Chr04	8785765	8819751
Chr02	9556930	9573020	TM_1Dt01	8010723	8026877				ZM_24Dt08	9317921	9334091	Chr04	8824012	8840143
Chr02	9583773	9601317	TM_1Dt01	8026873	8044416				ZM_24Dt08	9336464	9354591	Chr04	8840137	8858270
Chr02	9601312	9606597	TM_1Dt01	8056302	8061588				ZM_24Dt08	9357153	9373340	Chr04	8859644	8875743
Chr02	9606592	9620247	TM_1Dt01	8068699	8082356				ZM_24Dt08	9373433	9384979	Chr04	8875747	8887143
Chr02	9620744	9628356	TM_1Dt01	8083889	8091494				ZM_24Dt08	9384971	9394358	Chr04	8887581	8896961
Chr02	9628971	9643365	TM_1Dt01	8091496	8105796				ZM_24Dt08	9394359	9420115	Chr04	8896827	8922683
Chr02	9661864	9671630	TM_1Dt01	8117815	8127658				ZM_24Dt08	9439406	9446476	Chr04	8924895	8931980
Chr02	9671628	9678049	TM_1Dt01	8130314	8136761				ZM_24Dt08	9450367	9472658	Chr04	8935890	8958287
Chr02	9697398	9718790	TM_1Dt01	8145727	8167339				ZM_24Dt08	9472655	9481253	Chr04	8965769	8974363
Chr02	9731723	9757346	TM_1Dt01	8171641	8197159				ZM_24Dt08	9501912	9513579	Chr04	8987759	8999354
Chr02	9757346	9773063	TM_1Dt01	8197252	8213077				ZM_24Dt08	9513576	9518694	Chr04	9013111	9018321
Chr02	9773100	9779848	TM_1Dt01	8218786	8225604				ZM_24Dt08	9523354	9532900	Chr04	9030438	9039912
Chr02	9780947	9792267	TM_1Dt01	8225597	8236961				ZM_24Dt08	9533364	9553339	Chr04	9039916	9059918
Chr02	9792263	9805660	TM_1Dt01	8239383	8252810				ZM_24Dt08	9555765	9570297	Chr04	9059914	9074592
Chr02	9807733	9815846	TM_1Dt01	8257845	8266147				ZM_24Dt08	9571758	9591868	Chr04	9074585	9094643
Chr02	9818217	9831846	TM_1Dt01	8266175	8279851				ZM_24Dt08	9593824	9605612	Chr04	9112442	9124256
Chr02	9837771	9846355	TM_1Dt01	8293890	8302775				ZM_24Dt08	9615506	9634868	Chr04	9124252	9143456
Chr02	9851195	9857487	TM_1Dt01	8312463	8318789				ZM_24Dt08	9647106	9653149	Chr04	9150121	9156103
Chr02	9857480	9870696	TM_1Dt01	8319253	8332503				ZM_24Dt08	9653079	9679282	Chr04	9155966	9182225
Chr02	9870731	9881948	TM_1Dt01	8356203	8367390				ZM_24Dt08	9693786	9726236	Chr04	9198085	9230438
Chr02	9882136	9889523	TM_1Dt01	8367390	8374843				ZM_24Dt08	9744585	9765355	Chr04	9255876	9276590
Chr02	9896471	9925951	TM_1Dt01	8378361	8407927				ZM_24Dt08	9766322	9772819	Chr04	9276586	9283073
Chr02	9929778	9945896	TM_1Dt01	8410517	8426661				ZM_24Dt08	9778541	9788331	Chr04	9283067	9292952
Chr02	9953124	9958724	TM_1Dt01	8434977	8440637				ZM_24Dt08	9788328	9803323	Chr04	9292998	9307971
Chr02	9958727	9967923	TM_1Dt01	8440778	8449901				ZM_24Dt08	9803433	9822866	Chr04	9307971	9327347
Chr02	10043168	10054311	TM_1Dt01	8449626	8460693				ZM_24Dt08	9822898	9829293	Chr04	9331579	9337969
Chr02	10053871	10059898	TM_1Dt01	8462217	8468299				ZM_24Dt08	9842182	9848731	Chr04	9346686	9353240
Chr02	10064374	10077849	TM_1Dt01	8478191	8491678				ZM_24Dt08	9848412	9867794	Chr04	9353248	9372621
Chr02	10077846	10089259	TM_1Dt01	8491978	8503454				ZM_24Dt08	9872600	9878370	Chr04	9379903	9385709
Chr02	10089365	10096480	TM_1Dt01	8503510	8510661				ZM_24Dt08	9878366	9884139	Chr04	9390297	9396076
Chr02	10099729	10107809	TM_1Dt01	8510086	8518118				ZM_24Dt08	9884130	9889650	Chr04	9401371	9406915
Chr02	10109483	10114679	TM_1Dt01	8519620	8524812				ZM_24Dt08	9891446	9921343	Chr04	9409553	9439528
Chr02	10114674	10122783	TM_1Dt01	8529808	8537934				ZM_24Dt08	9922176	9928092	Chr04	9439796	9445768
Chr02	10124712	10132706	TM_1Dt01	8554925	8562929				ZM_24Dt08	9944996	9952469	Chr04	9485035	9492555
Chr02	10134808	10140505	TM_1Dt01	8576741	8582450				ZM_24Dt08	9975016	9997698	Chr04	9495758	9518409
Chr02	10142000	10155625	TM_1Dt01	8584019	8597587				ZM_24Dt08	9997797	10008251	Chr04	9518410	9528792
Chr02	10159392	10182842	TM_1Dt01	8597583	8621236				ZM_24Dt08	10009799	10018560	Chr04	9529866	9538656
Chr02	10190573	10201686	TM_1Dt01	8621233	8632290				ZM_24Dt08	10033624	10049493	Chr04	9540750	9556720
Chr02	10202667	10224632	TM_1Dt01	8633665	8655643				ZM_24Dt08	10049904	10069516	Chr04	9557023	9576616
Chr02	10224646	10238953	TM_1Dt01	8655763	8670137				ZM_24Dt08	10074757	10088751	Chr04	9576612	9590599
Chr02	10245021	10254636	TM_1Dt01	8695778	8705400				ZM_24Dt08	10088944	10095733	Chr04	9590773	9597568
Chr02	10256441	10265568	TM_1Dt01	8709932	8719123				ZM_24Dt08	10101426	10127960	Chr04	9600211	9626634
Chr02	10275028	10282535	TM_1Dt01	8722270	8729822				ZM_24Dt08	10133020	10171103	Chr04	9626629	9664684
Chr02	10285058	10301696	TM_1Dt01	8739311	8756004				ZM_24Dt08	10171091	10177772	Chr04	9664708	9671452
Chr02	10345116	10355631	TM_1Dt01	8793794	8804212				ZM_24Dt08	10177773	10185943	Chr04	9672604	9680709
Chr02	10355814	10364112	TM_1Dt01	8804430	8812780				ZM_24Dt08	10194262	10215792	Chr04	9683341	9704755
Chr02	10370603	10381377	TM_1Dt01	8826104	8836990				ZM_24Dt08	10215798	10245875	Chr04	9704856	9735098
Chr02	10393315	10398923	TM_1Dt01	8837862	8843350				ZM_24Dt08	10245875	10270254	Chr04	9735715	9759984
Chr02	10399233	10415413	TM_1Dt01	8848599	8864784				ZM_24Dt08	10270369	10279742	Chr04	9760101	9769508
Chr02	10416205	10422069	TM_1Dt01	8871538	8877417				ZM_24Dt08	10286797	10307732	Chr04	9767396	9788329
Chr02	10422064	10431621	TM_1Dt01	8884398	8894012				ZM_24Dt08	10307736	10325532	Chr04	9787868	9805685
Chr02	10435710	10449050	TM_1Dt01	8901580	8914954				ZM_24Dt08	10325834	10331023	Chr04	9805786	9810965
Chr02	10449045	10458797	TM_1Dt01	8915372	8925104				ZM_24Dt08	10332134	10338378	Chr04	9812169	9818399
Chr02	10477850	10491529	TM_1Dt01	8929836	8943540				ZM_24Dt08	10339130	10347198	Chr04	9818385	9826457
Chr02	10495840	10509769	TM_1Dt01	8951626	8965541				ZM_24Dt08	10348317	10367689	Chr04	9826452	9845748
Chr02	10509752	10523006	TM_1Dt01	8965561	8978818				ZM_24Dt08	10371986	10377426	Chr04	9849129	9854551
Chr02	10523107	10547263	TM_1Dt01	8978832	9002992				ZM_24Dt08	10377422	10385947	Chr04	9870705	9879245
Chr02	10572440	10582959	TM_1Dt01	9027936	9038519				ZM_24Dt08	10385939	10402392	Chr04	9881313	9897777
Chr02	10583284	10594607	TM_1Dt01	9038921	9050261				ZM_24Dt08	10402392	10407509	Chr04	9902057	9907146
Chr02	10603257	10610714	TM_1Dt01	9053213	9060694				ZM_24Dt08	10407504	10430747	Chr04	9910022	9933266
Chr02	10610709	10620332	TM_1Dt01	9063188	9072849				ZM_24Dt08	10437455	10448668	Chr04	9933268	9944590
Chr02	10622685	10630530	TM_1Dt01	9074698	9082480				ZM_24Dt08	10448716	10459960	Chr04	9944589	9955859
Chr02	10630631	10646027	TM_1Dt01	9082577	9097984				ZM_24Dt08	10458387	10466751	Chr04	9964753	9973126
Chr02	10652989	10659485	TM_1Dt01	9097987	9104588				ZM_24Dt08	10493597	10506697	Chr04	9975043	9988139
Chr02	10659680	10667685	TM_1Dt01	9104846	9113250				ZM_24Dt08	10507403	10538197	Chr04	9988998	10019959
Chr02	10691486	10696910	TM_1Dt01	9115431	9120935				ZM_24Dt08	10542493	10550199	Chr04	10029069	10036779
Chr02	10696908	10703572	TM_1Dt01	9144295	9151047				ZM_24Dt08	10550357	10563355	Chr04	10036776	10049786
Chr02	10705280	10710553	TM_1Dt01	9152919	9158146				ZM_24Dt08	10563902	10579597	Chr04	10050384	10066184
Chr02	10752416	10762722	TM_1Dt01	9283493	9293773				ZM_24Dt08	10588591	10615519	Chr04	10071325	10098232
Chr02	10762869	10778169	TM_1Dt01	9294661	9309971				ZM_24Dt08	10615514	10627039	Chr04	10101128	10112527
Chr02	10798153	10811754	TM_1Dt01	9310014	9323559				ZM_24Dt08	10630484	10667168	Chr04	10115471	10152142
Chr02	10815117	10820613	TM_1Dt01	9334508	9340012				ZM_24Dt08	10668841	10693069	Chr04	10154239	10178617
Chr02	10820544	10829577	TM_1Dt01	9340014	9349081				ZM_24Dt08	10697831	10730394	Chr04	10178612	10211187
Chr02	10829761	10865830	TM_1Dt01	9349132	9385368				ZM_24Dt08	10730391	10736354	Chr04	10212396	10218355
Chr02	10870012	10885021	TM_1Dt01	9389563	9404629				ZM_24Dt08	10736386	10755563	Chr04	10218351	10237493
Chr02	10887535	10894561	TM_1Dt01	9409665	9416604				ZM_24Dt08	10757944	10769949	Chr04	10237257	10249208
Chr02	10929630	10944207	TM_1Dt01	9432985	9447593				ZM_24Dt08	10806928	10795845	Chr04	10493983	10504993
Chr02	10945232	10952784	TM_1Dt01	9448421	9455923				ZM_24Dt08	10841090	10832269	Chr04	10483525	10492335
Chr02	10956136	10964213	TM_1Dt01	9455918	9464017				ZM_24Dt08	10850826	10841450	Chr04	10474476	10483875
Chr02	10966643	10973758	TM_1Dt01	9469669	9476788				ZM_24Dt08	10883475	10855733	Chr04	10446684	10474480
Chr02	10978598	10990997	TM_1Dt01	9485398	9497680				ZM_24Dt08	10912373	10890813	Chr04	10425102	10446684
Chr02	10991097	11011966	TM_1Dt01	9497680	9518606				ZM_24Dt08	10917610	10912405	Chr04	10416664	10421860
Chr02	11012067	11019077	TM_1Dt01	9518704	9525630				ZM_24Dt08	10930691	10923478	Chr04	10408747	10415888
Chr02	11025710	11045274	TM_1Dt01	9550344	9569894				ZM_24Dt08	10940389	10930734	Chr04	10399212	10408748
Chr02	11049436	11065348	TM_1Dt01	9574383	9590319				ZM_24Dt08	10955171	10940492	Chr04	10382970	10397394
Chr02	11081266	11110327	TM_1Dt01	9620424	9649334				ZM_24Dt08	10993054	10955056	Chr04	10344993	10382973
Chr02	11117122	11122233	TM_1Dt01	9659567	9664772				ZM_24Dt08	10999732	10993055	Chr04	10338287	10344816
Chr02	11147377	11153043	TM_1Dt01	9674350	9680176				ZM_24Dt08	11043677	10999923	Chr04	10294477	10338295
Chr02	11153043	11160051	TM_1Dt01	9681083	9688159				ZM_24Dt08	11070562	11043669	Chr04	10267023	10293933
Chr02	11163016	11172018	TM_1Dt01	9688155	9697129				ZM_24Dt08	11084506	11070567	Chr04	10253141	10266917
Chr02	11172015	11177449	TM_1Dt01	9697951	9703484				ZM_24Dt08	11096339	11102712	Chr04	10505628	10512052
Chr02	11177466	11204783	TM_1Dt01	9703914	9731254				ZM_24Dt08	11102710	11110052	Chr04	10512190	10519516
Chr02	11204781	11210349	TM_1Dt01	9743273	9748839				ZM_24Dt08	11110051	11118033	Chr04	10519567	10527652
Chr02	11252255	11259603	TM_1Dt01	9783345	9790722				ZM_24Dt08	11125696	11132327	Chr04	10534567	10541236
Chr02	11262639	11275639	TM_1Dt01	9801975	9814997				ZM_24Dt08	11135389	11141728	Chr04	10544656	10550999
Chr02	11277249	11286401	TM_1Dt01	9816350	9825620				ZM_24Dt08	11141728	11157126	Chr04	10550768	10566155
Chr02	11286405	11299000	TM_1Dt01	9825883	9838526				ZM_24Dt08	11159768	11169935	Chr04	10566150	10576341
Chr02	11298609	11314657	TM_1Dt01	9838331	9854369				ZM_24Dt08	11175987	11185654	Chr04	10582428	10592061
Chr02	11323068	11317802	TM_1Dt03	2972434	2977754				ZM_24Dt08	11203609	11212707	Chr04	10592548	10601697
Chr02	11325458	11330933	TM_1Dt01	9858824	9864475				ZM_24Dt08	11215332	11225246	Chr04	10606781	10616701
Chr02	11335865	11345037	TM_1Dt01	9867568	9876692				ZM_24Dt08	11226501	11248786	Chr04	10616694	10638846
Chr02	11363108	11355137	TM_1Dt13	33361264	33369250				ZM_24Dt08	11248786	11269288	Chr04	10638966	10659460
Chr02	11366469	11390744	TM_1Dt01	9889851	9913881				ZM_24Dt08	11270143	11290722	Chr04	10667590	10688002
Chr02	11395088	11404539	TM_1Dt01	9917024	9926525				ZM_24Dt08	11290720	11345874	Chr04	10694438	10749561
Chr02	11404536	11418431	TM_1Dt01	9931499	9945514				ZM_24Dt08	11354831	11409559	Chr04	10754654	10809434
Chr02	11419426	11428066	TM_1Dt01	9949492	9958154				ZM_24Dt08	11409793	11442585	Chr04	10809434	10842319
Chr02	11428976	11441584	TM_1Dt01	9958433	9970951				ZM_24Dt08	11442618	11449486	Chr04	10842536	10849394
Chr02	11458055	11499869	TM_1Dt01	9976353	10018245				ZM_24Dt08	11449497	11456419	Chr04	10849703	10856701
Chr02	11505563	11514597	TM_1Dt01	10024258	10033304				ZM_24Dt08	11465141	11473416	Chr04	10860954	10869102
Chr02	11514771	11523203	TM_1Dt01	10033302	10041658				ZM_24Dt08	11473410	11483904	Chr04	10872748	10883268
Chr02	11523261	11532138	TM_1Dt01	10042265	10051206				ZM_24Dt08	11483904	11504265	Chr04	10883931	10904236
Chr02	11533061	11538877	TM_1Dt01	10052791	10058643				ZM_24Dt08	11504268	11528785	Chr04	10931180	10955747
Chr02	11562676	11577072	TM_1Dt01	10062050	10076440				ZM_24Dt08	11533982	11562180	Chr04	10955747	10983989
Chr02	11586741	11604069	TM_1Dt01	10082189	10099496				ZM_24Dt08	11567539	11572671	Chr04	10988903	10994036
Chr02	11609699	11604584	TM_1Dt13	36890322	36895471				ZM_24Dt08	11573336	11580278	Chr04	10994031	11000953
Chr02	11613823	11620277	TM_1Dt01	10123753	10130301				ZM_24Dt08	11583789	11607810	Chr04	11009371	11033231
Chr02	11625707	11631099	TM_1Dt01	10134357	10139669				ZM_24Dt08	11609854	11620188	Chr04	11034645	11045010
Chr02	11631117	11642594	TM_1Dt01	10139856	10151352				ZM_24Dt08	11620177	11629872	Chr04	11045404	11055129
Chr02	11648807	11643402	TM_1Dt11	32562554	32567976				ZM_24Dt08	11655787	11709548	Chr04	11060925	11114787
Chr02	11663500	11674049	TM_1Dt01	10172526	10183043				ZM_24Dt08	11714164	11723879	Chr04	11114782	11124477
Chr02	11674175	11693172	TM_1Dt01	10183043	10202100				ZM_24Dt08	11733293	11742173	Chr04	11145918	11154872
Chr02	11694381	11700948	TM_1Dt01	10202093	10208761				ZM_24Dt08	11742998	11748189	Chr04	11168018	11173153
Chr02	11700943	11706802	TM_1Dt01	10209157	10215132				ZM_24Dt08	11776549	11830161	Chr04	11187266	11240834
Chr02	11710923	11723662	TM_1Dt01	10222719	10235363				ZM_24Dt08	11830354	11836188	Chr04	11240828	11246684
Chr02	11727913	11740223	TM_1Dt01	10240515	10252779				ZM_24Dt08	11847227	11882529	Chr04	11246680	11281992
Chr02	11758722	11772932	TM_1Dt01	10279135	10293468				ZM_24Dt08	11886903	11895550	Chr04	11281989	11290660
Chr02	11776519	11809635	TM_1Dt01	10301686	10334605				ZM_24Dt08	11895377	11907437	Chr04	11290637	11302767
Chr02	11811194	11816627	TM_1Dt01	10336524	10341923				ZM_24Dt08	11925910	11936672	Chr04	11305989	11316760
Chr02	11825880	11858522	TM_1Dt01	10349753	10382419				ZM_24Dt08	11936672	11984665	Chr04	11316849	11364884
Chr02	11861476	11882856	TM_1Dt01	10385294	10406705				ZM_24Dt08	11987855	12025723	Chr04	11372501	11410320
Chr02	11882862	11905195	TM_1Dt01	10406820	10429253				ZM_24Dt08	12025720	12033281	Chr04	11410934	11418558
Chr02	11909607	11915800	TM_1Dt01	10436875	10443039				ZM_24Dt08	12049408	12074009	Chr04	11425853	11450458
Chr02	11915799	11941540	TM_1Dt01	10443658	10469396				ZM_24Dt08	12079320	12095916	Chr04	11450458	11466935
Chr02	11947468	11962570	TM_1Dt01	10472375	10487534				ZM_24Dt08	12096285	12124755	Chr04	11466935	11495320
Chr02	11962564	11988612	TM_1Dt01	10489936	10515949				ZM_24Dt08	12125523	12131334	Chr04	11495318	11501170
Chr02	11992043	12022030	TM_1Dt01	10538647	10568835				ZM_24Dt08	12144008	12153289	Chr04	11566683	11575951
Chr02	12028948	12048384	TM_1Dt01	10573563	10593225				ZM_24Dt08	12153479	12187605	Chr04	11575996	11610124
Chr02	12053303	12071811	TM_1Dt01	10610126	10628514				ZM_24Dt08	12192865	12230049	Chr04	11615336	11652590
Chr02	12072033	12099429	TM_1Dt01	10628509	10655981				ZM_24Dt08	12249954	12284129	Chr04	11669515	11703759
Chr02	12103635	12149429	TM_1Dt01	10660056	10705978				ZM_24Dt08	12292752	12307034	Chr04	11708599	11722889
Chr02	12152311	12167736	TM_1Dt01	10708999	10724306				ZM_24Dt08	12310179	12323646	Chr04	11727354	11740786
Chr02	12171670	12183319	TM_1Dt01	10731554	10743319				ZM_24Dt08	12325670	12333166	Chr04	11745024	11752510
Chr02	12186054	12197913	TM_1Dt01	10743316	10755172				ZM_24Dt08	12333158	12338711	Chr04	11759159	11764721
Chr02	12197910	12205012	TM_1Dt01	10758340	10765595				ZM_24Dt08	12356174	12366824	Chr04	11777855	11788464
Chr02	12209611	12226621	TM_1Dt01	10768937	10785913				ZM_24Dt08	12376225	12390381	Chr04	11819920	11834056
Chr02	12226582	12244820	TM_1Dt01	10785914	10804132				ZM_24Dt08	12390373	12397012	Chr04	11835252	11841891
Chr02	12258651	12267439	TM_1Dt01	10832972	10841878				ZM_24Dt08	12405638	12412072	Chr04	11847690	11854061
Chr02	12278769	12290291	TM_1Dt01	10854792	10866348				ZM_24Dt08	12412615	12423708	Chr04	11854176	11865258
Chr02	12296756	12308276	TM_1Dt01	10863689	10875253				ZM_24Dt08	12421086	12461049	Chr04	11872211	11912035
Chr02	12308400	12343077	TM_1Dt01	10875379	10909893				ZM_24Dt08	12461049	12469308	Chr04	11912128	11920355
Chr02	12351823	12368108	TM_1Dt01	10922017	10938271				ZM_24Dt08	12471150	12499765	Chr04	11920475	11949085
Chr02	12368120	12383439	TM_1Dt01	10938224	10953510				ZM_24Dt08	12500478	12508639	Chr04	11949082	11957182
Chr02	12390289	12407896	TM_1Dt01	10961109	10978735				ZM_24Dt08	12508637	12534269	Chr04	11960247	11985912
Chr02	12407886	12415988	TM_1Dt01	10980596	10988761				ZM_24Dt08	12537270	12545525	Chr04	11993022	12001290
Chr02	12415987	12429162	TM_1Dt01	10988968	11001948				ZM_24Dt08	12551579	12562023	Chr04	12005872	12016207
Chr02	12429162	12438312	TM_1Dt01	11002076	11011246				ZM_24Dt08	12568549	12586657	Chr04	12016215	12034376
Chr02	12439257	12453860	TM_1Dt01	11013344	11027991				ZM_24Dt08	12586650	12629971	Chr04	12042446	12085702
Chr02	12471982	12484930	TM_1Dt01	11046317	11059326				ZM_24Dt08	12629973	12635681	Chr04	12085798	12091530
Chr02	12485234	12500056	TM_1Dt01	11059628	11074406				ZM_24Dt08	12639476	12667384	Chr04	12096072	12123937
Chr02	12500179	12521553	TM_1Dt01	11074402	11095932				ZM_24Dt08	12667738	12677270	Chr04	12126333	12135817
Chr02	12521552	12532071	TM_1Dt01	11096089	11106561				ZM_24Dt08	12680069	12686943	Chr04	12137989	12144850
Chr02	12532647	12553498	TM_1Dt01	11106549	11127411				ZM_24Dt08	12686939	12693526	Chr04	12146138	12152722
Chr02	12553494	12559836	TM_1Dt01	11129829	11136159				ZM_24Dt08	12698344	12708490	Chr04	12161690	12171823
Chr02	12562874	12581221	TM_1Dt01	11139209	11157643				ZM_24Dt08	12708667	12749133	Chr04	12171826	12212303
Chr02	12585025	12600094	TM_1Dt01	11157641	11172733				ZM_24Dt08	12751798	12757015	Chr04	12215916	12221107
Chr02	12612876	12618210	TM_1Dt01	11179170	11184505				ZM_24Dt08	12758191	12763610	Chr04	12222529	12227938
Chr02	12622499	12631058	TM_1Dt01	11186130	11194685				ZM_24Dt08	12792282	12814029	Chr04	12255235	12276840
Chr02	12643660	12648887	TM_1Dt01	11233927	11239107				ZM_24Dt08	12814025	12820231	Chr04	12277878	12284102
Chr02	12674878	12704075	TM_1Dt01	11281839	11310948				ZM_24Dt08	12820230	12834673	Chr04	12285131	12299389
Chr02	12709560	12717216	TM_1Dt01	11322168	11329800				ZM_24Dt08	12853935	12873498	Chr04	12307599	12327174
Chr02	12724582	12730548	TM_1Dt01	11335022	11341026				ZM_24Dt08	12873582	12885181	Chr04	12327330	12339014
Chr02	12736864	12746671	TM_1Dt01	11346889	11356727				ZM_24Dt08	12897460	12908619	Chr04	12353497	12364619
Chr02	12745448	12763706	TM_1Dt01	11363775	11381951				ZM_24Dt08	12914479	12927150	Chr04	12364617	12377410
Chr02	12763704	12770660	TM_1Dt01	57478596	57485536				ZM_24Dt08	12927149	12932434	Chr04	12382373	12387787
Chr02	12773010	12781987	TM_1Dt01	11381947	11390972				ZM_24Dt08	12937933	13014444	Chr04	12387791	12464295
Chr02	12790586	12818371	TM_1Dt01	11397886	11425575				ZM_24Dt08	13016812	13028981	Chr04	12479125	12491258
Chr02	12819678	12828556	TM_1Dt01	11426868	11435723				ZM_24Dt08	13044038	13049976	Chr04	12495430	12501359
Chr02	12835137	12855353	TM_1Dt01	11439538	11459715				ZM_24Dt08	13061006	13075148	Chr04	12501355	12515458
Chr02	12855424	12862076	TM_1Dt01	11459673	11466336				ZM_24Dt08	13079587	13087149	Chr04	12515454	12523002
Chr02	12862076	12875319	TM_1Dt01	11466806	11480021				ZM_24Dt08	13092147	13110405	Chr04	12528008	12546350
Chr02	12875420	12889883	TM_1Dt01	11480195	11494633				ZM_24Dt08	13110418	13163693	Chr04	12546519	12599733
Chr02	12898457	12906822	TM_1Dt01	11513570	11521887				ZM_24Dt08	13178560	13189973	Chr04	12612168	12623577
Chr02	12914658	12920581	TM_1Dt01	11526894	11532822				ZM_24Dt08	13189968	13197180	Chr04	12623785	12630980
Chr02	12920575	12942771	TM_1Dt01	11536078	11558329				ZM_24Dt08	13198421	13206792	Chr04	12630972	12639346
Chr02	12942760	12947800	TM_1Dt01	11567905	11572905				ZM_24Dt08	13206787	13221030	Chr04	12641579	12655799
Chr02	12952426	12984215	TM_1Dt01	11580024	11611878				ZM_24Dt08	13221274	13227461	Chr04	12655831	12662016
Chr02	12987686	13000008	TM_1Dt01	11637169	11649422				ZM_24Dt08	13227448	13239297	Chr04	12661726	12673551
Chr02	13000008	13018731	TM_1Dt01	11649519	11668400				ZM_24Dt08	13239292	13266759	Chr04	12673594	12701076
Chr02	13019459	13026646	TM_1Dt01	11669761	11677048				ZM_24Dt08	13273774	13289082	Chr04	12701072	12716336
Chr02	13029002	13036017	TM_1Dt01	11677036	11684239				ZM_24Dt08	13300618	13329743	Chr04	12716330	12745382
Chr02	13052299	13059925	TM_1Dt01	11700621	11708334				ZM_24Dt08	13335536	13342171	Chr04	12745389	12752026
Chr02	13062217	13070335	TM_1Dt01	11716166	11724289				ZM_24Dt08	13342210	13360157	Chr04	12752023	12769950
Chr02	13070350	13078527	TM_1Dt01	11724267	11732410				ZM_24Dt08	13367387	13378498	Chr04	12777944	12789033
Chr02	13094076	13102433	TM_1Dt01	11739042	11747400				ZM_24Dt08	13381799	13396876	Chr04	12789692	12804759
Chr02	13104818	13113233	TM_1Dt01	11750453	11758824				ZM_24Dt08	13433399	13447617	Chr04	12804757	12818889
Chr02	13113232	13138791	TM_1Dt01	11758778	11784319				ZM_24Dt08	13447488	13454360	Chr04	12818302	12825116
Chr02	13139639	13174205	TM_1Dt01	11784352	11819046				ZM_24Dt08	13461232	13469143	Chr04	12842710	12850608
Chr02	13193551	13214604	TM_1Dt01	11825733	11846698				ZM_24Dt08	13504319	13521752	Chr04	12862180	12879745
Chr02	13214590	13226158	TM_1Dt01	11849290	11860893				ZM_24Dt08	13523905	13565699	Chr04	12884387	12926130
Chr02	13226923	13253638	TM_1Dt01	11863935	11890719				ZM_24Dt08	13586669	13605910	Chr04	12932999	12952144
Chr02	13254255	13299519	TM_1Dt01	11890716	11936047				ZM_24Dt08	13622916	13610049	Chr04	12967119	12980058
Chr02	13299513	13334064	TM_1Dt01	11941306	11975879				ZM_24Dt08	13632235	13622915	Chr04	12957754	12967072
Chr02	13337561	13381008	TM_1Dt01	11985305	12028438				ZM_24Dt08	13639898	13650054	Chr04	12983732	12993883
Chr02	13381503	13386819	TM_1Dt01	12028453	12033787				ZM_24Dt08	13650547	13659863	Chr04	12993883	13003110
Chr02	13412789	13423696	TM_1Dt01	12047875	12058842				ZM_24Dt08	13668358	13682522	Chr04	13003103	13017153
Chr02	13420866	13431432	TM_1Dt01	12066668	12077254				ZM_24Dt08	13694754	13704638	Chr04	13022833	13032703
Chr02	13440514	13460170	TM_1Dt01	12081402	12100989				ZM_24Dt08	13713438	13739805	Chr04	13036989	13063407
Chr02	13481739	13492874	TM_1Dt01	12109167	12120314				ZM_24Dt08	13739798	13758706	Chr04	13063769	13082489
Chr02	13509479	13521809	TM_1Dt01	12163630	12175994				ZM_24Dt08	13758764	13766540	Chr04	13084894	13092638
Chr02	13521802	13575105	TM_1Dt01	12180443	12233743				ZM_24Dt08	13779013	13843676	Chr04	13094239	13158789
Chr02	13575867	13585832	TM_1Dt01	12237074	12247140				ZM_24Dt08	13847585	13883619	Chr04	13162730	13198739
Chr02	13587475	13610209	TM_1Dt01	12255014	12277875				ZM_24Dt08	13889978	13898617	Chr04	13198735	13207360
Chr02	13610327	13618956	TM_1Dt01	12278092	12286945				ZM_24Dt08	13898626	13904449	Chr04	13209746	13215569
Chr02	13618951	13629398	TM_1Dt01	12289055	12299413				ZM_24Dt08	13915106	13926656	Chr04	13225996	13237560
Chr02	13629395	13635440	TM_1Dt01	12302819	12308884				ZM_24Dt08	13926657	13955953	Chr04	13237712	13266964
Chr02	13652505	13660579	TM_1Dt01	12316215	12324277				ZM_24Dt08	13957240	13983793	Chr04	13268109	13294650
Chr02	13660579	13674141	TM_1Dt01	12324378	12337942				ZM_24Dt08	13984679	14023417	Chr04	13294648	13333443
Chr02	13675163	13684095	TM_1Dt01	12337940	12346859				ZM_24Dt08	14023417	14063570	Chr04	13333536	13373583
Chr02	13690911	13708675	TM_1Dt01	12353443	12371261				ZM_24Dt08	14082768	14089581	Chr04	13374829	13381680
Chr02	13708676	13729591	TM_1Dt01	12371521	12392529				ZM_24Dt08	14091143	14134207	Chr04	13383642	13426760
Chr02	13734354	13742305	TM_1Dt01	12405521	12413556				ZM_24Dt08	14134203	14144187	Chr04	13428417	13438373
Chr02	13757875	13764310	TM_1Dt01	12417109	12423333				ZM_24Dt08	14144185	14152174	Chr04	13447193	13455274
Chr02	13774953	13781729	TM_1Dt01	12427148	12433979				ZM_24Dt08	14153810	14162351	Chr04	13457450	13466046
Chr02	13781886	13788446	TM_1Dt01	12433980	12440641				ZM_24Dt08	14163015	14170896	Chr04	13466791	13474731
Chr02	13789150	13804990	TM_1Dt01	12449743	12465354				ZM_24Dt08	14179214	14184480	Chr04	13478488	13483707
Chr02	13819307	13830696	TM_1Dt01	12465352	12476669				ZM_24Dt08	14195090	14201023	Chr04	13485066	13490997
Chr02	13839242	13844698	TM_1Dt01	12481047	12486485				ZM_24Dt08	14201025	14206166	Chr04	13527528	13532654
Chr02	13850654	13868419	TM_1Dt01	12490601	12508405				ZM_24Dt08	14206427	14242039	Chr04	13532661	13568329
Chr02	13868419	13894446	TM_1Dt01	12508558	12534734				ZM_24Dt08	14241318	14247242	Chr04	13567431	13573434
Chr02	13896822	13914108	TM_1Dt01	12535945	12553199				ZM_24Dt08	14247240	14269460	Chr04	13577199	13599374
Chr02	13914679	13931629	TM_1Dt01	12553479	12570413				ZM_24Dt08	14273012	14281481	Chr04	13602301	13610713
Chr02	13940910	13957245	TM_1Dt01	12578009	12594312				ZM_24Dt08	14281475	14296404	Chr04	13610742	13625635
Chr02	13957246	13969409	TM_1Dt01	12594496	12606649				ZM_24Dt08	14296408	14303907	Chr04	13625744	13633186
Chr02	13969404	13975327	TM_1Dt01	12616235	12622142				ZM_24Dt08	14319752	14332347	Chr04	13643739	13656383
Chr02	13975231	14000585	TM_1Dt01	12622145	12647517				ZM_24Dt08	14332491	14337947	Chr04	13656422	13661864
Chr02	14000748	14008488	TM_1Dt01	12647718	12655465				ZM_24Dt08	14338429	14373617	Chr04	13661934	13696838
Chr02	14011006	14035197	TM_1Dt01	12655458	12679635				ZM_24Dt08	14373609	14390033	Chr04	13697332	13713766
Chr02	14035193	14046556	TM_1Dt01	12679785	12691097				ZM_24Dt08	14391569	14403354	Chr04	13731684	13743462
Chr02	14046552	14056360	TM_1Dt01	12704190	12714044				ZM_24Dt08	14403538	14412520	Chr04	13744157	13753115
Chr02	14056514	14064256	TM_1Dt01	12714040	12721736				ZM_24Dt08	14415774	14422667	Chr04	13753111	13760005
Chr02	14064252	14072981	TM_1Dt01	12730591	12739455				ZM_24Dt08	14423017	14444161	Chr04	13759998	13781148
Chr02	14080270	14095909	TM_1Dt01	12739452	12755111				ZM_24Dt08	14452874	14475088	Chr04	13784041	13806241
Chr02	14096859	14111797	TM_1Dt01	12755130	12770040				ZM_24Dt08	14488027	14496684	Chr04	13820483	13829099
Chr02	14113176	14122681	TM_1Dt01	12770035	12779563				ZM_24Dt08	14515238	14526520	Chr04	13846606	13857857
Chr02	14123418	14146544	TM_1Dt01	12779579	12802622				ZM_24Dt08	14526697	14534734	Chr04	13858027	13866177
Chr02	14146541	14154187	TM_1Dt01	12808340	12815986				ZM_24Dt08	14563662	14568720	Chr04	13868319	13873369
Chr02	14154307	14171327	TM_1Dt01	12815988	12832883				ZM_24Dt08	14571761	14577888	Chr04	13875995	13882076
Chr02	14171369	14178370	TM_1Dt01	12832854	12839872				ZM_24Dt08	14580621	14594892	Chr04	13885331	13899562
Chr02	14180760	14198007	TM_1Dt01	12842491	12859799				ZM_24Dt08	14613956	14625333	Chr04	13906418	13917804
Chr02	14198935	14207750	TM_1Dt01	12872350	12881135				ZM_24Dt08	14625332	14643880	Chr04	13917694	13936267
Chr02	14212683	14225037	TM_1Dt01	12893055	12905460				ZM_24Dt08	14643877	14664487	Chr04	13943705	13964278
Chr02	14225711	14247381	TM_1Dt01	12905458	12927082				ZM_24Dt08	14669553	14681498	Chr04	13968567	13980396
Chr02	14257148	14270685	TM_1Dt01	12927082	12940592				ZM_24Dt08	14683789	14710478	Chr04	13982115	14008841
Chr02	14279515	14313979	TM_1Dt01	12943318	12977679				ZM_24Dt08	14710481	14724172	Chr04	14009985	14023727
Chr02	14323256	14337783	TM_1Dt01	13044700	13059140				ZM_24Dt08	14728558	14745160	Chr04	14027697	14044279
Chr02	14366063	14371602	TM_1Dt01	13061940	13067459				ZM_24Dt08	14745534	14760770	Chr04	14044339	14059583
Chr02	14389776	14396610	TM_1Dt01	13087361	13094148				ZM_24Dt08	14765722	14786965	Chr04	14064421	14085778
Chr02	14447630	14456788	TM_1Dt01	13182184	13191314				ZM_24Dt08	14786955	14802477	Chr04	14088069	14103525
Chr02	14460363	14473131	TM_1Dt01	13194807	13207567				ZM_24Dt08	14812478	14822285	Chr04	14107956	14117684
Chr02	14473127	14485593	TM_1Dt01	13212936	13225260				ZM_24Dt08	14842566	14851282	Chr04	14127453	14136216
Chr02	14485781	14495184	TM_1Dt01	13225260	13234691				ZM_24Dt08	14854955	14862693	Chr04	14141532	14149161
Chr02	14495179	14509583	TM_1Dt01	13237467	13251829				ZM_24Dt08	14863494	14887232	Chr04	14149155	14172736
Chr02	14510906	14528224	TM_1Dt01	13253806	13271165				ZM_24Dt08	14888260	14899313	Chr04	14183516	14194657
Chr02	14528858	14539707	TM_1Dt01	13271205	13282226				ZM_24Dt08	14906832	14917967	Chr04	14204695	14215777
Chr02	14540635	14549268	TM_1Dt01	13282243	13290972				ZM_24Dt08	14917960	14930177	Chr04	14221572	14233818
Chr02	14571563	14585476	TM_1Dt01	13307531	13321496				ZM_24Dt08	14930330	14948591	Chr04	14233820	14252080
Chr02	14608195	14614666	TM_1Dt01	13333545	13340049				ZM_24Dt08	14958428	14964521	Chr04	14254657	14260725
Chr02	14645247	14657450	TM_1Dt01	13361875	13374046				ZM_24Dt08	14964516	14990739	Chr04	14266051	14292316
Chr02	14658469	14684144	TM_1Dt01	13374660	13400425				ZM_24Dt08	14997209	15017077	Chr04	14300746	14320594
Chr02	14685106	14700414	TM_1Dt01	13400429	13415896				ZM_24Dt08	15017076	15031354	Chr04	14320092	14334361
Chr02	14718616	14726006	TM_1Dt01	13442408	13449648				ZM_24Dt08	15038581	15047975	Chr04	14361282	14370735
Chr02	14727243	14732837	TM_1Dt01	13449668	13455297				ZM_24Dt08	15060429	15079955	Chr04	14375312	14394804
Chr02	14735277	14748286	TM_1Dt01	13468012	13480938				ZM_24Dt08	15088367	15103547	Chr04	14406535	14421656
Chr02	14748284	14758791	TM_1Dt01	13492768	13503263				ZM_24Dt08	15103548	15114120	Chr04	14421874	14432388
Chr02	14760316	14765864	TM_1Dt01	13505330	13510976				ZM_24Dt08	15116872	15144107	Chr04	14435564	14462826
Chr02	14766633	14784478	TM_1Dt01	13510971	13528853				ZM_24Dt08	15154333	15184858	Chr04	14462821	14493435
Chr02	14795248	14801185	TM_1Dt01	13537196	13543237				ZM_24Dt08	15186092	15211826	Chr04	14497232	14522936
Chr02	14801185	14814358	TM_1Dt01	13543367	13556573				ZM_24Dt08	15211945	15223788	Chr04	14522938	14534883
Chr02	14817020	14823936	TM_1Dt01	13559129	13566026				ZM_24Dt08	15225139	15241932	Chr04	14535911	14552811
Chr02	14833265	14839363	TM_1Dt01	13615169	13621300				ZM_24Dt08	15253115	15263944	Chr04	14552808	14563626
Chr02	14860931	14887719	TM_1Dt01	13626623	13653287				ZM_24Dt08	15276632	15285013	Chr04	14563629	14572015
Chr02	14892721	14898007	TM_1Dt01	13658128	13663411				ZM_24Dt08	15319511	15325075	Chr04	14584084	14589736
Chr02	14897784	14903854	TM_1Dt01	13663630	13669661				ZM_24Dt08	15325468	15337735	Chr04	14599517	14611770
Chr02	14904960	14922250	TM_1Dt01	13670969	13688253				ZM_24Dt08	15366422	15384641	Chr04	14634500	14652690
Chr02	14922475	14936100	TM_1Dt01	13688256	13701888				ZM_24Dt08	15418863	15429811	Chr04	14847880	14858831
Chr02	14945071	14968549	TM_1Dt01	13714145	13737513				ZM_24Dt08	15429854	15436131	Chr04	14866690	14872988
Chr02	14968593	14981289	TM_1Dt01	13737510	13750225				ZM_24Dt08	15436129	15445005	Chr04	14912359	14921267
Chr02	14991460	14998819	TM_1Dt01	13751656	13759030				ZM_24Dt08	15445003	15450338	Chr04	14921461	14926872
Chr02	14998826	15006940	TM_1Dt01	13762311	13770323				ZM_24Dt08	15450708	15457086	Chr04	14926889	14933278
Chr02	15006936	15015824	TM_1Dt01	13772003	13780931				ZM_24Dt08	15457094	15499130	Chr04	14970230	15012321
Chr02	15016582	15022156	TM_1Dt01	13785032	13790626				ZM_24Dt08	15733037	15740354	Chr04	15016177	15023524
Chr02	15023262	15045353	TM_1Dt01	13790704	13812793				ZM_24Dt08	15748369	15767583	Chr04	15036483	15055631
Chr02	15048487	15062545	TM_1Dt01	13812791	13826917				ZM_24Dt08	15767581	15773098	Chr04	15081905	15087445
Chr02	15069220	15074265	TM_1Dt01	13832384	13837445				ZM_24Dt08	15773097	15782433	Chr04	15087691	15097137
Chr02	15074618	15069509	TM_1Dt01	59490094	59495201				ZM_24Dt08	15786588	15804782	Chr04	15097135	15115329
Chr02	15088544	15103177	TM_1Dt01	13842583	13857335				ZM_24Dt08	15806820	15826724	Chr04	15163331	15183159
Chr02	15103168	15125476	TM_1Dt01	13864361	13886664				ZM_24Dt08	15836003	15841995	Chr04	15183156	15189116
Chr02	15126174	15150035	TM_1Dt01	13887145	13911159				ZM_24Dt08	15852064	15860818	Chr04	15189930	15198674
Chr02	15150539	15180128	TM_1Dt01	13911147	13940779				ZM_24Dt08	15862168	15922167	Chr04	15200075	15260087
Chr02	15181417	15189893	TM_1Dt01	13940794	13949217				ZM_24Dt08	15922310	15927564	Chr04	15260085	15265344
Chr02	15189890	15196965	TM_1Dt01	13953276	13960357				ZM_24Dt08	15927684	15934997	Chr04	15265344	15272670
Chr02	15203626	15245793	TM_1Dt01	13965495	14007723				ZM_24Dt08	15940788	15964411	Chr04	15280295	15303880
Chr02	15247993	15254234	TM_1Dt01	14007718	14013924				ZM_24Dt08	15965669	15978196	Chr04	15308966	15321446
Chr02	15256288	15287235	TM_1Dt01	14013910	14044848				ZM_24Dt08	15992981	15998860	Chr04	15322762	15328667
Chr02	15287336	15297750	TM_1Dt01	14044848	14055193				ZM_24Dt08	15998860	16008905	Chr04	15328766	15338781
Chr02	15297840	15320742	TM_1Dt01	14058468	14081387				ZM_24Dt08	16025644	16038261	Chr04	15338776	15351405
Chr02	15320849	15335782	TM_1Dt01	14081764	14096744				ZM_24Dt08	16038623	16048613	Chr04	15351757	15361731
Chr02	15335777	15356956	TM_1Dt01	14096679	14117733				ZM_24Dt08	16048700	16059525	Chr04	15361731	15372537
Chr02	15357062	15370465	TM_1Dt01	14117737	14130919				ZM_24Dt08	16069755	16074966	Chr04	15388263	15393588
Chr02	15382920	15401040	TM_1Dt01	14130922	14148955				ZM_24Dt08	16082448	16096072	Chr04	15415868	15429475
Chr02	15404357	15426719	TM_1Dt01	14157582	14179931				ZM_24Dt08	16103779	16112151	Chr04	15429472	15437824
Chr02	15426971	15459478	TM_1Dt01	14179932	14212527				ZM_24Dt08	16117229	16122271	Chr04	15438241	15443276
Chr02	15461688	15478917	TM_1Dt01	14212901	14230115				ZM_24Dt08	16128081	16135823	Chr04	15445799	15453593
Chr02	15478914	15516995	TM_1Dt01	14231708	14269688				ZM_24Dt08	16146074	16158114	Chr04	15461795	15473858
Chr02	15524102	15538984	TM_1Dt01	14303930	14318873				ZM_24Dt08	16159069	16171189	Chr04	15474426	15486578
Chr02	15539057	15546764	TM_1Dt01	14318863	14326571				ZM_24Dt08	16177258	16188410	Chr04	15494474	15505613
Chr02	15551999	15560066	TM_1Dt01	14334033	14342112				ZM_24Dt08	16189449	16195413	Chr04	15505613	15511557
Chr02	15562565	15596362	TM_1Dt01	14342106	14375910				ZM_24Dt08	16195404	16210237	Chr04	15513888	15528707
Chr02	15598866	15605491	TM_1Dt01	14378373	14384963				ZM_24Dt08	16224700	16235505	Chr04	15533483	15544305
Chr02	15607122	15630692	TM_1Dt01	14387217	14410779				ZM_24Dt08	16235516	16244572	Chr04	15544406	15553429
Chr02	15644205	15663741	TM_1Dt01	14432553	14452038				ZM_24Dt08	16244562	16258022	Chr04	15554565	15568068
Chr02	15663736	15674350	TM_1Dt01	14459807	14470483				ZM_24Dt08	16276180	16293203	Chr04	15586633	15603674
Chr02	15674358	15691082	TM_1Dt01	14472053	14488742				ZM_24Dt08	16293211	16310778	Chr04	15607309	15624816
Chr02	15691081	15696764	TM_1Dt01	14489924	14495643				ZM_24Dt08	16310778	16339561	Chr04	15624918	15653508
Chr02	15703383	15760080	TM_1Dt01	14495641	14552212				ZM_24Dt08	16342740	16353590	Chr04	15653506	15664409
Chr02	15760120	15770543	TM_1Dt01	14552209	14562555				ZM_24Dt08	16353585	16390445	Chr04	15671831	15708695
Chr02	15770546	15777331	TM_1Dt01	14563117	14569897				ZM_24Dt08	16391058	16456214	Chr04	15708695	15773863
Chr02	15781014	15820895	TM_1Dt01	14583588	14623678				ZM_24Dt08	16456313	16472616	Chr04	15773865	15790092
Chr02	15824167	15831105	TM_1Dt01	14628084	14635078				ZM_24Dt08	16476964	16499945	Chr04	15793214	15816207
Chr02	15831101	15837886	TM_1Dt01	14638275	14645041				ZM_24Dt08	16499941	16509916	Chr04	15833971	15843957
Chr02	15843411	15864167	TM_1Dt01	14653717	14674401				ZM_24Dt08	16509914	16530460	Chr04	15844572	15865135
Chr02	15866614	15899521	TM_1Dt01	14674397	14707289				ZM_24Dt08	16530457	16535490	Chr04	15865226	15870265
Chr02	15905884	15940370	TM_1Dt01	14712289	14746731				ZM_24Dt08	16549596	16572932	Chr04	15873038	15896432
Chr02	15950588	15980160	TM_1Dt01	14760427	14790056				ZM_24Dt08	16572977	16584710	Chr04	15897057	15908706
Chr02	15982585	15990351	TM_1Dt01	14799267	14807104				ZM_24Dt08	16603440	16623369	Chr04	15920483	15940296
Chr02	15993878	16013072	TM_1Dt01	14807100	14826286				ZM_24Dt08	16625489	16631330	Chr04	15942384	15948187
Chr02	16024512	16035398	TM_1Dt01	14846574	14857569				ZM_24Dt08	16632058	16642281	Chr04	15949700	15959809
Chr02	16040220	16053840	TM_1Dt01	14882879	14896424				ZM_24Dt08	16641403	16679754	Chr04	15958755	15996922
Chr02	16056883	16066849	TM_1Dt01	14896421	14906463				ZM_24Dt08	16679754	16688910	Chr04	15999535	16008694
Chr02	16067425	16083452	TM_1Dt01	14907492	14923546				ZM_24Dt08	16688901	16705085	Chr04	16009125	16025320
Chr02	16094587	16102494	TM_1Dt01	14938769	14946643				ZM_24Dt08	16711850	16719086	Chr04	16022497	16029796
Chr02	16109268	16128357	TM_1Dt01	14950657	14969826				ZM_24Dt08	16723195	16741828	Chr04	16064067	16082783
Chr02	16133561	16128357	TM_1Dt11	41198217	41203460				ZM_24Dt08	16741827	16757983	Chr04	16083815	16100018
Chr02	16136525	16188727	TM_1Dt01	14972209	15024432				ZM_24Dt08	16762849	16789991	Chr04	16103531	16130667
Chr02	16190173	16218981	TM_1Dt01	15027636	15056460				ZM_24Dt08	16792914	16801716	Chr04	16133906	16142716
Chr02	16229283	16234382	TM_1Dt01	15061093	15066165				ZM_24Dt08	16802240	16839453	Chr04	16142709	16179863
Chr02	16235265	16241945	TM_1Dt01	15070356	15077013				ZM_24Dt08	16840313	16864458	Chr04	16179860	16204191
Chr02	16242130	16247767	TM_1Dt01	15077013	15082627				ZM_24Dt08	16865112	16908085	Chr04	16204435	16247293
Chr02	16250817	16257312	TM_1Dt01	15091444	15098041				ZM_24Dt08	16911423	16922874	Chr04	16251115	16262575
Chr02	16294477	16303689	TM_1Dt01	15125626	15134852				ZM_24Dt08	16925073	16937865	Chr04	16262577	16275242
Chr02	16305702	16313949	TM_1Dt01	15137545	15146000				ZM_24Dt08	16938945	16951880	Chr04	16275267	16288185
Chr02	16313956	16329060	TM_1Dt01	15147554	15162681				ZM_24Dt08	16952435	16961914	Chr04	16288179	16297608
Chr02	16332728	16340524	TM_1Dt01	15165618	15173370				ZM_24Dt08	16977408	16993143	Chr04	16300266	16315838
Chr02	16340700	16348951	TM_1Dt01	15173370	15181580				ZM_24Dt08	16993338	17005784	Chr04	16315839	16328250
Chr02	16353427	16359779	TM_1Dt01	15182779	15189106				ZM_24Dt08	17009698	17020388	Chr04	16333226	16343932
Chr02	16364314	16369722	TM_1Dt01	15195174	15200570				ZM_24Dt08	17020371	17032430	Chr04	16346852	16358926
Chr02	16369827	16375405	TM_1Dt01	15200680	15206234				ZM_24Dt08	17032800	17048686	Chr04	16358956	16374907
Chr02	16376197	16385811	TM_1Dt01	15207266	15216918				ZM_24Dt08	17048991	17082534	Chr04	16374915	16408431
Chr02	16399288	16425850	TM_1Dt01	15228119	15254916				ZM_24Dt08	17082571	17090514	Chr04	16408418	16416321
Chr02	16427359	16442519	TM_1Dt01	15264093	15279252				ZM_24Dt08	17095504	17108733	Chr04	16416311	16429596
Chr02	16447764	16457783	TM_1Dt01	15283215	15293276				ZM_24Dt08	17108827	17120137	Chr04	16429598	16440910
Chr02	16467393	16474983	TM_1Dt01	15305013	15312584				ZM_24Dt08	17121479	17134715	Chr04	16443148	16456401
Chr02	16477946	16485913	TM_1Dt01	15313561	15321549				ZM_24Dt08	17136131	17155237	Chr04	16457135	16476179
Chr02	16485158	16494792	TM_1Dt01	15336621	15346212				ZM_24Dt08	17157736	17164944	Chr04	16493747	16500952
Chr02	16494940	16489270	TM_1Dt01	674695	680406				ZM_24Dt08	17192265	17241364	Chr04	16604838	16653945
Chr02	16497429	16505099	TM_1Dt01	15362589	15370274				ZM_24Dt08	17241510	17252925	Chr04	16653989	16665374
Chr02	16509867	16519655	TM_1Dt01	15382070	15392027				ZM_24Dt08	17256481	17264844	Chr04	16668910	16677258
Chr02	16535478	16543098	TM_1Dt01	15399237	15406795				ZM_24Dt08	17268782	17280684	Chr04	16677259	16689121
Chr02	16548676	16566678	TM_1Dt01	15411396	15429369				ZM_24Dt08	17281042	17297483	Chr04	16689123	16705378
Chr02	16566671	16574665	TM_1Dt01	15430098	15438115				ZM_24Dt08	17297538	17309947	Chr04	16705554	16717986
Chr02	16574661	16614576	TM_1Dt01	15445728	15485707				ZM_24Dt08	17309914	17352888	Chr04	16717804	16760710
Chr02	16628852	16633858	TM_1Dt01	15486703	15491748				ZM_24Dt08	17360599	17377088	Chr04	16760755	16777150
Chr02	16641107	16660888	TM_1Dt01	15495341	15515082				ZM_24Dt08	17403941	17411620	Chr04	16781508	16789169
Chr02	16658190	16671058	TM_1Dt01	15527273	15539974				ZM_24Dt08	17411621	17431016	Chr04	16789278	16808801
Chr02	16688167	16714992	TM_1Dt01	15557434	15584191				ZM_24Dt08	17431014	17440328	Chr04	16810652	16819932
Chr02	16746006	16752201	TM_1Dt01	15625545	15631743				ZM_24Dt08	17436758	17443390	Chr04	16814969	16821582
Chr02	16752185	16762694	TM_1Dt01	15636937	15647459				ZM_24Dt08	17443391	17448946	Chr04	16821736	16827293
Chr02	16770370	16783972	TM_1Dt01	15648076	15661708				ZM_24Dt08	17452128	17475712	Chr04	16827288	16850744
Chr02	16783971	16849766	TM_1Dt01	15661826	15727565				ZM_24Dt08	17478029	17518402	Chr04	16850743	16891084
Chr02	16874907	16879918	TM_1Dt01	15733914	15738983				ZM_24Dt08	17521572	17556745	Chr04	16893884	16929008
Chr02	16879896	16888876	TM_1Dt01	15739003	15748138				ZM_24Dt08	17557152	17583114	Chr04	16929011	16954903
Chr02	16890428	16896590	TM_1Dt01	15748139	15754300				ZM_24Dt08	17589382	17594752	Chr04	16953486	16958856
Chr02	16917403	16926477	TM_1Dt01	15775513	15784603				ZM_24Dt08	17595948	17611997	Chr04	16991214	17007318
Chr02	16926482	16936135	TM_1Dt01	15788460	15798119				ZM_24Dt08	17612042	17629697	Chr04	17013639	17031274
Chr02	16938670	16950795	TM_1Dt01	15800901	15813041				ZM_24Dt08	17630894	17643752	Chr04	17031340	17044174
Chr02	16950118	16967192	TM_1Dt01	15812581	15829691				ZM_24Dt08	17651611	17657660	Chr04	17051197	17057204
Chr02	16973548	16988403	TM_1Dt01	15838574	15853480				ZM_24Dt08	17657660	17701028	Chr04	17057350	17100495
Chr02	16989334	16999070	TM_1Dt01	15872192	15882013				ZM_24Dt08	17754203	17779243	Chr04	17107999	17132985
Chr02	17011389	17018001	TM_1Dt01	15890738	15897404				ZM_24Dt08	17785306	17796400	Chr04	17148050	17159146
Chr02	17018005	17025122	TM_1Dt01	15897609	15904652				ZM_24Dt08	17796989	17818540	Chr04	17159138	17180548
Chr02	17025289	17032850	TM_1Dt01	15904649	15912298				ZM_24Dt08	17829733	17866747	Chr04	17180543	17217539
Chr02	17049518	17057832	TM_1Dt01	15924268	15932612				ZM_24Dt08	17866567	17901803	Chr04	17217533	17252765
Chr02	17057827	17081280	TM_1Dt01	15942948	15966366				ZM_24Dt08	17901578	17929905	Chr04	17252765	17281024
Chr02	17081285	17087238	TM_1Dt01	15966848	15972791				ZM_24Dt08	17938522	17958023	Chr04	17281022	17300603
Chr02	17093623	17104908	TM_1Dt01	15972777	15984048				ZM_24Dt08	17958387	18014006	Chr04	17300600	17356279
Chr02	17108724	17115023	TM_1Dt01	15984045	15990320				ZM_24Dt08	18017626	18025405	Chr04	17356276	17364070
Chr02	17115020	17121816	TM_1Dt01	15992709	15999484				ZM_24Dt08	18028366	18036379	Chr04	17367506	17375521
Chr02	17121814	17128995	TM_1Dt01	15999954	16007103				ZM_24Dt08	18036169	18076155	Chr04	17375496	17415441
Chr02	17132678	17139936	TM_1Dt01	16009416	16016763				ZM_24Dt08	18078856	18110352	Chr04	17413116	17444595
Chr02	17139395	17163721	TM_1Dt01	16016521	16040859				ZM_24Dt08	18118006	18128118	Chr04	17444578	17454730
Chr02	17163721	17169849	TM_1Dt01	16040999	16047128				ZM_24Dt08	18128169	18136767	Chr04	17457171	17465718
Chr02	17177325	17199497	TM_1Dt01	16047563	16069842				ZM_24Dt08	18136767	18149092	Chr04	17466022	17478444
Chr02	17199556	17213072	TM_1Dt01	16071078	16084590				ZM_24Dt08	18155247	18177479	Chr04	17484864	17507157
Chr02	17213169	17227298	TM_1Dt01	16084588	16098693				ZM_24Dt08	18177478	18189752	Chr04	17507384	17519671
Chr02	17227286	17303897	TM_1Dt01	16099228	16175778				ZM_24Dt08	18193449	18204528	Chr04	17524317	17535422
Chr02	17307510	17315018	TM_1Dt01	16184763	16192223				ZM_24Dt08	18217848	18245326	Chr04	17536620	17564062
Chr02	17316793	17326554	TM_1Dt01	16194286	16204097				ZM_24Dt08	18245320	18268542	Chr04	17565748	17589021
Chr02	17326548	17332659	TM_1Dt01	16209005	16215251				ZM_24Dt08	18272583	18294600	Chr04	17593784	17615843
Chr02	17338441	17369845	TM_1Dt01	16219842	16251144				ZM_24Dt08	18299263	18323545	Chr04	17620750	17644988
Chr02	17392963	17404061	TM_1Dt01	16254640	16265787				ZM_24Dt08	18327180	18333762	Chr04	17654921	17661523
Chr02	17415043	17423276	TM_1Dt01	16269161	16277329				ZM_24Dt08	18344440	18361031	Chr04	17663231	17679836
Chr02	17430209	17437970	TM_1Dt01	16295587	16303331				ZM_24Dt08	18367732	18379743	Chr04	17686394	17698437
Chr02	17441070	17467381	TM_1Dt01	16305075	16331506				ZM_24Dt08	18379735	18397872	Chr04	17699837	17718025
Chr02	17467888	17477458	TM_1Dt01	16331855	16341381				ZM_24Dt08	18397872	18411772	Chr04	17718192	17732205
Chr02	17477564	17487469	TM_1Dt01	16341487	16351296				ZM_24Dt08	18415961	18440602	Chr04	17736348	17761128
Chr02	17490245	17507396	TM_1Dt01	16351291	16368452				ZM_24Dt08	18442821	18453043	Chr04	17763491	17773846
Chr02	17513018	17518101	TM_1Dt01	16368450	16373583				ZM_24Dt08	18474725	18480343	Chr04	17778699	17784282
Chr02	17522632	17531252	TM_1Dt01	16381191	16389742				ZM_24Dt08	18480470	18493249	Chr04	17784282	17797059
Chr02	17535109	17540331	TM_1Dt01	16393445	16398614				ZM_24Dt08	18497197	18504942	Chr04	17797056	17804877
Chr02	17548942	17569741	TM_1Dt01	16400232	16421139				ZM_24Dt08	18513444	18519390	Chr04	17804878	17810803
Chr02	17569737	17584867	TM_1Dt01	16431674	16446656				ZM_24Dt08	18542061	18562719	Chr04	17810947	17831649
Chr02	17584860	17620630	TM_1Dt01	16448153	16483955				ZM_24Dt08	18565050	18573965	Chr04	17840821	17849769
Chr02	17625784	17654626	TM_1Dt01	16488444	16517089				ZM_24Dt08	18588028	18616444	Chr04	17859831	17888175
Chr02	17658668	17687608	TM_1Dt01	16531589	16560723				ZM_24Dt08	18616762	18628137	Chr04	17888172	17899546
Chr02	17695662	17707050	TM_1Dt01	16578914	16590296				ZM_24Dt08	18632612	18644622	Chr04	17899537	17911528
Chr02	17709127	17717403	TM_1Dt01	16599727	16607972				ZM_24Dt08	18652449	18662530	Chr04	17915245	17925399
Chr02	17725818	17742909	TM_1Dt01	16619668	16636911				ZM_24Dt08	18663874	18679953	Chr04	17996242	18012301
Chr02	17742907	17758182	TM_1Dt01	16650485	16665727				ZM_24Dt08	18711867	18726778	Chr04	18012300	18027275
Chr02	17762042	17767364	TM_1Dt01	16669563	16674875				ZM_24Dt08	18726780	18734482	Chr04	18027373	18035215
Chr02	17767470	17773220	TM_1Dt01	16674875	16680622				ZM_24Dt08	18743088	18753817	Chr04	18039555	18050289
Chr02	17780152	17808401	TM_1Dt01	16696111	16724344				ZM_24Dt08	18753923	18760468	Chr04	18050289	18056741
Chr02	17813297	17825890	TM_1Dt01	16729235	16741861				ZM_24Dt08	18760628	18786627	Chr04	18056770	18082845
Chr02	17830029	17840960	TM_1Dt01	16745907	16756880				ZM_24Dt08	18786627	18805378	Chr04	18084006	18102740
Chr02	17840957	17854736	TM_1Dt01	16757030	16770882				ZM_24Dt08	18823022	18838250	Chr04	18099322	18114595
Chr02	17855412	17869268	TM_1Dt01	16770884	16784809				ZM_24Dt08	18841791	18856530	Chr04	18117676	18132434
Chr02	17878551	17899886	TM_1Dt01	16795054	16816564				ZM_24Dt08	18860314	18876272	Chr04	18144155	18160079
Chr02	17904097	17921898	TM_1Dt01	16823691	16841506				ZM_24Dt08	18876326	18881831	Chr04	18219498	18224995
Chr02	17921554	17949087	TM_1Dt01	16841368	16869034				ZM_24Dt08	18894591	18914319	Chr04	18226589	18246255
Chr02	18002987	18052612	TM_1Dt01	16910331	16959983				ZM_24Dt08	18917318	18932981	Chr04	18249437	18265067
Chr02	18052608	18061459	TM_1Dt01	16969586	16978496				ZM_24Dt08	18936174	18949136	Chr04	18265060	18277969
Chr02	18070622	18085262	TM_1Dt01	16997676	17012350				ZM_24Dt08	18967445	18981400	Chr04	18306322	18320261
Chr02	18085363	18100143	TM_1Dt01	17012368	17027167				ZM_24Dt08	18981216	18995965	Chr04	18319901	18334703
Chr02	18101853	18130199	TM_1Dt01	17037292	17065685				ZM_24Dt08	18995965	19005290	Chr04	18334794	18344114
Chr02	18136111	18151886	TM_1Dt01	17065689	17081477				ZM_24Dt08	19005900	19019841	Chr04	18344884	18358773
Chr02	18151882	18157067	TM_1Dt01	17092258	17097444				ZM_24Dt08	19035425	19040665	Chr04	18358769	18364012
Chr02	18157719	18178412	TM_1Dt01	17097440	17118189				ZM_24Dt08	19043144	19056728	Chr04	18373550	18387176
Chr02	18207569	18228812	TM_1Dt01	17145085	17166348				ZM_24Dt08	19058960	19077284	Chr04	18400227	18418400
Chr02	18229203	18253301	TM_1Dt01	17166360	17190417				ZM_24Dt08	19078396	19095605	Chr04	18418407	18435656
Chr02	18263811	18270000	TM_1Dt01	17198241	17204451				ZM_24Dt08	19096177	19110266	Chr04	18436272	18450341
Chr02	18274240	18283059	TM_1Dt01	17208695	17217510				ZM_24Dt08	19110287	19116695	Chr04	18459685	18466061
Chr02	18279197	18273697	TM_1Dt01	17203195	17208698				ZM_24Dt08	19116691	19143613	Chr04	18468842	18495829
Chr02	18290436	18316955	TM_1Dt01	17231410	17258111				ZM_24Dt08	19143647	19171701	Chr04	18495820	18523823
Chr02	18320229	18335407	TM_1Dt01	17258098	17273248				ZM_24Dt08	19171706	19196495	Chr04	18523999	18548756
Chr02	18335504	18361935	TM_1Dt01	17273249	17299986				ZM_24Dt08	19196352	19202205	Chr04	18548918	18554756
Chr02	18363667	18384815	TM_1Dt01	17307336	17328593				ZM_24Dt08	19217646	19238787	Chr04	18572915	18594062
Chr02	18385120	18406592	TM_1Dt01	17328591	17350094				ZM_24Dt08	19249641	19264622	Chr04	18594206	18609316
Chr02	18413623	18420055	TM_1Dt01	17350605	17357051				ZM_24Dt08	19268884	19277991	Chr04	18609311	18618414
Chr02	18431160	18420052	TM_1Dt01	17885443	17896562				ZM_24Dt08	19289185	19298234	Chr04	18633543	18642640
Chr02	18452970	18431163	TM_1Dt01	17863466	17885260				ZM_24Dt08	19328028	19335479	Chr04	18650392	18657828
Chr02	18458140	18452962	TM_1Dt01	17854176	17859290				ZM_24Dt08	19339227	19349600	Chr04	18657814	18668189
Chr02	18485221	18472797	TM_1Dt01	17837373	17849857				ZM_24Dt08	19349620	19363463	Chr04	18667965	18681765
Chr02	18518938	18485215	TM_1Dt01	17795423	17829230				ZM_24Dt08	19371103	19384273	Chr04	18681761	18694984
Chr02	18532696	18518939	TM_1Dt01	17775889	17789643				ZM_24Dt08	19384274	19409855	Chr04	18695919	18721557
Chr02	18554383	18532911	TM_1Dt01	17754169	17775674				ZM_24Dt08	19422135	19432242	Chr04	18721550	18731671
Chr02	18576372	18565404	TM_1Dt01	17730339	17741201				ZM_24Dt08	19435170	19445023	Chr04	18734230	18744144
Chr02	18592208	18576364	TM_1Dt01	17713454	17729354				ZM_24Dt08	19446003	19457040	Chr04	18744140	18755112
Chr02	18615538	18596180	TM_1Dt01	17694193	17713459				ZM_24Dt08	19460460	19471147	Chr04	18758382	18769101
Chr02	18631489	18615530	TM_1Dt01	17670578	17686429				ZM_24Dt08	19509932	19520835	Chr04	18820101	18830993
Chr02	18642788	18631948	TM_1Dt01	17659736	17670566				ZM_24Dt08	19520838	19540033	Chr04	18831171	18850354
Chr02	18667652	18650022	TM_1Dt01	17635203	17652855				ZM_24Dt08	19540045	19547709	Chr04	18860542	18868283
Chr02	18672778	18667645	TM_1Dt01	17629714	17634850				ZM_24Dt08	19547706	19557725	Chr04	18868998	18879059
Chr02	18747208	18734334	TM_1Dt01	17605970	17618693				ZM_24Dt08	19557408	19577449	Chr04	18884491	18904434
Chr02	18754048	18747207	TM_1Dt01	17598946	17605742				ZM_24Dt08	19577904	19585171	Chr04	18904431	18911755
Chr02	18776650	18769092	TM_1Dt01	17582119	17589759				ZM_24Dt08	19592113	19646202	Chr04	18909178	18963383
Chr02	18842805	18824418	TM_1Dt01	17533389	17551659				ZM_24Dt08	19649366	19668218	Chr04	18963378	18982212
Chr02	18851289	18843247	TM_1Dt01	17504281	17512312				ZM_24Dt08	19670803	19690023	Chr04	18982210	19001455
Chr02	18868977	18859454	TM_1Dt01	17462305	17471870				ZM_24Dt08	19724323	19746425	Chr04	19013542	19035613
Chr02	18916280	18883732	TM_1Dt01	17429726	17462310				ZM_24Dt08	19748688	19754330	Chr04	19037936	19043557
Chr02	18934939	18916280	TM_1Dt01	17410907	17429585				ZM_24Dt08	19754774	19779648	Chr04	19043573	19068368
Chr02	18943218	18934941	TM_1Dt01	17402501	17410803				ZM_24Dt08	19779740	19792763	Chr04	19068368	19081541
Chr02	18969519	18943435	TM_1Dt01	17370409	17396500				ZM_24Dt08	19794214	19799297	Chr04	19089870	19094925
Chr02	18980771	18989623	TM_1Dt01	17896562	17905433				ZM_24Dt08	19813628	19818754	Chr04	19126150	19131295
Chr02	18991493	19000477	TM_1Dt01	17907508	17916548				ZM_24Dt08	19818752	19826074	Chr04	19131772	19138997
Chr02	19007377	19018018	TM_1Dt01	17916653	17927282				ZM_24Dt08	19827574	19834105	Chr04	19138992	19145553
Chr02	19018123	19027967	TM_1Dt01	17927601	17937423				ZM_24Dt08	19838922	19867329	Chr04	19146732	19175291
Chr02	19047766	19060854	TM_1Dt01	17941669	17954784				ZM_24Dt08	19870580	19892015	Chr04	19175287	19196730
Chr02	19062332	19068494	TM_1Dt01	17956725	17962899				ZM_24Dt08	19892005	19903686	Chr04	19198335	19210060
Chr02	19068580	19076462	TM_1Dt01	17962895	17970884				ZM_24Dt08	19908284	19914007	Chr04	19210065	19215783
Chr02	19081110	19088074	TM_1Dt01	17970880	17977834				ZM_24Dt08	19925579	19966878	Chr04	19215782	19256945
Chr02	19098864	19124102	TM_1Dt01	17982871	18008180				ZM_24Dt08	19971795	19980941	Chr04	19298646	19307795
Chr02	19124099	19129670	TM_1Dt01	18012048	18017643				ZM_24Dt08	19986336	20005161	Chr04	19312723	19331585
Chr02	19160285	19165788	TM_1Dt11	50770609	50776111				ZM_24Dt08	20005253	20019013	Chr04	19331581	19345402
Chr02	19175690	19184298	TM_1Dt01	18027527	18036108				ZM_24Dt08	20019012	20024630	Chr04	19349282	19354874
Chr02	19208844	19229587	TM_1Dt01	18121576	18142259				ZM_24Dt08	20024623	20043541	Chr04	19356356	19375306
Chr02	19233350	19242497	TM_1Dt01	18154816	18163993				ZM_24Dt08	20044204	20055900	Chr04	19376048	19387896
Chr02	19241923	19260080	TM_1Dt01	18163712	18181732				ZM_24Dt08	20055893	20076412	Chr04	19388281	19408794
Chr02	19260079	19276086	TM_1Dt01	18181886	18197923				ZM_24Dt08	20076414	20108524	Chr04	19408895	19440918
Chr02	19288979	19309229	TM_1Dt01	18205312	18225783				ZM_24Dt08	20118730	20128996	Chr04	19444715	19454969
Chr02	19311531	19328661	TM_1Dt01	18230258	18247343				ZM_24Dt08	20132318	20144983	Chr04	19454233	19466985
Chr02	19328656	19341241	TM_1Dt01	18252821	18265420				ZM_24Dt08	20157107	20148729	Chr04	20044544	20052933
Chr02	19346972	19384334	TM_1Dt01	18275102	18312297				ZM_24Dt08	20165356	20157107	Chr04	20036098	20044362
Chr02	19402133	19407754	TM_1Dt01	18323891	18329511				ZM_24Dt08	20226223	20209070	Chr04	20014565	20031733
Chr02	19416270	19429209	TM_1Dt01	18335546	18348456				ZM_24Dt08	20260367	20228661	Chr04	19979713	20011413
Chr02	19429206	19435650	TM_1Dt01	18351681	18358160				ZM_24Dt08	20303912	20297877	Chr04	19963906	19969982
Chr02	19441228	19497122	TM_1Dt01	18363933	18419699				ZM_24Dt08	20316748	20303908	Chr04	19948829	19961776
Chr02	19497133	19512263	TM_1Dt01	18420531	18435646				ZM_24Dt08	20338237	20327790	Chr04	19938375	19948833
Chr02	19517344	19525342	TM_1Dt01	18443065	18451069				ZM_24Dt08	20358058	20341589	Chr04	19921961	19938385
Chr02	19526844	19538809	TM_1Dt01	18451064	18463081				ZM_24Dt08	20382142	20363138	Chr04	19900880	19919941
Chr02	19538808	19545492	TM_1Dt01	18463782	18470423				ZM_24Dt08	20393282	20382154	Chr04	19889553	19900674
Chr02	19557474	19580019	TM_1Dt01	18481686	18504303				ZM_24Dt08	20485544	20445927	Chr04	19845556	19885019
Chr02	19580007	19612153	TM_1Dt01	18504694	18536905				ZM_24Dt08	20522772	20485541	Chr04	19807745	19844995
Chr02	19612148	19621504	TM_1Dt01	18548121	18557484				ZM_24Dt08	20534084	20523004	Chr04	19794774	19805852
Chr02	19621503	19627234	TM_1Dt01	18557813	18563593				ZM_24Dt08	20581511	20534081	Chr04	19746484	19794057
Chr02	19627232	19640541	TM_1Dt01	18570378	18583665				ZM_24Dt08	20600837	20585758	Chr04	19721410	19736448
Chr02	19644263	19677590	TM_1Dt01	18583664	18616947				ZM_24Dt08	20614282	20600838	Chr04	19707269	19720916
Chr02	19677590	19700529	TM_1Dt01	18616913	18639771				ZM_24Dt08	20626303	20614287	Chr04	19695018	19707023
Chr02	19702148	19726156	TM_1Dt01	18639764	18663635				ZM_24Dt08	20654126	20629835	Chr04	19668117	19692386
Chr02	19726156	19735805	TM_1Dt01	18663743	18673444				ZM_24Dt08	20670952	20664689	Chr04	19661848	19668126
Chr02	19736354	19746865	TM_1Dt01	18674133	18684489				ZM_24Dt08	20680690	20670945	Chr04	19651600	19661358
Chr02	19746863	19762168	TM_1Dt01	18691673	18707047				ZM_24Dt08	20689672	20680685	Chr04	19642362	19651366
Chr02	19783328	19789973	TM_1Dt01	18713895	18720517				ZM_24Dt08	20708244	20689672	Chr04	19623821	19642622
Chr02	19790071	19795611	TM_1Dt01	18720520	18725890				ZM_24Dt08	20734044	20719814	Chr04	19609641	19623825
Chr02	19796644	19809138	TM_1Dt01	18725897	18738407				ZM_24Dt08	20823614	20807644	Chr04	19566518	19582508
Chr02	19814262	19820134	TM_1Dt01	18743321	18749185				ZM_24Dt08	20844435	20834844	Chr04	19556920	19566523
Chr02	19821950	19840868	TM_1Dt01	18753801	18772638				ZM_24Dt08	20861704	20852016	Chr04	19534848	19544534
Chr02	19842584	19855245	TM_1Dt01	18779313	18791971				ZM_24Dt08	20886918	20868473	Chr04	19489166	19507673
Chr02	19855382	19861018	TM_1Dt01	18791971	18797598				ZM_24Dt08	20914082	20934860	Chr04	20055237	20076036
Chr02	19861784	19884060	TM_1Dt01	18798354	18820641				ZM_24Dt08	20914112	20898337	Chr04	19473408	19489171
Chr02	19885849	19897152	TM_1Dt01	18835571	18846875				ZM_24Dt08	20939046	20956123	Chr04	20079077	20096284
Chr02	19897148	19930218	TM_1Dt01	18858080	18891312				ZM_24Dt08	20956123	20963962	Chr04	20096050	20103921
Chr02	19930212	19952449	TM_1Dt01	18891368	18913616				ZM_24Dt08	20975251	20981216	Chr04	20103895	20109893
Chr02	19952569	19962211	TM_1Dt01	18913616	18923274				ZM_24Dt08	21064393	21070094	Chr04	20112416	20118121
Chr02	19962209	19979490	TM_1Dt01	18923325	18940691				ZM_24Dt08	21070103	21076344	Chr04	20118748	20124993
Chr02	19979496	19995857	TM_1Dt01	18940791	18957118				ZM_24Dt08	21076344	21087757	Chr04	20125127	20136622
Chr02	19998583	20030394	TM_1Dt01	18957114	18988927				ZM_24Dt08	21090992	21107174	Chr04	20138392	20154499
Chr02	20031428	20045854	TM_1Dt01	18990142	19004612				ZM_24Dt08	21107198	21119326	Chr04	20154620	20166660
Chr02	20047759	20062850	TM_1Dt01	19006304	19021360				ZM_24Dt08	21130574	21145162	Chr04	20166671	20181240
Chr02	20067060	20088133	TM_1Dt01	19033498	19054511				ZM_24Dt08	21145162	21162595	Chr04	20182480	20199898
Chr02	20092876	20099341	TM_1Dt01	59848480	59854960				ZM_24Dt08	21170187	21182387	Chr04	20203480	20215673
Chr02	20119921	20111031	TM_1Dt01	19102985	19111889				ZM_24Dt08	21182387	21188826	Chr04	20215842	20222278
Chr02	20148599	20120020	TM_1Dt01	19074434	19102985				ZM_24Dt08	21189242	21200073	Chr04	20222279	20233157
Chr02	20166674	20152649	TM_1Dt01	19056946	19071013				ZM_24Dt08	21202518	21247368	Chr04	20233157	20278061
Chr02	20171822	20178780	TM_1Dt01	19125452	19132429				ZM_24Dt08	21248255	21262103	Chr04	20278098	20291965
Chr02	20178971	20188805	TM_1Dt01	19132472	19142336				ZM_24Dt08	21287912	21297154	Chr04	20291099	20300308
Chr02	20188803	20195607	TM_1Dt01	19142378	19149247				ZM_24Dt08	21297226	21323845	Chr04	20300589	20327330
Chr02	20195702	20207989	TM_1Dt01	19149492	19161947				ZM_24Dt08	21329153	21339456	Chr04	20332049	20342298
Chr02	20216319	20235940	TM_1Dt01	19170090	19189811				ZM_24Dt08	21350397	21365045	Chr04	20342293	20356936
Chr02	20235961	20276289	TM_1Dt01	19191242	19231501				ZM_24Dt08	21365045	21379882	Chr04	20357043	20371879
Chr02	20277634	20286030	TM_1Dt01	19231514	19239920				ZM_24Dt08	21375512	21384660	Chr04	20366839	20376015
Chr02	20286026	20300713	TM_1Dt01	19241010	19255803				ZM_24Dt08	21389582	21397039	Chr04	20421295	20428686
Chr02	20300715	20323765	TM_1Dt01	19255967	19279228				ZM_24Dt08	21409046	21415532	Chr04	20447875	20454367
Chr02	20323764	20342312	TM_1Dt01	19282299	19300891				ZM_24Dt08	21415532	21426714	Chr04	20454492	20465632
Chr02	20341843	20354981	TM_1Dt01	19300744	19313907				ZM_24Dt08	21443514	21450306	Chr04	20468484	20475306
Chr02	20355236	20362257	TM_1Dt01	19313906	19320920				ZM_24Dt08	21450737	21462511	Chr04	20475350	20487135
Chr02	20362452	20374740	TM_1Dt01	19320919	19333171				ZM_24Dt08	21469566	21475763	Chr04	20488842	20495049
Chr02	20376992	20406204	TM_1Dt01	19341954	19371143				ZM_24Dt08	21475758	21485661	Chr04	20495442	20505379
Chr02	20409389	20416471	TM_1Dt01	19371141	19378251				ZM_24Dt08	21485663	21491886	Chr04	20505674	20511898
Chr02	20418837	20434578	TM_1Dt01	19378247	19394056				ZM_24Dt08	21511476	21524759	Chr04	20520153	20533509
Chr02	20436390	20443026	TM_1Dt01	19395686	19402190				ZM_24Dt08	21524927	21560506	Chr04	20533951	20569593
Chr02	20443196	20466428	TM_1Dt01	19402500	19425660				ZM_24Dt08	21602084	21595611	Chr04	25549752	25556163
Chr02	20466508	20473087	TM_1Dt01	19432305	19439022				ZM_24Dt08	21703020	21710808	Chr04	20575556	20583384
Chr02	20477745	20485376	TM_1Dt01	19448424	19456032				ZM_24Dt08	21711275	21722523	Chr04	20584033	20595233
Chr02	20490798	20511549	TM_1Dt01	19457484	19478226				ZM_24Dt08	21722548	21737719	Chr04	20595359	20610573
Chr02	20511552	20519452	TM_1Dt01	19478327	19486207				ZM_24Dt08	21737706	21747075	Chr04	20612447	20621755
Chr02	20521291	20536260	TM_1Dt01	19504877	19519917				ZM_24Dt08	21753765	21764483	Chr04	20623798	20634496
Chr02	20539851	20561155	TM_1Dt01	19530874	19552201				ZM_24Dt08	21770955	21790870	Chr04	20634497	20654307
Chr02	20563957	20571866	TM_1Dt01	19556098	19564085				ZM_24Dt08	21791587	21811971	Chr04	20654306	20674705
Chr02	20610253	20621290	TM_1Dt01	19585377	19596366				ZM_24Dt08	21812067	21827913	Chr04	20674706	20690549
Chr02	20624306	20646451	TM_1Dt01	19597425	19619640				ZM_24Dt08	21832236	21839995	Chr04	20698755	20706523
Chr02	20663878	20676263	TM_1Dt01	19622507	19634917				ZM_24Dt08	21856393	21884227	Chr04	20723564	20751367
Chr02	20676253	20700877	TM_1Dt01	19637017	19661624				ZM_24Dt08	21894864	21914569	Chr04	20758904	20778533
Chr02	20704704	20714361	TM_1Dt01	19667914	19677621				ZM_24Dt08	21925589	21942642	Chr04	20778529	20795621
Chr02	20719908	20726261	TM_1Dt01	19704788	19711072				ZM_24Dt08	21945581	21954814	Chr04	20800669	20809900
Chr02	20726260	20736336	TM_1Dt01	19711119	19721178				ZM_24Dt08	21961073	21974029	Chr04	20811754	20824712
Chr02	20736386	20754556	TM_1Dt01	19721330	19739520				ZM_24Dt08	21986297	22022973	Chr04	20826356	20863068
Chr02	20763497	20769014	TM_1Dt01	19739516	19745058				ZM_24Dt08	22030481	22040843	Chr04	20863079	20873401
Chr02	20769011	20781992	TM_1Dt01	19749869	19762855				ZM_24Dt08	22051950	22062756	Chr04	20873396	20884206
Chr02	20781984	20808321	TM_1Dt01	19762884	19789221				ZM_24Dt08	22068125	22086640	Chr04	20889212	20907807
Chr02	20808315	20825274	TM_1Dt01	19789331	19806322				ZM_24Dt08	22094048	22116007	Chr04	20906872	20928930
Chr02	20831595	20895895	TM_1Dt01	19820017	19884194				ZM_24Dt08	22116242	22140733	Chr04	20929157	20953603
Chr02	20896438	20901677	TM_1Dt01	19884186	19889394				ZM_24Dt08	22143878	22157549	Chr04	20953597	20967222
Chr02	20902926	20921671	TM_1Dt01	19889404	19908190				ZM_24Dt08	22157760	22163233	Chr04	20967219	20972652
Chr02	20926005	20946190	TM_1Dt01	19908188	19928286				ZM_24Dt08	22197114	22202303	Chr04	20976226	20981411
Chr02	20955611	20978168	TM_1Dt01	19930297	19952806				ZM_24Dt08	22202902	22212060	Chr04	20981409	20990577
Chr02	20995598	21006016	TM_1Dt01	19963813	19974133				ZM_24Dt08	22215396	22235091	Chr04	20990585	21010259
Chr02	21008293	21029799	TM_1Dt01	19978515	20000145				ZM_24Dt08	22235057	22244242	Chr04	21010278	21019407
Chr02	21041215	21052016	TM_1Dt01	20008065	20018861				ZM_24Dt08	22244267	22253777	Chr04	21019509	21028955
Chr02	21052016	21095073	TM_1Dt01	20019028	20061996				ZM_24Dt08	22272163	22277759	Chr04	21033613	21039187
Chr02	21098992	21114361	TM_1Dt01	20064784	20080184				ZM_24Dt08	22283918	22327736	Chr04	21053034	21096760
Chr02	21114465	21124892	TM_1Dt01	20080191	20090610				ZM_24Dt08	22329964	22339875	Chr04	21099008	21108848
Chr02	21126058	21143171	TM_1Dt01	20090756	20107866				ZM_24Dt08	22339909	22357550	Chr04	21108949	21126557
Chr02	21148202	21160109	TM_1Dt01	20113507	20125500				ZM_24Dt08	22374233	22379347	Chr04	21139526	21144700
Chr02	21160103	21201507	TM_1Dt01	20125880	20167391				ZM_24Dt08	22394890	22421254	Chr04	21151098	21177499
Chr02	21213179	21228247	TM_1Dt01	20198007	20213064				ZM_24Dt08	22421232	22429012	Chr04	21178241	21186027
Chr02	21228240	21235508	TM_1Dt01	20213757	20220952				ZM_24Dt08	22429125	22443344	Chr04	21186028	21200341
Chr02	21235503	21247549	TM_1Dt01	20233134	20245147				ZM_24Dt08	22458645	22468498	Chr04	21207805	21217655
Chr02	21248813	21256528	TM_1Dt01	20252392	20260133				ZM_24Dt08	22468493	22480857	Chr04	21234648	21247059
Chr02	21256530	21277477	TM_1Dt01	20260776	20281798				ZM_24Dt08	22480859	22525679	Chr04	21247152	21292018
Chr02	21282708	21298033	TM_1Dt01	20286937	20302391				ZM_24Dt08	22525780	22535113	Chr04	21298220	21307554
Chr02	21298035	21307232	TM_1Dt01	20304464	20313688				ZM_24Dt08	22539316	22556747	Chr04	21320160	21337642
Chr02	21309883	21330784	TM_1Dt01	20317009	20337841				ZM_24Dt08	22558063	22593957	Chr04	21338641	21374677
Chr02	21339757	21347992	TM_1Dt01	20341217	20349452				ZM_24Dt08	22594047	22602171	Chr04	21374778	21382897
Chr02	21359114	21366093	TM_1Dt01	20355812	20362834				ZM_24Dt08	22613117	22627432	Chr04	21382893	21397230
Chr02	21366251	21375426	TM_1Dt01	20362837	20371983				ZM_24Dt08	22629957	22649483	Chr04	21401460	21421248
Chr02	21415325	21420352	TM_1Dt01	20374737	20379816				ZM_24Dt08	22657565	22691166	Chr04	21450761	21484371
Chr02	21431752	21449134	TM_1Dt01	20391084	20408422				ZM_24Dt08	22691165	22713894	Chr04	21484553	21507371
Chr02	21454543	21461186	TM_1Dt01	20413006	20419625				ZM_24Dt08	22714620	22723071	Chr04	21508972	21517370
Chr02	21461182	21476728	TM_1Dt01	20421122	20436672				ZM_24Dt08	22727626	22763501	Chr04	21532519	21568247
Chr02	21495106	21504309	TM_1Dt01	20443599	20452771				ZM_24Dt08	22763704	22773768	Chr04	21568243	21578276
Chr02	21504306	21514494	TM_1Dt01	20455848	20466014				ZM_24Dt08	22788979	22821385	Chr04	21586838	21619308
Chr02	21514493	21553257	TM_1Dt01	20466251	20505094				ZM_24Dt08	22821424	22831122	Chr04	21619307	21629013
Chr02	21561760	21597665	TM_1Dt01	20522539	20558491				ZM_24Dt08	22837356	22849256	Chr04	21629011	21640927
Chr02	21603781	21611532	TM_1Dt01	20575109	20582895				ZM_24Dt08	22849666	22871441	Chr04	21640925	21662684
Chr02	21616239	21628010	TM_1Dt01	20588090	20599815				ZM_24Dt08	22872943	22897094	Chr04	21666866	21691019
Chr02	21630306	21635608	TM_1Dt01	20603432	20608746				ZM_24Dt08	22897220	22903460	Chr04	21691021	21697156
Chr02	21640836	21648981	TM_1Dt01	20613611	20621802				ZM_24Dt08	22908514	22913684	Chr04	21700504	21705664
Chr02	21648978	21676059	TM_1Dt01	20635549	20662679				ZM_24Dt08	22913681	22919707	Chr04	21706281	21712276
Chr02	21689640	21696251	TM_1Dt01	20676399	20683044				ZM_24Dt08	22930688	22957405	Chr04	21712271	21738935
Chr02	21696254	21706124	TM_1Dt01	20693798	20703635				ZM_24Dt08	22961524	22981568	Chr04	21739891	21759925
Chr02	21704677	21715943	TM_1Dt01	20705449	20716642				ZM_24Dt08	22982954	23001724	Chr04	21766570	21785351
Chr02	21715938	21763198	TM_1Dt01	20727864	20775153				ZM_24Dt08	23015799	23023925	Chr04	21789295	21797426
Chr02	21773149	21787378	TM_1Dt01	20793594	20807838				ZM_24Dt08	23029973	23035373	Chr04	21803382	21808772
Chr02	21814799	21822397	TM_1Dt01	20817573	20825114				ZM_24Dt08	23035372	23047464	Chr04	21809395	21821483
Chr02	21827431	21841925	TM_1Dt01	20829832	20844298				ZM_24Dt08	23047460	23080290	Chr04	21821443	21854354
Chr02	21849226	21855334	TM_1Dt01	20848120	20854176				ZM_24Dt08	23080286	23141651	Chr04	21854731	21916074
Chr02	21855570	21861215	TM_1Dt01	20854174	20859821				ZM_24Dt08	23141653	23163402	Chr04	21916515	21938176
Chr02	21861213	21867894	TM_1Dt01	20859641	20866326				ZM_24Dt08	23164985	23170739	Chr04	21945026	21950756
Chr02	21867890	21877852	TM_1Dt01	20868744	20878592				ZM_24Dt08	23173259	23189237	Chr04	21957772	21973690
Chr02	21878575	21892260	TM_1Dt01	20878597	20892241				ZM_24Dt08	23194685	23247748	Chr04	21973686	22026981
Chr02	21892261	21897338	TM_1Dt01	20892389	20897443				ZM_24Dt08	23250028	23255143	Chr04	22034242	22039368
Chr02	21897349	21911611	TM_1Dt01	20906484	20920747				ZM_24Dt08	23264403	23255144	Chr04	48265472	48274727
Chr02	21914025	21923756	TM_1Dt01	20921507	20931253				ZM_24Dt08	23266073	23287044	Chr04	22039363	22060340
Chr02	21926379	21943796	TM_1Dt01	20931260	20948727				ZM_24Dt08	23287148	23301965	Chr04	22060340	22075178
Chr02	21943803	21961391	TM_1Dt01	20951079	20968540				ZM_24Dt08	23301966	23311383	Chr04	22089556	22098927
Chr02	21964413	21971789	TM_1Dt01	20976452	20983855				ZM_24Dt08	23311383	23341721	Chr04	22099043	22129298
Chr02	21971776	21978091	TM_1Dt01	20984091	20990416				ZM_24Dt08	23341718	23360204	Chr04	22131520	22150030
Chr02	21986349	21999653	TM_1Dt01	20997646	21010915				ZM_24Dt08	23360249	23370726	Chr04	22150027	22160470
Chr02	21987857	22016932	TM_1Dt01	21048868	21078013				ZM_24Dt08	23370724	23380362	Chr04	22167467	22177127
Chr02	22016940	22037985	TM_1Dt01	21079348	21100488				ZM_24Dt08	23392655	23428780	Chr04	22178643	22214733
Chr02	22037989	22086592	TM_1Dt01	21100717	21149179				ZM_24Dt08	23432443	23442428	Chr04	22218365	22228381
Chr02	22092019	22100237	TM_1Dt01	21149178	21157282				ZM_24Dt08	23466440	23475557	Chr04	22245539	22254650
Chr02	22103664	22123346	TM_1Dt01	21162218	21181766				ZM_24Dt08	23494606	23505546	Chr04	22260099	22270997
Chr02	22153310	22185016	TM_1Dt01	21181765	21213605				ZM_24Dt08	23505552	23534587	Chr04	22271600	22300652
Chr02	22195850	22213775	TM_1Dt01	21380629	21398534				ZM_24Dt08	23534631	23560311	Chr04	22300647	22326278
Chr02	22216939	22229398	TM_1Dt01	21414009	21426475				ZM_24Dt08	23560483	23590508	Chr04	22326312	22356211
Chr02	22231570	22243451	TM_1Dt01	21428966	21440793				ZM_24Dt08	23595461	23613321	Chr04	22384125	22401910
Chr02	22243453	22257247	TM_1Dt01	21448337	21462081				ZM_24Dt08	23621558	23639402	Chr04	22407461	22425316
Chr02	22258341	22269050	TM_1Dt01	21462079	21472723				ZM_24Dt08	23645051	23690940	Chr04	22430279	22476012
Chr02	22269052	22287381	TM_1Dt01	21472848	21491071				ZM_24Dt08	23700527	23715500	Chr04	22476117	22491104
Chr02	22287385	22301192	TM_1Dt01	21524762	21538583				ZM_24Dt08	23715495	23736675	Chr04	22502072	22523322
Chr02	22304705	22334699	TM_1Dt01	21548104	21578175				ZM_24Dt08	23749035	23762005	Chr04	22523317	22536237
Chr02	22338000	22345305	TM_1Dt01	21583387	21590714				ZM_24Dt08	23762354	23789495	Chr04	22536674	22563836
Chr02	22345305	22370942	TM_1Dt01	21592129	21617736				ZM_24Dt08	23789859	23796390	Chr04	22563835	22570280
Chr02	22370945	22384350	TM_1Dt01	21620051	21633413				ZM_24Dt08	23818990	23847778	Chr04	22590003	22618605
Chr02	22396928	22403158	TM_1Dt01	21735701	21741959				ZM_24Dt08	23858504	23865866	Chr04	22627263	22634641
Chr02	22403155	22423525	TM_1Dt01	21752106	21772446				ZM_24Dt08	23873047	23884166	Chr04	22636791	22647841
Chr02	22438714	22465358	TM_1Dt01	21780638	21807337				ZM_24Dt08	23884159	23900676	Chr04	22648497	22664977
Chr02	22465355	22498060	TM_1Dt01	21812696	21845128				ZM_24Dt08	23910313	23919666	Chr04	22669383	22678617
Chr02	22501059	22526438	TM_1Dt01	21857208	21882681				ZM_24Dt08	23920976	23937598	Chr04	22678612	22695163
Chr02	22560268	22571931	TM_1Dt13	7586247	7597866				ZM_24Dt08	23945026	23980877	Chr04	22697684	22733409
Chr02	22575250	22589075	TM_1Dt01	21921924	21935702				ZM_24Dt08	23982506	23991747	Chr04	22737950	22747251
Chr02	22589076	22603737	TM_1Dt01	21936247	21950863				ZM_24Dt08	23994695	24029559	Chr04	22747244	22782257
Chr02	22603733	22610129	TM_1Dt01	21959782	21966196				ZM_24Dt08	24029551	24051127	Chr04	22782290	22803833
Chr02	22610126	22631587	TM_1Dt01	21977675	21999255				ZM_24Dt08	24053072	24059371	Chr04	22807420	22813742
Chr02	22631588	22652533	TM_1Dt01	21999352	22020376				ZM_24Dt08	24062497	24104404	Chr04	22813739	22855623
Chr02	22652530	22660012	TM_1Dt01	22022086	22029593				ZM_24Dt08	24109302	24122003	Chr04	22860708	22873401
Chr02	22660006	22666425	TM_1Dt01	22039202	22045537				ZM_24Dt08	24131960	24138187	Chr04	22908422	22914678
Chr02	22666423	22672187	TM_1Dt01	22049265	22055002				ZM_24Dt08	24138229	24156155	Chr04	22914596	22932436
Chr02	22672175	22685813	TM_1Dt01	22055036	22068691				ZM_24Dt08	24156151	24166762	Chr04	22935798	22946398
Chr02	22686443	22704633	TM_1Dt01	22068683	22086935				ZM_24Dt08	24166915	24174661	Chr04	22946397	22954097
Chr02	22704633	22719367	TM_1Dt01	22087181	22101948				ZM_24Dt08	24179467	24190475	Chr04	22959091	22970283
Chr02	22718907	22727638	TM_1Dt01	22103419	22112168				ZM_24Dt08	24212510	24227801	Chr04	22971510	22986734
Chr02	22727635	22740438	TM_1Dt01	22116480	22129248				ZM_24Dt08	24227798	24256743	Chr04	22986783	23015689
Chr02	22748252	22765117	TM_1Dt01	22134816	22151712				ZM_24Dt08	24255983	24287566	Chr04	23015185	23046842
Chr02	22765117	22797358	TM_1Dt01	22151911	22184187				ZM_24Dt08	24287600	24325430	Chr04	23046837	23084750
Chr02	22809249	22835450	TM_1Dt01	22184889	22211141				ZM_24Dt08	24342295	24350619	Chr04	23087725	23096077
Chr02	22835648	22843486	TM_1Dt01	22211143	22218944				ZM_24Dt08	24350768	24357343	Chr04	23095880	23102455
Chr02	22843179	22862990	TM_1Dt01	22218940	22238756				ZM_24Dt08	24362098	24399689	Chr04	23119326	23156921
Chr02	22866098	22886920	TM_1Dt01	22241186	22261949				ZM_24Dt08	24399684	24414373	Chr04	23160600	23175193
Chr02	22886921	22893133	TM_1Dt01	22262134	22268364				ZM_24Dt08	24431284	24465174	Chr04	23179070	23212958
Chr02	22894594	22909254	TM_1Dt01	22269427	22284029				ZM_24Dt08	24465354	24480252	Chr04	23213233	23228164
Chr02	22909254	22931964	TM_1Dt01	22284181	22306633				ZM_24Dt08	24484872	24514060	Chr04	23241023	23270160
Chr02	22932171	22942985	TM_1Dt01	22306707	22317581				ZM_24Dt08	24526610	24532272	Chr04	23270156	23275801
Chr02	22945073	22965208	TM_1Dt01	22317577	22337755				ZM_24Dt08	24532266	24553372	Chr04	23275981	23297077
Chr02	22965309	22974252	TM_1Dt01	22337831	22346768				ZM_24Dt08	24553372	24560433	Chr04	23309797	23316786
Chr02	22974839	22986396	TM_1Dt01	22346831	22358387				ZM_24Dt08	24590535	24611300	Chr04	23331378	23352238
Chr02	22986489	23022197	TM_1Dt01	22359186	22394851				ZM_24Dt08	24611413	24626081	Chr04	23352239	23366946
Chr02	23022191	23043918	TM_1Dt01	22395292	22417063				ZM_24Dt08	24631179	24658519	Chr04	23366941	23394151
Chr02	23043918	23054418	TM_1Dt01	22417187	22427641				ZM_24Dt08	24669677	24691701	Chr04	23394160	23416311
Chr02	23063274	23133072	TM_1Dt01	22432928	22503113				ZM_24Dt08	24724125	24739026	Chr04	23428625	23443520
Chr02	23145407	23151604	TM_1Dt01	22520212	22526441				ZM_24Dt08	24741782	24749001	Chr04	23445095	23452364
Chr02	23151604	23158558	TM_1Dt01	22526559	22533566				ZM_24Dt08	24758868	24770393	Chr04	23510303	23521823
Chr02	23158553	23173488	TM_1Dt01	22546519	22561545				ZM_24Dt08	24778047	24812931	Chr04	23524311	23559204
Chr02	23173526	23184418	TM_1Dt01	22561510	22572428				ZM_24Dt08	24813390	24823631	Chr04	23559714	23570051
Chr02	23184418	23197537	TM_1Dt01	22577017	22590067				ZM_24Dt08	24823630	24868849	Chr04	23570275	23615662
Chr02	23207293	23223911	TM_1Dt01	22603689	22620347				ZM_24Dt08	24885478	24890638	Chr04	23622676	23627860
Chr02	23224072	23251347	TM_1Dt01	22620661	22647953				ZM_24Dt08	24890645	24895727	Chr04	23632698	23637772
Chr02	23251530	23262948	TM_1Dt01	22651484	22662911				ZM_24Dt08	24920204	24929329	Chr04	23637762	23646897
Chr02	23263205	23277780	TM_1Dt01	22662911	22677580				ZM_24Dt08	24934105	24943027	Chr04	23646893	23655761
Chr02	23277944	23297790	TM_1Dt01	22677653	22697540				ZM_24Dt08	24948656	24961417	Chr04	23655753	23668494
Chr02	23305351	23321280	TM_1Dt01	22717808	22733706				ZM_24Dt08	24961411	24980265	Chr04	23673428	23692328
Chr02	23321276	23342270	TM_1Dt01	22743649	22764727				ZM_24Dt08	24981511	25009506	Chr04	23692567	23720519
Chr02	23342270	23366368	TM_1Dt01	22765858	22789984				ZM_24Dt08	25009602	25029899	Chr04	23720525	23740772
Chr02	23366581	23387694	TM_1Dt01	22789988	22811156				ZM_24Dt08	25031066	25048528	Chr04	23742296	23759794
Chr02	23392896	23401845	TM_1Dt01	22817421	22826318				ZM_24Dt08	25050017	25060714	Chr04	23759790	23770499
Chr02	23406988	23413604	TM_1Dt01	22831385	22837999				ZM_24Dt08	25060024	25077870	Chr04	23783518	23801419
Chr02	23416378	23450168	TM_1Dt01	22837992	22871887				ZM_24Dt08	25084340	25096503	Chr04	23803892	23816000
Chr02	23450168	23458230	TM_1Dt01	22871376	22879412				ZM_24Dt08	25100528	25114905	Chr04	23824669	23839051
Chr02	23456339	23461568	TM_1Dt01	22888346	22893578				ZM_24Dt08	25123573	25145594	Chr04	23844752	23866715
Chr02	23461314	23468495	TM_1Dt01	22893579	22900751				ZM_24Dt08	25156459	25177682	Chr04	23866710	23887920
Chr02	23549307	23464610	TM_1Dt01	22918082	23002724				ZM_24Dt08	25184868	25194755	Chr04	23890290	23900229
Chr02	23566380	23556375	TM_1Dt01	22904303	22914342				ZM_24Dt08	25195750	25212137	Chr04	23903392	23919929
Chr02	23578168	23600599	TM_1Dt01	23007082	23029421				ZM_24Dt08	25212827	25218668	Chr04	23931530	23937354
Chr02	23601276	23607210	TM_1Dt01	23029440	23035427				ZM_24Dt08	26866377	26872508	Chr04	24473503	24479669
Chr02	23626377	23637116	TM_1Dt01	23036219	23047063				ZM_24Dt08	26883294	26896527	Chr04	24492158	24505398
Chr02	23637116	23655558	TM_1Dt01	23047194	23065789				ZM_24Dt08	26993373	26983651	Chr04	27237348	27247041
Chr02	23655554	23666450	TM_1Dt01	23074135	23085171				ZM_24Dt08	27009199	27000086	Chr04	27226775	27235852
Chr02	23681215	23691844	TM_1Dt01	23090118	23100761				ZM_24Dt08	27069103	27060759	Chr04	27210354	27218716
Chr02	23699124	23710783	TM_1Dt01	23107146	23118753				ZM_24Dt08	27086934	27077033	Chr04	27193311	27203236
Chr02	23711621	23725508	TM_1Dt01	23118749	23132697				ZM_24Dt08	27135601	27141444	Chr04	25220411	25226285
Chr02	23725557	23739180	TM_1Dt01	23147779	23161394				ZM_24Dt08	27248333	27266024	Chr04	25453786	25471549
Chr02	23740319	23754649	TM_1Dt01	23162594	23176905				ZM_24Dt08	27266747	27272546	Chr04	25471541	25477367
Chr02	23754285	23764340	TM_1Dt01	23176903	23186955				ZM_24Dt08	27272557	27302574	Chr04	25478356	25508487
Chr02	23764486	23786789	TM_1Dt01	23186950	23209365				ZM_24Dt08	27312997	27318974	Chr04	25508669	25514629
Chr02	23786789	23800562	TM_1Dt01	23209518	23223298				ZM_24Dt08	27337609	27354421	Chr04	25530880	25547721
Chr02	23820966	23851676	TM_1Dt01	23226238	23256969				ZM_24Dt08	27358378	27364856	Chr04	25571262	25577745
Chr02	23852112	23861888	TM_1Dt01	23256979	23266697				ZM_24Dt08	27388110	27394662	Chr04	25582040	25588601
Chr02	23861885	23872466	TM_1Dt01	23269703	23280298				ZM_24Dt08	27420879	27430757	Chr04	25612833	25622665
Chr02	23874956	23886243	TM_1Dt01	23289133	23300403				ZM_24Dt08	27453398	27463888	Chr04	25635407	25645909
Chr02	23901679	23914390	TM_1Dt01	23308838	23321592				ZM_24Dt08	27477817	27489015	Chr04	25647865	25659067
Chr02	23914702	23934867	TM_1Dt01	23324580	23344726				ZM_24Dt08	27492004	27508850	Chr04	25659064	25675788
Chr02	23934866	23953144	TM_1Dt01	23364179	23382442				ZM_24Dt08	27512116	27522162	Chr04	25675784	25685847
Chr02	23956848	23973217	TM_1Dt01	23386205	23402597				ZM_24Dt08	27522928	27539518	Chr04	25686962	25703543
Chr02	23973211	23981239	TM_1Dt01	23402636	23410614				ZM_24Dt08	27549910	27574341	Chr04	25707066	25731406
Chr02	23984861	23994165	TM_1Dt01	23414706	23424031				ZM_24Dt08	27614520	27605645	Chr04	26099549	26108421
Chr02	23996322	24001957	TM_1Dt01	23437501	23443136				ZM_24Dt08	27632845	27614522	Chr04	26081077	26099421
Chr02	24002817	24040843	TM_1Dt01	23454988	23493020				ZM_24Dt08	27653034	27642117	Chr04	26063341	26074260
Chr02	24040842	24048785	TM_1Dt01	23492891	23500743				ZM_24Dt08	27662155	27656291	Chr04	26057495	26063346
Chr02	24048779	24061173	TM_1Dt01	23509343	23521722				ZM_24Dt08	27684411	27662168	Chr04	26035503	26057724
Chr02	24061245	24066770	TM_1Dt01	23524332	23529841				ZM_24Dt08	27730169	27685874	Chr04	25991111	26035468
Chr02	24070733	24085432	TM_1Dt01	23529839	23544530				ZM_24Dt08	27743285	27730170	Chr04	25938064	25951186
Chr02	24085547	24094447	TM_1Dt01	23544532	23553277				ZM_24Dt08	27753675	27746958	Chr04	25931356	25938068
Chr02	24094575	24109669	TM_1Dt01	23553279	23568395				ZM_24Dt08	27832581	27801383	Chr04	25894626	25925808
Chr02	24109420	24142644	TM_1Dt01	23568394	23601579				ZM_24Dt08	27854165	27847719	Chr04	25883667	25890107
Chr02	24143896	24153949	TM_1Dt01	23601567	23611645				ZM_24Dt08	27894190	27854165	Chr04	25843360	25883556
Chr02	24158917	24201574	TM_1Dt01	23620137	23663039				ZM_24Dt08	27911532	27893732	Chr04	25826153	25843930
Chr02	24205382	24245426	TM_1Dt01	23669367	23709235				ZM_24Dt08	27942762	27925689	Chr04	25791337	25808400
Chr02	24245426	24263880	TM_1Dt01	23709334	23727834				ZM_24Dt08	27953122	27942762	Chr04	25771715	25782107
Chr02	24263877	24283814	TM_1Dt01	23743084	23763030				ZM_24Dt08	27998617	27981338	Chr04	25748011	25765336
Chr02	24285716	24293273	TM_1Dt01	23765096	23772660				ZM_24Dt08	28015020	28020729	Chr04	26108419	26114145
Chr02	24293785	24299011	TM_1Dt01	23772651	23777867				ZM_24Dt08	28020552	28032395	Chr04	26114146	26126077
Chr02	24309385	24315600	TM_1Dt01	23786397	23792596				ZM_24Dt08	28032429	28063996	Chr04	26126072	26157714
Chr02	24319684	24329114	TM_1Dt01	23796166	23805620				ZM_24Dt08	28082422	28096778	Chr04	26157746	26172127
Chr02	24329781	24335713	TM_1Dt01	23805619	23811548				ZM_24Dt08	28122875	28131135	Chr04	26176831	26185152
Chr02	24335712	24342474	TM_1Dt01	23811836	23818582				ZM_24Dt08	28131515	28149914	Chr04	26185145	26203551
Chr02	24341974	24366977	TM_1Dt01	23822557	23847571				ZM_24Dt08	28149911	28171898	Chr04	26209951	26232024
Chr02	24366974	24380540	TM_1Dt01	23847857	23861368				ZM_24Dt08	28172539	28184080	Chr04	26232023	26243580
Chr02	24383201	24410945	TM_1Dt01	23861360	23889083				ZM_24Dt08	28187318	28192584	Chr04	26243569	26248828
Chr02	24410938	24416506	TM_1Dt01	23900292	23905854				ZM_24Dt08	28192555	28201709	Chr04	26249315	26258475
Chr02	24439638	24452288	TM_1Dt01	23940158	23952850				ZM_24Dt08	28201797	28211372	Chr04	26258475	26268085
Chr02	24452286	24470711	TM_1Dt01	23952955	23971450				ZM_24Dt08	28216567	28229493	Chr04	26269473	26282382
Chr02	24472762	24481377	TM_1Dt01	23970411	23979051				ZM_24Dt08	28238615	28259501	Chr04	26296739	26317555
Chr02	24480998	24495542	TM_1Dt01	23979044	23993514				ZM_24Dt08	28262880	28269827	Chr04	26317550	26324481
Chr02	24498733	24508215	TM_1Dt01	24008595	24017970				ZM_24Dt08	28273979	28280639	Chr04	26324488	26331151
Chr02	24508209	24513363	TM_1Dt01	24018438	24023573				ZM_24Dt08	28288341	28297241	Chr04	26336038	26344941
Chr02	24513582	24555114	TM_1Dt01	24023567	24065087				ZM_24Dt08	28308783	28366903	Chr04	26363276	26421361
Chr02	24556663	24568751	TM_1Dt01	24066989	24079060				ZM_24Dt08	28390198	28420671	Chr04	26421354	26451854
Chr02	24569462	24578930	TM_1Dt01	24091602	24101075				ZM_24Dt08	28421131	28429913	Chr04	26452245	26461092
Chr02	24581516	24599159	TM_1Dt01	24115357	24132957				ZM_24Dt08	28432443	28440412	Chr04	26465443	26473428
Chr02	24599154	24608159	TM_1Dt01	24133237	24142287				ZM_24Dt08	28458272	28465341	Chr04	26486105	26493231
Chr02	24612522	24627606	TM_1Dt01	24149178	24164245				ZM_24Dt08	28465334	28481964	Chr04	26493478	26510080
Chr02	24627613	24639077	TM_1Dt01	24164408	24175836				ZM_24Dt08	28493688	28498989	Chr04	26510074	26515378
Chr02	24639077	24647444	TM_1Dt01	24175719	24184076				ZM_24Dt08	28498983	28512410	Chr04	26520203	26533683
Chr02	24650346	24668531	TM_1Dt01	24196518	24214602				ZM_24Dt08	28530899	28538218	Chr04	26597635	26605023
Chr02	24670744	24678137	TM_1Dt01	24223336	24230732				ZM_24Dt08	28571236	28576641	Chr04	26614751	26620145
Chr02	24678134	24700070	TM_1Dt01	24234593	24256563				ZM_24Dt08	28625219	28631095	Chr04	26635684	26641556
Chr02	24700070	24710915	TM_1Dt01	24256740	24267550				ZM_24Dt08	28635339	28644758	Chr04	26641551	26650975
Chr02	24716493	24722111	TM_1Dt01	24275617	24281219				ZM_24Dt08	28673560	28691712	Chr04	26682578	26700652
Chr02	24725975	24787758	TM_1Dt01	24285673	24347667				ZM_24Dt08	28694855	28702324	Chr04	26700648	26708156
Chr02	24808434	24838742	TM_1Dt01	24367358	24397804				ZM_24Dt08	28702320	28749089	Chr04	26708604	26755330
Chr02	24846351	24855848	TM_1Dt01	24403747	24413218				ZM_24Dt08	28828883	28835287	Chr04	26775095	26781522
Chr02	24856163	24872126	TM_1Dt01	24413219	24429216				ZM_24Dt08	28889491	28907695	Chr04	26784196	26802349
Chr02	24878900	24903378	TM_1Dt01	24426497	24451055				ZM_24Dt08	28907688	28913558	Chr04	26805398	26811281
Chr02	24903373	24912000	TM_1Dt01	24450424	24458986				ZM_24Dt08	28913648	28946398	Chr04	26811274	26844009
Chr02	24912002	24949919	TM_1Dt01	24459546	24497395				ZM_24Dt08	28968647	28988883	Chr04	26848196	26868634
Chr02	24950309	24966106	TM_1Dt01	24497388	24513252				ZM_24Dt08	28988333	28996858	Chr04	26865221	26873753
Chr02	24966132	24983679	TM_1Dt01	24513740	24531218				ZM_24Dt08	29018659	29043341	Chr04	26878247	26902932
Chr02	24983682	24995828	TM_1Dt01	24531382	24543559				ZM_24Dt08	29043857	29056948	Chr04	26903170	26916296
Chr02	25000205	25029920	TM_1Dt01	24545292	24575103				ZM_24Dt08	29057010	29075109	Chr04	26916397	26934573
Chr02	25033612	25039807	TM_1Dt01	24598553	24604794				ZM_24Dt08	29075110	29090287	Chr04	26941058	26956239
Chr02	25041489	25051906	TM_1Dt01	24617313	24627688				ZM_24Dt08	29105918	29114690	Chr04	26959959	26968704
Chr02	25054252	25064606	TM_1Dt01	24656103	24666418				ZM_24Dt08	29132082	29154033	Chr04	26972092	26993969
Chr02	25071847	25079181	TM_1Dt01	24686489	24693772				ZM_24Dt08	29188239	29194589	Chr04	27001964	27008282
Chr02	25080706	25089068	TM_1Dt01	24695781	24704105				ZM_24Dt08	29195077	29206133	Chr04	27009203	27020283
Chr02	25089070	25108676	TM_1Dt01	24704213	24723872				ZM_24Dt08	29237651	29263789	Chr04	27031067	27057380
Chr02	25114777	25123964	TM_1Dt01	24725390	24734594				ZM_24Dt08	29263789	29270776	Chr04	27057528	27064527
Chr02	25123965	25137764	TM_1Dt01	24735174	24748976				ZM_24Dt08	29281858	29296651	Chr04	27064522	27079282
Chr02	25140370	25155972	TM_1Dt01	24750354	24765903				ZM_24Dt08	29299800	29305856	Chr04	27079278	27085311
Chr02	25160236	25168348	TM_1Dt01	24781435	24789561				ZM_24Dt08	29315702	29353281	Chr04	27103357	27140939
Chr02	25183839	25195444	TM_1Dt01	24798135	24809792				ZM_24Dt08	29358628	29364783	Chr04	27143214	27149330
Chr02	25195438	25223747	TM_1Dt01	24812490	24840719				ZM_24Dt08	29364654	29385148	Chr04	27149097	27169649
Chr02	25223747	25244454	TM_1Dt01	24840049	24860901				ZM_24Dt08	29386635	29400369	Chr04	27169643	27183423
Chr02	25244449	25255131	TM_1Dt01	24871780	24882439				ZM_24Dt08	29437220	29409650	Chr04	25122529	25149950
Chr02	25255131	25263052	TM_1Dt01	24882564	24890446				ZM_24Dt08	29465224	29444856	Chr04	25102172	25122532
Chr02	25263053	25289264	TM_1Dt01	24890660	24916937				ZM_24Dt08	29476499	29468859	Chr04	25094560	25102178
Chr02	25318276	25326478	TM_1Dt01	24916970	24925167				ZM_24Dt08	29488179	29477477	Chr04	25083923	25094528
Chr02	25328994	25338038	TM_1Dt01	24926353	24935388				ZM_24Dt08	29572013	29563461	Chr04	24875759	24884298
Chr02	25338476	25353722	TM_1Dt01	24936931	24952194				ZM_24Dt08	29590447	29583123	Chr04	24868468	24875769
Chr02	25353722	25385211	TM_1Dt01	24952345	24983797				ZM_24Dt08	29624492	29615815	Chr04	24845623	24854254
Chr02	25385220	25398997	TM_1Dt01	24988601	25002353				ZM_24Dt08	29657337	29628435	Chr04	24816717	24845627
Chr02	25399001	25418394	TM_1Dt01	25003225	25022657				ZM_24Dt08	29667170	29658824	Chr04	24808361	24816722
Chr02	25418394	25423863	TM_1Dt01	25022777	25028243				ZM_24Dt08	29675824	29667329	Chr04	24799867	24808361
Chr02	25428059	25451755	TM_1Dt01	25031016	25054597				ZM_24Dt08	29704361	29697799	Chr04	24793354	24799867
Chr02	25451859	25470107	TM_1Dt01	25054631	25072924				ZM_24Dt08	29709949	29703132	Chr04	24791916	24798690
Chr02	25472886	25486877	TM_1Dt01	25079194	25093113				ZM_24Dt08	29715651	29709945	Chr04	24784553	24790263
Chr02	25486879	25507627	TM_1Dt01	25099750	25120522				ZM_24Dt08	29773512	29763473	Chr04	24728054	24738115
Chr02	25511008	25577694	TM_1Dt01	25134855	25201495				ZM_24Dt08	29803292	29797410	Chr04	24717933	24723808
Chr02	25596554	25638987	TM_1Dt01	25206010	25248565				ZM_24Dt08	29837241	29821389	Chr04	24687619	24703451
Chr02	25638978	25645196	TM_1Dt01	25248956	25255196				ZM_24Dt08	29843509	29837474	Chr04	24681583	24687624
Chr02	25645194	25668238	TM_1Dt01	25255235	25278202				ZM_24Dt08	29885206	29856226	Chr04	24643860	24672810
Chr02	25668246	25688031	TM_1Dt01	25278305	25297994				ZM_24Dt08	29924907	29906813	Chr04	27489901	27507979
Chr02	25688033	25699543	TM_1Dt01	25298452	25310090				ZM_24Dt08	29943146	29929743	Chr04	27471844	27485270
Chr02	25699538	25727091	TM_1Dt01	25315093	25342648				ZM_24Dt08	29958206	29944660	Chr04	27456582	27470190
Chr02	25728644	25738930	TM_1Dt01	25343879	25354145				ZM_24Dt08	29965875	29959704	Chr04	27450428	27456587
Chr02	25739126	25774305	TM_1Dt01	25354130	25389211				ZM_24Dt08	29976808	29970699	Chr04	27441962	27448071
Chr02	25774487	25789360	TM_1Dt01	25389207	25404074				ZM_24Dt08	29990516	29976810	Chr04	27424647	27438421
Chr02	25795906	25806710	TM_1Dt01	25411577	25422447				ZM_24Dt08	30028765	30009706	Chr04	27388517	27407564
Chr02	25809139	25834169	TM_1Dt01	25437445	25462553				ZM_24Dt08	30038478	30031904	Chr04	27381888	27388524
Chr02	25834321	25850639	TM_1Dt01	25462549	25478854				ZM_24Dt08	30055221	30038476	Chr04	27364989	27381730
Chr02	25850691	25855929	TM_1Dt01	25479776	25485007				ZM_24Dt08	30109864	30127078	Chr04	27511858	27529111
Chr02	25855938	25863866	TM_1Dt01	25485111	25493040				ZM_24Dt08	30127088	30180642	Chr04	27529560	27583144
Chr02	25867245	25891358	TM_1Dt01	25506085	25530195				ZM_24Dt08	30187577	30199998	Chr04	27583140	27595529
Chr02	25902478	25945647	TM_1Dt01	25530870	25573868				ZM_24Dt08	30333119	30314432	Chr04	28006636	28025288
Chr02	25945748	25971516	TM_1Dt01	25573894	25599768				ZM_24Dt08	30372590	30358659	Chr04	27986953	28000873
Chr02	25971617	25977090	TM_1Dt01	25600238	25605711				ZM_24Dt08	30378544	30372596	Chr04	27980865	27986813
Chr02	25986485	26000366	TM_1Dt01	25606508	25620384				ZM_24Dt08	30389176	30381744	Chr04	27973420	27980870
Chr02	26005161	26011446	TM_1Dt01	25636134	25642406				ZM_24Dt08	30403411	30413941	Chr04	28148535	28159099
Chr02	26018134	26041640	TM_1Dt01	25663219	25686752				ZM_24Dt08	30417136	30427620	Chr04	28159094	28169529
Chr02	26046553	26070450	TM_1Dt01	25693598	25717463				ZM_24Dt08	30427620	30464650	Chr04	28170545	28207468
Chr02	26070451	26077904	TM_1Dt01	25729268	25736767				ZM_24Dt08	30464651	30486873	Chr04	28207727	28229916
Chr02	26083962	26093039	TM_1Dt01	25744436	25753583				ZM_24Dt08	30486863	30506331	Chr04	28230571	28250062
Chr02	26093034	26100640	TM_1Dt01	25753678	25761315				ZM_24Dt08	30508751	30541629	Chr04	28256484	28289375
Chr02	26100966	26117157	TM_1Dt01	25762150	25778349				ZM_24Dt08	30544879	30554203	Chr04	28289373	28298714
Chr02	26118728	26124026	TM_1Dt01	25779982	25785270				ZM_24Dt08	30582646	30602528	Chr04	28320996	28340925
Chr02	26124023	26145181	TM_1Dt01	25785778	25806942				ZM_24Dt08	30635248	30653015	Chr04	28340920	28358606
Chr02	26147681	26162281	TM_1Dt01	25806894	25821433				ZM_24Dt08	30653171	30712031	Chr04	28358620	28417492
Chr02	26162293	26174612	TM_1Dt01	25821553	25833817				ZM_24Dt08	30734617	30741110	Chr04	28456225	28462656
Chr02	26175469	26185873	TM_1Dt01	25833810	25844171				ZM_24Dt08	30746556	30766350	Chr04	28472420	28492154
Chr02	26185855	26194272	TM_1Dt01	25849958	25858528				ZM_24Dt08	30766447	30782811	Chr04	28492154	28508563
Chr02	26215457	26222887	TM_1Dt01	25867202	25874677				ZM_24Dt08	30784828	30803511	Chr04	28508586	28527256
Chr02	26222884	26231158	TM_1Dt01	25874713	25882993				ZM_24Dt08	30806528	30824735	Chr04	28527253	28545554
Chr02	26234742	26240721	TM_1Dt01	25886984	25893038				ZM_24Dt08	30825712	30831052	Chr04	28545618	28550883
Chr02	26240654	26246151	TM_1Dt01	25893101	25898627				ZM_24Dt08	30838884	30869975	Chr04	28556966	28588041
Chr02	26247294	26252412	TM_1Dt01	25898618	25903713				ZM_24Dt08	30870069	30879635	Chr04	28588044	28597649
Chr02	26252407	26260569	TM_1Dt01	25907961	25916130				ZM_24Dt08	30883156	30894041	Chr04	28597644	28608588
Chr02	26269778	26279959	TM_1Dt01	25919447	25929629				ZM_24Dt08	30895555	30906353	Chr04	28608582	28619401
Chr02	26279957	26293632	TM_1Dt01	25929741	25943513				ZM_24Dt08	30917665	30934162	Chr04	28619498	28636016
Chr02	26299481	26316595	TM_1Dt01	25948949	25966038				ZM_24Dt08	30935020	30942955	Chr04	28636016	28643899
Chr02	26325670	26343147	TM_1Dt01	25971875	25989347				ZM_24Dt08	30942956	30960978	Chr04	28643987	28662028
Chr02	26358580	26363645	TM_1Dt01	26000136	26005179				ZM_24Dt08	30985640	31072247	Chr04	28666687	28753305
Chr02	26367808	26385144	TM_1Dt01	26019779	26037188				ZM_24Dt08	31073895	31081596	Chr04	28755520	28763276
Chr02	26385948	26393805	TM_1Dt01	26041720	26049599				ZM_24Dt08	31081596	31088094	Chr04	28763436	28769893
Chr02	26403089	26411011	TM_1Dt01	26056788	26064684				ZM_24Dt08	31098162	31127391	Chr04	28779128	28808324
Chr02	26411330	26419685	TM_1Dt01	26064681	26073043				ZM_24Dt08	31133693	31142906	Chr04	28816038	28825241
Chr02	26422477	26448668	TM_1Dt01	26088397	26114516				ZM_24Dt08	31169063	31174920	Chr04	28842221	28848094
Chr02	26448897	26511345	TM_1Dt01	26114517	26176912				ZM_24Dt08	31173040	31194545	Chr04	28846764	28868241
Chr02	26511341	26540987	TM_1Dt01	26176946	26206735				ZM_24Dt08	31197518	31202703	Chr04	28868501	28873673
Chr02	26541554	26587569	TM_1Dt01	26207739	26253821				ZM_24Dt08	31206065	31212059	Chr04	28875357	28881335
Chr02	26587761	26593301	TM_1Dt01	26253817	26259309				ZM_24Dt08	31212248	31222528	Chr04	28881365	28891654
Chr02	26599891	26619490	TM_1Dt01	26260216	26279720				ZM_24Dt08	31230902	31255759	Chr04	28891648	28916511
Chr02	26624440	26633294	TM_1Dt01	26290859	26299717				ZM_24Dt08	31301427	31308863	Chr04	28937403	28944842
Chr02	26633997	26651859	TM_1Dt01	26299729	26317530				ZM_24Dt08	31309826	31315286	Chr04	28950521	28955949
Chr02	26656541	26666769	TM_1Dt01	26317525	26327696				ZM_24Dt08	31330821	31341488	Chr04	28977605	28988309
Chr02	26666756	26672647	TM_1Dt01	26328312	26334213				ZM_24Dt08	31348566	31355619	Chr04	28988301	28995339
Chr02	26672644	26683897	TM_1Dt01	26336257	26347602				ZM_24Dt08	31356029	31374949	Chr04	28995340	29014232
Chr02	26687987	26716503	TM_1Dt01	26347600	26376137				ZM_24Dt08	31375106	31387179	Chr04	29014232	29026274
Chr02	26715657	26725761	TM_1Dt01	26376135	26386233				ZM_24Dt08	31388208	31406188	Chr04	29026270	29044048
Chr02	26725776	26743550	TM_1Dt01	26386118	26403901				ZM_24Dt08	31406183	31419651	Chr04	29061860	29075128
Chr02	26746399	26755787	TM_1Dt01	26403897	26413350				ZM_24Dt08	31419652	31429286	Chr04	29074742	29084251
Chr02	26759906	26771971	TM_1Dt01	26423305	26435387				ZM_24Dt08	31436614	31442589	Chr04	29084247	29090111
Chr02	26775821	26802049	TM_1Dt01	26448496	26474745				ZM_24Dt08	31479479	31489786	Chr04	29103497	29113767
Chr02	26802047	26831050	TM_1Dt01	26475363	26504457				ZM_24Dt08	31501231	31509005	Chr04	29126407	29134098
Chr02	26831151	26846515	TM_1Dt01	26504945	26520313				ZM_24Dt08	31508713	31522405	Chr04	29133930	29147637
Chr02	26846510	26854725	TM_1Dt01	26522576	26530802				ZM_24Dt08	31528961	31540944	Chr04	29169623	29181512
Chr02	26854737	26877224	TM_1Dt01	26538483	26561007				ZM_24Dt08	31558513	31564850	Chr04	29188366	29194619
Chr02	26875326	26905020	TM_1Dt01	26567593	26597251				ZM_24Dt08	31570934	31585620	Chr04	29204553	29219321
Chr02	26905768	26949105	TM_1Dt01	26598957	26642350				ZM_24Dt08	31587877	31620938	Chr04	29227951	29260864
Chr02	26949104	26966462	TM_1Dt01	26642303	26659608				ZM_24Dt08	31635270	31641547	Chr04	29274744	29281064
Chr02	26973018	26980254	TM_1Dt01	26663995	26671190				ZM_24Dt08	31665800	31676313	Chr04	29283862	29294464
Chr02	27008790	27014559	TM_1Dt01	26671198	26677005				ZM_24Dt08	31676784	31688625	Chr04	29294520	29306380
Chr02	27015132	27047564	TM_1Dt01	26676997	26709405				ZM_24Dt08	31688621	31731202	Chr04	29308740	29351371
Chr02	27050829	27055886	TM_1Dt01	26715861	26720945				ZM_24Dt08	31731193	31758268	Chr04	29352086	29379165
Chr02	27074618	27100553	TM_1Dt01	26755159	26780999				ZM_24Dt08	31758268	31765465	Chr04	29379327	29386601
Chr02	27100550	27108149	TM_1Dt01	26781371	26788913				ZM_24Dt08	31765509	31773719	Chr04	29386595	29394774
Chr02	27118984	27126931	TM_1Dt01	26812051	26819851				ZM_24Dt08	31774196	31782168	Chr04	29394780	29402787
Chr02	27133158	27159684	TM_1Dt01	26834313	26861108				ZM_24Dt08	31785815	31793156	Chr04	29406825	29414116
Chr02	27159687	27164995	TM_1Dt01	26861265	26866531				ZM_24Dt08	31793152	31818843	Chr04	29420591	29446358
Chr02	27165563	27193296	TM_1Dt01	26866532	26894204				ZM_24Dt08	31818845	31830922	Chr04	29446475	29458700
Chr02	27198560	27209512	TM_1Dt01	26896496	26907404				ZM_24Dt08	31831149	31843677	Chr04	29458698	29471194
Chr02	27222565	27210881	TM_1Dt01	26934125	26945757				ZM_24Dt08	31844537	31854588	Chr04	29471189	29481093
Chr02	27238824	27222153	TM_1Dt01	26917925	26934637				ZM_24Dt08	31856917	31866622	Chr04	29479907	29489578
Chr02	27239491	27261691	TM_1Dt01	26965105	26987345				ZM_24Dt08	31866622	31878781	Chr04	29489676	29501795
Chr02	27261690	27284067	TM_1Dt01	26987539	27009936				ZM_24Dt08	31878787	31887329	Chr04	29501924	29510467
Chr02	27284217	27298549	TM_1Dt01	27009933	27024274				ZM_24Dt08	31891267	31912421	Chr04	29517500	29538632
Chr02	27298823	27308541	TM_1Dt01	27033518	27043224				ZM_24Dt08	31912370	31931591	Chr04	29538426	29557737
Chr02	27308546	27325656	TM_1Dt01	27043324	27060402				ZM_24Dt08	31938024	31947900	Chr04	29563414	29573295
Chr02	27325653	27335795	TM_1Dt01	27060258	27070384				ZM_24Dt08	31948765	31965074	Chr04	29578014	29594200
Chr02	27335964	27345978	TM_1Dt01	27070385	27080280				ZM_24Dt08	31972764	31993948	Chr04	29600212	29621351
Chr02	27345890	27355525	TM_1Dt01	27080283	27089934				ZM_24Dt08	31994046	32002095	Chr04	29621335	29629373
Chr02	27357043	27374714	TM_1Dt01	27095280	27112941				ZM_24Dt08	32002107	32010678	Chr04	29629743	29638303
Chr02	27375227	27388606	TM_1Dt01	27112421	27125826				ZM_24Dt08	32031569	32040026	Chr04	29638299	29646764
Chr02	27390888	27409552	TM_1Dt01	27127001	27145665				ZM_24Dt08	32055242	32085458	Chr04	29647528	29677940
Chr02	27409511	27419247	TM_1Dt01	27145753	27155478				ZM_24Dt08	32100168	32129468	Chr04	29677935	29707082
Chr02	27419774	27435395	TM_1Dt01	27155470	27171084				ZM_24Dt08	32156711	32161888	Chr04	29711531	29716690
Chr02	27459882	27481043	TM_1Dt01	27295661	27316829				ZM_24Dt08	32165016	32176286	Chr04	29716683	29728029
Chr02	27473748	27459881	TM_1Dt01	27240329	27254212				ZM_24Dt08	32177764	32190142	Chr04	29728026	29740445
Chr02	27493758	27484463	TM_1Dt01	27213275	27222537				ZM_24Dt08	32190266	32206239	Chr04	29740445	29756463
Chr02	27497338	27531282	TM_1Dt01	27364865	27398708				ZM_24Dt08	32209517	32221130	Chr04	29756455	29768044
Chr02	27508116	27495305	TM_1Dt01	27200548	27213279				ZM_24Dt08	32238453	32245187	Chr04	29770427	29777116
Chr02	27532594	27540701	TM_1Dt01	27413555	27421744				ZM_24Dt08	32245682	32285077	Chr04	29777144	29816662
Chr02	27540697	27547787	TM_1Dt01	27426695	27433805				ZM_24Dt08	32285825	32294237	Chr04	29816700	29825084
Chr02	27547838	27556349	TM_1Dt01	27433804	27442357				ZM_24Dt08	32294324	32302751	Chr04	29825084	29833496
Chr02	27572342	27617429	TM_1Dt01	27449787	27494704				ZM_24Dt08	32329400	32341682	Chr04	29833499	29845769
Chr02	27617578	27638454	TM_1Dt01	27494700	27515653				ZM_24Dt08	32340176	32351111	Chr04	29850937	29861835
Chr02	27638452	27665235	TM_1Dt01	27515906	27542511				ZM_24Dt08	32351096	32368677	Chr04	29861640	29879203
Chr02	27674778	27686590	TM_1Dt01	27545595	27557451				ZM_24Dt08	32371966	32378981	Chr04	29879197	29886205
Chr02	27686927	27692799	TM_1Dt01	27557472	27563368				ZM_24Dt08	32399734	32409471	Chr04	29886201	29895932
Chr02	27695234	27726207	TM_1Dt01	27575940	27606761				ZM_24Dt08	32426174	32445546	Chr04	29902098	29921496
Chr02	27726208	27734303	TM_1Dt01	27606876	27614932				ZM_24Dt08	32448800	32467832	Chr04	29921490	29940507
Chr02	27737487	27745711	TM_1Dt01	27618738	27627024				ZM_24Dt08	32468027	32474425	Chr04	29940505	29946930
Chr02	27755081	27763157	TM_1Dt13	22576717	22584807				ZM_24Dt08	32475562	32482527	Chr04	29955646	29962595
Chr02	27764268	27782416	TM_1Dt13	22599191	22617245				ZM_24Dt08	32482663	32495594	Chr04	29962595	29975528
Chr02	27782498	27788134	TM_1Dt13	22617750	22623385				ZM_24Dt08	32495592	32507177	Chr04	29981449	29993107
Chr02	27788131	27803941	TM_1Dt13	22627810	22643619				ZM_24Dt08	32517964	32523646	Chr04	29993103	29998781
Chr02	27803938	27821992	TM_1Dt13	22643668	22661706				ZM_24Dt08	32525623	32540865	Chr04	30001539	30016760
Chr02	27821608	27830294	TM_1Dt13	22660942	22669661				ZM_24Dt08	32550260	32564833	Chr04	30025725	30040278
Chr02	27837350	27851657	TM_1Dt13	22696693	22711056				ZM_24Dt08	32564962	32570018	Chr04	30040280	30045333
Chr02	27851844	27873386	TM_1Dt13	22711055	22732612				ZM_24Dt08	32595315	32601643	Chr04	30045549	30051862
Chr02	27873627	27886431	TM_1Dt13	22732867	22745657				ZM_24Dt08	32618297	32634521	Chr04	30074346	30090564
Chr02	27889591	27950485	TM_1Dt13	22748900	22809919				ZM_24Dt08	32634528	32654788	Chr04	30090665	30110809
Chr02	27950586	27962597	TM_1Dt13	22809992	22822003				ZM_24Dt08	32667466	32698759	Chr04	30110805	30142093
Chr02	27962632	27968239	TM_1Dt13	22822002	22827546				ZM_24Dt08	32698752	32707539	Chr04	30143645	30152420
Chr02	27973567	27988358	TM_1Dt13	22831079	22845823				ZM_24Dt08	32715835	32723221	Chr04	30157165	30164547
Chr02	27988393	27994221	TM_1Dt13	22845819	22851647				ZM_24Dt08	32725464	32741020	Chr04	30164793	30180445
Chr02	27994970	28003149	TM_1Dt13	22852111	22860244				ZM_24Dt08	32741018	32780017	Chr04	30180577	30219421
Chr02	28003145	28015665	TM_1Dt13	22887288	22899907				ZM_24Dt08	32780013	32785766	Chr04	30220492	30226245
Chr02	28022755	28059238	TM_1Dt13	22902952	22939422				ZM_24Dt08	32784356	32790010	Chr04	30231264	30237008
Chr02	28059234	28079488	TM_1Dt13	22944399	22964586				ZM_24Dt08	32792124	32808214	Chr04	30238401	30254476
Chr02	28083057	28098987	TM_1Dt13	22979835	22995769				ZM_24Dt08	32808214	32825065	Chr04	30254960	30271744
Chr02	28104696	28129764	TM_1Dt13	23000904	23025929				ZM_24Dt08	32825197	32845555	Chr04	30271744	30291969
Chr02	28130170	28140028	TM_1Dt13	23026334	23036209				ZM_24Dt08	32845556	32855362	Chr04	30293008	30302789
Chr02	28140019	28154705	TM_1Dt13	23039377	23054132				ZM_24Dt08	32855789	32863045	Chr04	30302787	30309990
Chr02	28153182	28159466	TM_1Dt13	23054125	23060382				ZM_24Dt08	32899955	32922511	Chr04	30319833	30342363
Chr02	28159461	28165106	TM_1Dt13	23063558	23069231				ZM_24Dt08	32928427	32937695	Chr04	30342360	30351579
Chr02	28165213	28179088	TM_1Dt13	23069231	23083166				ZM_24Dt08	32939765	32955163	Chr04	30354443	30369782
Chr02	28180659	28203832	TM_1Dt13	23083898	23106900				ZM_24Dt08	32955554	32963775	Chr04	30369775	30378016
Chr02	28207136	28223454	TM_1Dt13	23111119	23127424				ZM_24Dt08	32970613	32976795	Chr04	30378013	30384194
Chr02	28221826	28239413	TM_1Dt13	23127059	23144631				ZM_24Dt08	32980111	32989722	Chr04	30388343	30397990
Chr02	28240917	28257958	TM_1Dt13	23158101	23175153				ZM_24Dt08	33024460	33030272	Chr04	30405017	30410830
Chr02	28261175	28273564	TM_1Dt13	23178248	23190673				ZM_24Dt08	33030268	33036305	Chr04	30417673	30423662
Chr02	28286251	28291416	TM_1Dt13	23224116	23229292				ZM_24Dt08	33048789	33066644	Chr04	30423865	30441766
Chr02	28291413	28318064	TM_1Dt13	23275160	23301810				ZM_24Dt08	33077640	33094372	Chr04	30444836	30461606
Chr02	28319224	28338963	TM_1Dt13	23302177	23321957				ZM_24Dt08	33094560	33104275	Chr04	30461606	30471360
Chr02	28338960	28345851	TM_1Dt13	23342521	23349417				ZM_24Dt08	33134295	33141311	Chr04	30501198	30508175
Chr02	28345846	28368739	TM_1Dt13	23360595	23383417				ZM_24Dt08	33154222	33176519	Chr04	30529530	30551845
Chr02	28368737	28380378	TM_1Dt13	23395145	23406773				ZM_24Dt08	33184121	33191782	Chr04	30551841	30559501
Chr02	28380372	28391418	TM_1Dt13	23409843	23420835				ZM_24Dt08	33192428	33205547	Chr04	30559494	30572538
Chr02	28400879	28407273	TM_1Dt13	23422633	23429025				ZM_24Dt08	33209286	33226441	Chr04	30572536	30589721
Chr02	28407269	28412652	TM_1Dt13	23432168	23437549				ZM_24Dt08	33228079	33233203	Chr04	30591867	30596972
Chr02	28417278	28441540	TM_1Dt13	23448724	23473014				ZM_24Dt08	33233204	33255437	Chr04	30596632	30618839
Chr02	28439754	28480886	TM_1Dt13	23477272	23518442				ZM_24Dt08	33255431	33263469	Chr04	30631837	30639906
Chr02	28480881	28498043	TM_1Dt13	23522694	23539875				ZM_24Dt08	33263495	33270792	Chr04	30645636	30652937
Chr02	28498037	28520202	TM_1Dt13	23544374	23566505				ZM_24Dt08	33270787	33280826	Chr04	30664714	30674816
Chr02	28525364	28542978	TM_1Dt13	23579607	23597216				ZM_24Dt08	33304928	33299017	Chr04	9898493	9904407
Chr02	28543323	28563207	TM_1Dt13	23597212	23617064				ZM_24Dt08	33319971	33340166	Chr04	30703256	30723429
Chr02	28562639	28571964	TM_1Dt13	23617001	23626336				ZM_24Dt08	33343339	33354574	Chr04	30723427	30734661
Chr02	28576077	28581764	TM_1Dt13	23632638	23638325				ZM_24Dt08	33354578	33379168	Chr04	30740123	30764579
Chr02	28590831	28614187	TM_1Dt13	23652309	23675680				ZM_24Dt08	33476244	33503820	Chr04	30764577	30792052
Chr02	28620402	28631204	TM_1Dt13	23679852	23690678				ZM_24Dt08	33503818	33521052	Chr04	30792149	30809502
Chr02	28632124	28651423	TM_1Dt13	23690681	23709934				ZM_24Dt08	33522041	33528706	Chr04	30815527	30822250
Chr02	28651647	28668912	TM_1Dt13	23709934	23727139				ZM_24Dt08	33562803	33577086	Chr04	30829897	30844174
Chr02	28670975	28690436	TM_1Dt13	23732657	23752230				ZM_24Dt08	33584669	33593233	Chr04	30848515	30857044
Chr02	28693818	28702634	TM_1Dt13	23757555	23766334				ZM_24Dt08	33594343	33619616	Chr04	30857130	30882509
Chr02	28714675	28723828	TM_1Dt13	23777294	23786454				ZM_24Dt08	33721210	33732202	Chr04	30888186	30899159
Chr02	28723824	28741449	TM_1Dt13	23824783	23842304				ZM_24Dt08	33734654	33740618	Chr04	30901319	30907297
Chr02	28747110	28765067	TM_1Dt13	23846875	23864765				ZM_24Dt08	33748965	33759704	Chr04	30907299	30918030
Chr02	28777575	28804148	TM_1Dt13	23873890	23900527				ZM_24Dt08	33806676	33816216	Chr04	30967707	30977268
Chr02	28804902	28843647	TM_1Dt13	23900567	23939317				ZM_24Dt08	33826066	33836071	Chr04	30979972	30989952
Chr02	28843698	28851953	TM_1Dt13	23939314	23947606				ZM_24Dt08	33891245	33896317	Chr04	30993233	30998285
Chr02	28853143	28872411	TM_1Dt13	23948509	23967782				ZM_24Dt08	33896772	33912994	Chr04	30998692	31014897
Chr02	28872415	28878234	TM_1Dt13	23967885	23973740				ZM_24Dt08	33914431	33920675	Chr04	31016361	31022535
Chr02	28879555	28912985	TM_1Dt13	23973739	24007148				ZM_24Dt08	33923860	33934845	Chr04	31022531	31033463
Chr02	28987571	28928684	TM_1Dt11	39918706	39977693				ZM_24Dt08	33934845	33949683	Chr04	31033611	31048475
Chr02	29012424	28990895	TM_1Dt11	39894024	39915531				ZM_24Dt08	33949681	33970670	Chr04	31049190	31070192
Chr02	29017049	29010798	TM_1Dt11	39882770	39888990				ZM_24Dt08	33974685	33979947	Chr04	31070190	31075474
Chr02	29042723	29017044	TM_1Dt11	39853833	39879545				ZM_24Dt08	33981933	33993252	Chr04	31077783	31089175
Chr02	29058477	29042725	TM_1Dt11	39836511	39852260				ZM_24Dt08	33993254	34004978	Chr04	31089294	31100935
Chr02	29068145	29059826	TM_1Dt11	39828201	39836517				ZM_24Dt08	34004977	34043365	Chr04	31100994	31139360
Chr02	29107338	29095721	TM_1Dt11	39809530	39821191				ZM_24Dt08	34043469	34058513	Chr04	31139360	31154309
Chr02	29119092	29107341	TM_1Dt11	39797322	39809030				ZM_24Dt08	34067898	34075320	Chr04	31160172	31167634
Chr02	29127209	29119090	TM_1Dt11	39786174	39794286				ZM_24Dt08	34075320	34086707	Chr04	31167729	31179123
Chr02	29139560	29130727	TM_1Dt11	39725563	39734409				ZM_24Dt08	34086707	34121914	Chr04	31179218	31214400
Chr02	29153386	29139563	TM_1Dt11	39703676	39717448				ZM_24Dt08	34121913	34135093	Chr04	31241301	31254450
Chr02	29171566	29154193	TM_1Dt11	39677512	39694928				ZM_24Dt08	34135158	34166230	Chr04	31254405	31285519
Chr02	29185861	29171346	TM_1Dt11	39662972	39677507				ZM_24Dt08	34166232	34187768	Chr04	31285627	31307228
Chr02	29199608	29194447	TM_1Dt11	39657797	39662955				ZM_24Dt08	34196746	34203621	Chr04	31318702	31325599
Chr02	29226277	29201634	TM_1Dt11	39630990	39655614				ZM_24Dt08	34228102	34235191	Chr04	31325595	31332710
Chr02	29234286	29226270	TM_1Dt11	39610374	39618316				ZM_24Dt08	34240545	34258267	Chr04	31332711	31350403
Chr02	29268037	29234286	TM_1Dt11	39576202	39609831				ZM_24Dt08	34258272	34295907	Chr04	31358763	31396278
Chr02	29287346	29273794	TM_1Dt11	39539607	39553176				ZM_24Dt08	34296145	34309868	Chr04	31396277	31410040
Chr02	29313590	29301772	TM_1Dt11	39502372	39514146				ZM_24Dt08	34312579	34326167	Chr04	31425534	31439084
Chr02	29329113	29320890	TM_1Dt11	39485012	39493204				ZM_24Dt08	34341708	34353988	Chr04	31440177	31452502
Chr02	29338749	29331105	TM_1Dt11	39468990	39476623				ZM_24Dt08	34354087	34364234	Chr04	31452499	31462600
Chr02	29351265	29338752	TM_1Dt11	39456182	39468716				ZM_24Dt08	34366638	34386712	Chr04	31468407	31488471
Chr02	29356957	29351259	TM_1Dt11	39438870	39444568				ZM_24Dt08	34386712	34392522	Chr04	31490000	31495762
Chr02	29370250	29357066	TM_1Dt11	39413955	39427134				ZM_24Dt08	34392523	34402674	Chr04	31495856	31505880
Chr02	29380265	29372753	TM_1Dt11	39403122	39410601				ZM_24Dt08	34411699	34439904	Chr04	31509075	31537223
Chr02	29395306	29389704	TM_1Dt11	39394012	39399585				ZM_24Dt08	34441905	34469950	Chr04	31538458	31566420
Chr02	29411446	29396860	TM_1Dt11	39379376	39394018				ZM_24Dt08	34479879	34486307	Chr04	31574470	31580910
Chr02	29416978	29411002	TM_1Dt11	39374227	39380170				ZM_24Dt08	34486347	34513468	Chr04	31581978	31609090
Chr02	29422405	29417182	TM_1Dt11	39369021	39374226				ZM_24Dt08	34515967	34529569	Chr04	31617451	31631023
Chr02	29435774	29430352	TM_1Dt11	39363632	39369027				ZM_24Dt08	34529523	34537324	Chr04	31631022	31638879
Chr02	29452220	29435771	TM_1Dt11	39346302	39362681				ZM_24Dt08	34537376	34560052	Chr04	31638980	31661666
Chr02	29468025	29452202	TM_1Dt11	39324665	39340462				ZM_24Dt08	34562217	34576276	Chr04	31675181	31689301
Chr02	29484088	29470284	TM_1Dt11	39308696	39322493				ZM_24Dt08	34576268	34599659	Chr04	31690233	31713680
Chr02	29504048	29493898	TM_1Dt11	39292112	39302284				ZM_24Dt08	34604856	34617381	Chr04	31713233	31725841
Chr02	29504049	29546047	TM_1Dt11	41995868	42037870				ZM_24Dt08	34617660	34626987	Chr04	31725868	31735197
Chr02	29546047	29559341	TM_1Dt11	42038180	42051436				ZM_24Dt08	34626981	34637965	Chr04	31735354	31746360
Chr02	29562477	29568524	TM_1Dt11	42074768	42080701				ZM_24Dt08	34638050	34645574	Chr04	31746357	31753882
Chr02	29572733	29589439	TM_1Dt11	42084625	42101281				ZM_24Dt08	34645565	34664849	Chr04	31755856	31775169
Chr02	29589442	29597502	TM_1Dt11	42101379	42109409				ZM_24Dt08	34665685	34673731	Chr04	31775168	31783224
Chr02	29614266	29631977	TM_1Dt11	42128839	42146507				ZM_24Dt08	34673731	34682329	Chr04	31783316	31791929
Chr02	29634840	29648932	TM_1Dt11	42146502	42160587				ZM_24Dt08	34682329	34705369	Chr04	31792053	31815022
Chr02	29654064	29660330	TM_1Dt11	42165184	42171448				ZM_24Dt08	34705368	34716082	Chr04	31817052	31827691
Chr02	29662983	29684619	TM_1Dt11	42171443	42193142				ZM_24Dt08	34745561	34753730	Chr04	31830326	31838456
Chr02	29685661	29694600	TM_1Dt11	42226262	42235114				ZM_24Dt08	34753827	34762706	Chr04	31838426	31847300
Chr02	29694770	29702164	TM_1Dt11	42235284	42242700				ZM_24Dt08	34766696	34789065	Chr04	31852959	31875292
Chr02	29702154	29719484	TM_1Dt11	42249419	42266794				ZM_24Dt08	34804102	34810390	Chr04	31878648	31884942
Chr02	29720167	29735924	TM_1Dt11	42278154	42294031				ZM_24Dt08	34825157	34837918	Chr04	31892702	31905437
Chr02	29740805	29748242	TM_1Dt11	42298240	42305631				ZM_24Dt08	34837915	34846890	Chr04	31913326	31922188
Chr02	29748240	29779885	TM_1Dt11	42305846	42337631				ZM_24Dt08	34853373	34861038	Chr04	31922188	31929868
Chr02	29785220	29791955	TM_1Dt11	42352781	42359552				ZM_24Dt08	34861034	34907982	Chr04	31929985	31977025
Chr02	29791955	29801338	TM_1Dt11	42359914	42369256				ZM_24Dt08	34906866	34914642	Chr04	31977030	31984765
Chr02	29801344	29822061	TM_1Dt11	42370903	42391687				ZM_24Dt08	34930467	34973318	Chr04	31989377	32032323
Chr02	29828161	29837814	TM_1Dt11	42408794	42418439				ZM_24Dt08	34979792	34985003	Chr04	32046923	32052096
Chr02	29837815	29844313	TM_1Dt11	42418706	42425215				ZM_24Dt08	34985041	34993532	Chr04	32052095	32060473
Chr02	29851235	29856631	TM_1Dt11	42445838	42451246				ZM_24Dt08	34993585	35016609	Chr04	32060469	32083439
Chr02	29857064	29865148	TM_1Dt11	42455795	42463919				ZM_24Dt08	35028167	35035285	Chr04	32088210	32095408
Chr02	29865264	29883151	TM_1Dt11	42463937	42481828				ZM_24Dt08	35035309	35051554	Chr04	32096365	32112627
Chr02	29883148	29889265	TM_1Dt11	42482212	42488330				ZM_24Dt08	35052316	35066448	Chr04	32113225	32127342
Chr02	29892290	29900409	TM_1Dt11	42502556	42510706				ZM_24Dt08	35078738	35093884	Chr04	32128024	32143152
Chr02	29900585	29917105	TM_1Dt11	42531019	42547477				ZM_24Dt08	35096484	35113710	Chr04	32146117	32163367
Chr02	29924342	29932146	TM_1Dt11	42589071	42596816				ZM_24Dt08	35129703	35186035	Chr04	32163370	32219656
Chr02	29932139	29946258	TM_1Dt11	42596940	42610931				ZM_24Dt08	35186065	35197515	Chr04	32219641	32231062
Chr02	29947958	29955439	TM_1Dt11	42610927	42618453				ZM_24Dt08	35221019	35238556	Chr04	32231059	32248562
Chr02	29956984	29968912	TM_1Dt11	42618449	42630363				ZM_24Dt08	35244772	35251084	Chr04	32245871	32252212
Chr02	29979010	29986611	TM_1Dt11	42631267	42638855				ZM_24Dt08	35251158	35277543	Chr04	32252384	32278888
Chr02	29986609	30002157	TM_1Dt11	42639491	42655067				ZM_24Dt08	35293167	35299134	Chr04	32283048	32289004
Chr02	30002157	30014862	TM_1Dt11	42655169	42667945				ZM_24Dt08	35301947	35379087	Chr04	32291961	32369157
Chr02	30016903	30024221	TM_1Dt11	42674566	42681875				ZM_24Dt08	35378920	35395841	Chr04	32369161	32386244
Chr02	30025606	30033618	TM_1Dt11	42684590	42692528				ZM_24Dt08	35397753	35412339	Chr04	32387548	32402157
Chr02	30039892	30046442	TM_1Dt11	42730828	42737415				ZM_24Dt08	35420215	35441349	Chr04	32402155	32423368
Chr02	30046477	30051889	TM_1Dt11	42738466	42743900				ZM_24Dt08	35441341	35451746	Chr04	32423799	32434246
Chr02	30063441	30075080	TM_1Dt11	42743894	42755528				ZM_24Dt08	35459369	35465572	Chr04	32439440	32445622
Chr02	30063442	30058068	TM_1Dt13	18242666	18248040				ZM_24Dt08	35465568	35489544	Chr04	32448539	32472469
Chr02	30075317	30092017	TM_1Dt11	42784162	42800886				ZM_24Dt08	35489849	35496158	Chr04	32479461	32485739
Chr02	30108874	30119298	TM_1Dt11	42839456	42849868				ZM_24Dt08	35496154	35502042	Chr04	32485062	32490953
Chr02	30119293	30129848	TM_1Dt11	42853375	42863967				ZM_24Dt08	35513678	35527277	Chr04	32492200	32505789
Chr02	30131347	30140235	TM_1Dt11	42863965	42872807				ZM_24Dt08	35527336	35546608	Chr04	32505788	32525070
Chr02	30140238	30149985	TM_1Dt11	42882678	42892563				ZM_24Dt08	35557688	35584084	Chr04	32525065	32551461
Chr02	30169922	30177596	TM_1Dt11	42912535	42920148				ZM_24Dt08	35597733	35608563	Chr04	32552914	32563773
Chr02	30181117	30189432	TM_1Dt11	42928695	42936996				ZM_24Dt08	35612450	35619198	Chr04	32563766	32570559
Chr02	30196103	30201765	TM_1Dt11	42949623	42955272				ZM_24Dt08	35619194	35625785	Chr04	32573527	32580082
Chr02	30202273	30214032	TM_1Dt11	42957105	42968700				ZM_24Dt08	35625913	35635080	Chr04	32580078	32589259
Chr02	30237748	30245286	TM_1Dt11	43114148	43121780				ZM_24Dt08	35635256	35643657	Chr04	32589429	32597649
Chr02	30245300	30250404	TM_1Dt11	43122267	43127352				ZM_24Dt08	35645658	35689365	Chr04	32597673	32641428
Chr02	30252101	30245876	TM_1Dt11	43021129	43027227				ZM_24Dt08	35689369	35706252	Chr04	32641678	32658669
Chr02	30379781	30385421	TM_1Dt01	27633576	27639227				ZM_24Dt08	35716128	35725855	Chr04	32664100	32673810
Chr02	30386949	30401268	TM_1Dt01	27659906	27674226				ZM_24Dt08	35730618	35746511	Chr04	32686119	32701980
Chr02	30401268	30424940	TM_1Dt01	27674318	27697889				ZM_24Dt08	35746510	35759980	Chr04	32702048	32715631
Chr02	30424933	30440771	TM_1Dt01	27699120	27714921				ZM_24Dt08	35759980	35766356	Chr04	32715477	32721835
Chr02	30451837	30462329	TM_1Dt01	27724301	27734707				ZM_24Dt08	35766354	35793110	Chr04	32722262	32749076
Chr02	30474428	30488368	TM_1Dt01	27766304	27780217				ZM_24Dt08	35793337	35801647	Chr04	32749063	32757411
Chr02	30501381	30506632	TM_1Dt01	27783945	27789193				ZM_24Dt08	35802728	35809086	Chr04	32757408	32763773
Chr02	30511848	30521068	TM_1Dt01	27843695	27852873				ZM_24Dt08	35822062	35847503	Chr04	32763772	32789233
Chr02	30535769	30556257	TM_1Dt01	27852892	27873391				ZM_24Dt08	35863431	35873019	Chr04	32792747	32802321
Chr02	30556254	30562449	TM_1Dt01	27873866	27880070				ZM_24Dt08	35900885	35917088	Chr04	32813478	32829693
Chr02	30562790	30577104	TM_1Dt01	27891183	27905461				ZM_24Dt08	35931183	35957525	Chr04	32837143	32863633
Chr02	30577096	30595820	TM_1Dt01	27905744	27924473				ZM_24Dt08	35957815	35965484	Chr04	32863915	32871541
Chr02	30595820	30620225	TM_1Dt01	27924619	27948987				ZM_24Dt08	35968948	35986743	Chr04	32875309	32893072
Chr02	30620223	30634347	TM_1Dt01	27948741	27962890				ZM_24Dt08	35989108	35999637	Chr04	32893063	32903592
Chr02	30634824	30685158	TM_1Dt01	27962903	28013213				ZM_24Dt08	36000146	36017128	Chr04	32903590	32920626
Chr02	30685286	30699793	TM_1Dt01	28013213	28027677				ZM_24Dt08	36041473	36047053	Chr04	32925043	32930625
Chr02	30699789	30709761	TM_1Dt01	28033952	28043942				ZM_24Dt08	36047886	36057640	Chr04	32932198	32942023
Chr02	30712710	30723782	TM_1Dt01	28043944	28055013				ZM_24Dt08	36115092	36125603	Chr04	32954390	32964928
Chr02	30744522	30758585	TM_1Dt01	28055013	28069038				ZM_24Dt08	36124608	36130159	Chr04	32967427	32972967
Chr02	30762101	30774227	TM_1Dt01	28069052	28081140				ZM_24Dt08	36125881	36132046	Chr04	32965029	32971136
Chr02	30773503	30814780	TM_1Dt01	28082561	28123931				ZM_24Dt08	36130358	36149462	Chr04	32973124	32992168
Chr02	30820434	30838253	TM_1Dt01	28128441	28146332				ZM_24Dt08	36157542	36187057	Chr04	32992993	33022637
Chr02	30841464	30860650	TM_1Dt01	28146713	28165902				ZM_24Dt08	36191636	36208475	Chr04	33022631	33039448
Chr02	30860795	30873393	TM_1Dt01	28165904	28178512				ZM_24Dt08	36211411	36220420	Chr04	33039445	33048420
Chr02	30879710	30886057	TM_1Dt01	28182804	28189176				ZM_24Dt08	36240673	36253322	Chr04	33044734	33057411
Chr02	30888122	30894985	TM_1Dt01	28201183	28208042				ZM_24Dt08	36277837	36287151	Chr04	33061584	33070939
Chr02	30895116	31000164	TM_1Dt01	28208038	28313106				ZM_24Dt08	36287144	36296113	Chr04	33071636	33080597
Chr02	31000296	31007850	TM_1Dt01	28313099	28320626				ZM_24Dt08	36295857	36321870	Chr04	33080419	33106464
Chr02	31007852	31032992	TM_1Dt01	28321741	28346801				ZM_24Dt08	36331187	36369258	Chr04	33115582	33153588
Chr02	31040044	31077508	TM_1Dt01	28349857	28387486				ZM_24Dt08	36369354	36391239	Chr04	33153593	33175433
Chr02	31082456	31099843	TM_1Dt01	28411162	28428604				ZM_24Dt08	36399431	36416937	Chr04	33181427	33198849
Chr02	31100034	31105429	TM_1Dt01	28428601	28433991				ZM_24Dt08	36426357	36440813	Chr04	33202326	33216784
Chr02	31105425	31121768	TM_1Dt01	28438557	28454814				ZM_24Dt08	36440813	36449899	Chr04	33216882	33226000
Chr02	31146197	31156456	TM_1Dt01	28454807	28465081				ZM_24Dt08	36454703	36480153	Chr04	33236410	33261913
Chr02	31161112	31169236	TM_1Dt01	28471024	28479198				ZM_24Dt08	36480149	36489279	Chr04	33264898	33274070
Chr02	31169234	31177918	TM_1Dt01	28478555	28487283				ZM_24Dt08	36489806	36496654	Chr04	33274340	33281217
Chr02	31179343	31191638	TM_1Dt01	28487297	28499719				ZM_24Dt08	36496757	36504248	Chr04	33281218	33288690
Chr02	31191636	31200914	TM_1Dt01	28499759	28509039				ZM_24Dt08	36504239	36518907	Chr04	33288619	33303110
Chr02	31206190	31218758	TM_1Dt01	28517556	28530140				ZM_24Dt08	36518793	36529389	Chr04	33307996	33318672
Chr02	31219241	31227376	TM_1Dt01	28530138	28538284				ZM_24Dt08	36534981	36544899	Chr04	33326342	33336305
Chr02	31227551	31239700	TM_1Dt01	28538284	28550579				ZM_24Dt08	36545014	36550663	Chr04	33336307	33341957
Chr02	31239695	31260596	TM_1Dt01	28550870	28571923				ZM_24Dt08	36552473	36589430	Chr04	33343194	33380053
Chr02	31262859	31267877	TM_1Dt01	28578431	28583461				ZM_24Dt08	36591800	36598571	Chr04	33382374	33389217
Chr02	31268246	31287085	TM_1Dt01	28583452	28602550				ZM_24Dt08	36599079	36612421	Chr04	33389514	33402860
Chr02	31287117	31296216	TM_1Dt01	28605157	28614300				ZM_24Dt08	36630980	36647619	Chr04	33426589	33443271
Chr02	31319108	31335455	TM_1Dt01	28635641	28652003				ZM_24Dt08	36659319	36676095	Chr04	33443267	33460193
Chr02	31335633	31349084	TM_1Dt01	28652005	28665485				ZM_24Dt08	36676093	36694002	Chr04	33460803	33478827
Chr02	31353265	31366761	TM_1Dt01	28670372	28683899				ZM_24Dt08	36694501	36699976	Chr04	33478826	33484310
Chr02	31383040	31407153	TM_1Dt01	28691845	28716122				ZM_24Dt08	36714920	36725568	Chr04	33492009	33502659
Chr02	31408468	31418832	TM_1Dt01	28719860	28730155				ZM_24Dt08	36729216	36734643	Chr04	33506573	33511948
Chr02	31419315	31426477	TM_1Dt01	28730160	28737312				ZM_24Dt08	36746294	36776857	Chr04	33515180	33545814
Chr02	31435928	31444904	TM_1Dt01	28773677	28782650				ZM_24Dt08	36776843	36821714	Chr04	33546803	33591845
Chr02	31455408	31465892	TM_1Dt01	28794371	28804818				ZM_24Dt08	36822133	36841943	Chr04	33603573	33623394
Chr02	31465907	31486196	TM_1Dt01	28804985	28825178				ZM_24Dt08	36850155	36858895	Chr04	33628734	33637479
Chr02	31509046	31536106	TM_1Dt01	28825263	28852405				ZM_24Dt08	36858898	36866910	Chr04	33637642	33645603
Chr02	31552093	31546698	TM_1Dt11	28720010	28725427				ZM_24Dt08	36870058	36885098	Chr04	33645600	33660652
Chr02	31556491	31568333	TM_1Dt01	28871233	28883057				ZM_24Dt08	36920745	36927903	Chr04	33662745	33669882
Chr02	31569832	31577742	TM_1Dt01	28883060	28891098				ZM_24Dt08	36927902	36969112	Chr04	33668415	33709647
Chr02	31579621	31601108	TM_1Dt01	28890751	28912348				ZM_24Dt08	36969108	36974910	Chr04	33710249	33716065
Chr02	31609442	31623199	TM_1Dt01	28919700	28933516				ZM_24Dt08	36974906	36981961	Chr04	33728786	33735731
Chr02	31629786	31638684	TM_1Dt01	28937931	28946883				ZM_24Dt08	36983136	36992124	Chr04	33766093	33775062
Chr02	31641767	31652510	TM_1Dt01	28974619	28985436				ZM_24Dt08	36992124	37006305	Chr04	33775585	33789771
Chr02	31663740	31674749	TM_1Dt01	29902508	29913524				ZM_24Dt08	37008296	37028521	Chr04	33789765	33810041
Chr02	31674748	31680324	TM_1Dt01	28985810	28991353				ZM_24Dt08	37028522	37037673	Chr04	33814325	33823508
Chr02	31680473	31686173	TM_1Dt01	28992266	28997930				ZM_24Dt08	37037672	37047662	Chr04	33823624	33833687
Chr02	31687431	31713040	TM_1Dt01	28997923	29023610				ZM_24Dt08	37052876	37075804	Chr04	33835674	33858600
Chr02	31715991	31726769	TM_1Dt01	29023621	29034412				ZM_24Dt08	37075805	37086886	Chr04	33859012	33870070
Chr02	31728532	31772409	TM_1Dt01	29066661	29110665				ZM_24Dt08	37087990	37119257	Chr04	33924528	33955772
Chr02	31772406	31780635	TM_1Dt01	29114089	29122296				ZM_24Dt08	37119804	37125611	Chr04	33955769	33961555
Chr02	31780634	31787316	TM_1Dt01	29127112	29133836				ZM_24Dt08	37130494	37146842	Chr04	33961553	33977852
Chr02	31788578	31801692	TM_1Dt01	29141963	29155062				ZM_24Dt08	37147643	37154304	Chr04	33977850	33984509
Chr02	31801687	31816789	TM_1Dt01	29158302	29173376				ZM_24Dt08	37155111	37161463	Chr04	33984502	33990854
Chr02	31816926	31839276	TM_1Dt01	29173376	29195653				ZM_24Dt08	37167748	37176152	Chr04	33993369	34001766
Chr02	31839275	31869209	TM_1Dt01	29196120	29226057				ZM_24Dt08	37186073	37194337	Chr04	34015877	34024125
Chr02	31870415	31893723	TM_1Dt01	29226053	29249422				ZM_24Dt08	37194519	37205829	Chr04	34024244	34035436
Chr02	31904758	31910837	TM_1Dt01	29255845	29261937				ZM_24Dt08	37206138	37238458	Chr04	34035443	34067757
Chr02	31925168	31932123	TM_1Dt01	29270593	29277497				ZM_24Dt08	37239805	37268298	Chr04	34068357	34096954
Chr02	31939768	31934023	TM_1Dt11	53808172	53813935				ZM_24Dt08	37268838	37296399	Chr04	34096945	34124556
Chr02	31941599	31971690	TM_1Dt01	29279493	29309501				ZM_24Dt08	37297970	37318565	Chr04	34127844	34148441
Chr02	31971690	31985735	TM_1Dt01	29309590	29323730				ZM_24Dt08	37336190	37345103	Chr04	34418490	34427436
Chr02	32024062	32006494	TM_1Dt01	29356721	29374255				ZM_24Dt08	37345299	37364597	Chr04	34427654	34446952
Chr02	32046311	32024058	TM_1Dt01	29331747	29354089				ZM_24Dt08	37364605	37385475	Chr04	34447188	34468075
Chr02	32047018	32053029	TM_1Dt01	29375296	29381207				ZM_24Dt08	37399898	37405098	Chr04	34468110	34473261
Chr02	32053232	32071946	TM_1Dt01	29389151	29407859				ZM_24Dt08	37405117	37452415	Chr04	34473381	34520647
Chr02	32089406	32080729	TM_1Dt01	29449970	29458723				ZM_24Dt08	37490963	37499267	Chr04	34525960	34534219
Chr02	32101347	32089499	TM_1Dt01	29438051	29449970				ZM_24Dt08	37499599	37509774	Chr04	34534212	34544439
Chr02	32102547	32125391	TM_1Dt01	29460241	29483038				ZM_24Dt08	37509928	37553296	Chr04	34562210	34605587
Chr02	32138109	32155261	TM_1Dt01	29495882	29512822				ZM_24Dt08	37553294	37588154	Chr04	34609341	34644184
Chr02	32158098	32170032	TM_1Dt01	29515689	29527703				ZM_24Dt08	37596733	37609355	Chr04	34646818	34659375
Chr02	32176213	32181779	TM_1Dt01	29537487	29543037				ZM_24Dt08	37618740	37637695	Chr04	34661213	34680291
Chr02	32181767	32213379	TM_1Dt01	29553108	29584817				ZM_24Dt08	37637733	37644449	Chr04	34686098	34692823
Chr02	32213439	32221437	TM_1Dt01	29584796	29592796				ZM_24Dt08	37649224	37667181	Chr04	34701992	34719939
Chr02	32221434	32239779	TM_1Dt01	29592287	29610558				ZM_24Dt08	37673799	37680348	Chr04	34726666	34733192
Chr02	32239782	32255010	TM_1Dt01	29617159	29632391				ZM_24Dt08	37687732	37784655	Chr04	34736833	34834001
Chr02	32256363	32266986	TM_1Dt01	29633223	29643844				ZM_24Dt08	37815327	37830740	Chr04	34840995	34856394
Chr02	32277914	32297100	TM_1Dt01	29702753	29721942				ZM_24Dt08	37830829	37851617	Chr04	34856394	34877341
Chr02	32297150	32319819	TM_1Dt01	29727920	29750561				ZM_24Dt08	37854697	37863601	Chr04	34877337	34886194
Chr02	32324681	32435154	TM_1Dt01	29755534	29866055				ZM_24Dt08	37863601	37870637	Chr04	34886318	34893331
Chr02	32439898	32453469	TM_1Dt01	29871641	29885219				ZM_24Dt08	37880212	37885988	Chr04	34898271	34904053
Chr02	32453068	32465471	TM_1Dt01	29885223	29897660				ZM_24Dt08	37886490	37901738	Chr04	34904056	34919298
Chr02	32493779	32550671	TM_1Dt01	29912962	29969729				ZM_24Dt08	37913210	37938910	Chr04	34927634	34953244
Chr02	32550671	32569590	TM_1Dt01	29969886	29988778				ZM_24Dt08	37950694	37956418	Chr04	34953238	34958980
Chr02	32569585	32579370	TM_1Dt01	29988868	29998643				ZM_24Dt08	37956891	37970214	Chr04	34959081	34972428
Chr02	32584448	32593068	TM_1Dt01	29998644	30007339				ZM_24Dt08	37981593	37992976	Chr04	34972425	34983743
Chr02	32593067	32630376	TM_1Dt01	30012123	30049212				ZM_24Dt08	37992976	38001622	Chr04	34983859	34992514
Chr02	32727807	32733417	TM_1Dt01	30049217	30054813				ZM_24Dt08	38009337	38020769	Chr04	34992512	35003976
Chr02	32736271	32745404	TM_1Dt01	30070118	30079254				ZM_24Dt08	38034625	38061634	Chr04	35003979	35030935
Chr02	32745314	32782168	TM_1Dt01	30079266	30116156				ZM_24Dt08	38061630	38089298	Chr04	35040588	35068228
Chr02	32784441	32792296	TM_1Dt01	30116151	30124060				ZM_24Dt08	38091816	38098937	Chr04	35070784	35077888
Chr02	32789585	32796932	TM_1Dt13	32631995	32639445				ZM_24Dt08	38101869	38109340	Chr04	35078662	35086163
Chr02	32804253	32812901	TM_1Dt01	30140815	30149503				ZM_24Dt08	38109613	38122560	Chr04	35092084	35104943
Chr02	32812893	32825828	TM_1Dt01	30160534	30173460				ZM_24Dt08	38123561	38143186	Chr04	35106378	35126058
Chr02	32825830	32871224	TM_1Dt01	30188850	30234096				ZM_24Dt08	38147853	38158083	Chr04	35132133	35142304
Chr02	32871220	32876766	TM_1Dt01	30247554	30253097				ZM_24Dt08	38158083	38167587	Chr04	35142447	35151983
Chr02	32886583	32896112	TM_1Dt01	30268840	30278202				ZM_24Dt08	38167522	38178452	Chr04	35151850	35162718
Chr02	32896160	32904046	TM_1Dt01	30278195	30286151				ZM_24Dt08	38178447	38187441	Chr04	35179348	35188318
Chr02	32904897	32915727	TM_1Dt01	30299707	30310535				ZM_24Dt08	38204119	38227210	Chr04	35188309	35211328
Chr02	32915727	32923865	TM_1Dt01	30310635	30318795				ZM_24Dt08	38227202	38233639	Chr04	35211980	35218385
Chr02	32928971	32948603	TM_1Dt01	30339467	30359162				ZM_24Dt08	38237506	38245596	Chr04	35218389	35226394
Chr02	32949001	32956004	TM_1Dt01	30359165	30366191				ZM_24Dt08	38245710	38255576	Chr04	35226407	35236208
Chr02	32956004	32966122	TM_1Dt01	30366344	30376398				ZM_24Dt08	38259200	38275502	Chr04	35239785	35256052
Chr02	32966118	32977479	TM_1Dt01	30387443	30398786				ZM_24Dt08	38276605	38285373	Chr04	35256339	35265118
Chr02	32980632	33010624	TM_1Dt01	30412563	30442593				ZM_24Dt08	38285987	38308448	Chr04	35265012	35287542
Chr02	33013501	33020315	TM_1Dt01	30447045	30453785				ZM_24Dt08	38312249	38325801	Chr04	35287544	35301111
Chr02	33021679	33038449	TM_1Dt01	30453778	30470449				ZM_24Dt08	38331404	38349472	Chr04	35306101	35324240
Chr02	33046057	33051511	TM_1Dt01	30478369	30483855				ZM_24Dt08	38350676	38375656	Chr04	35324231	35349161
Chr02	33057482	33075481	TM_1Dt01	30497836	30515828				ZM_24Dt08	38375663	38385299	Chr04	35352751	35362507
Chr02	33080980	33088664	TM_1Dt01	30531564	30539249				ZM_24Dt08	38389064	38398317	Chr04	35363395	35372678
Chr02	33103784	33114361	TM_1Dt01	30545850	30556473				ZM_24Dt08	38406255	38417767	Chr04	35381153	35392612
Chr02	33267765	33272771	TM_1Dt01	30568515	30573530				ZM_24Dt08	38417623	38430971	Chr04	35392635	35405942
Chr02	33268195	33273210	TM_1Dt01	30645797	30650860				ZM_24Dt08	38434264	38448822	Chr04	35413595	35428148
Chr02	33272875	33287806	TM_1Dt01	30573533	30588399				ZM_24Dt08	38450121	38457002	Chr04	35428144	35435019
Chr02	33287675	33317944	TM_1Dt01	30588396	30618637				ZM_24Dt08	38472591	38527636	Chr04	35435023	35490020
Chr02	33317941	33338473	TM_1Dt01	30618859	30639392				ZM_24Dt08	38552321	38569914	Chr04	35490015	35507624
Chr02	33338607	33348419	TM_1Dt01	30639392	30649207				ZM_24Dt08	38570036	38591955	Chr04	35507626	35529544
Chr02	33359147	33366265	TM_1Dt01	30652575	30659695				ZM_24Dt08	38592408	38599736	Chr04	35529543	35536836
Chr02	33366259	33374733	TM_1Dt01	30662280	30670731				ZM_24Dt08	38599731	38661124	Chr04	35536878	35598084
Chr02	33379309	33391498	TM_1Dt01	30674486	30686681				ZM_24Dt08	38661128	38678529	Chr04	35596565	35614009
Chr02	33394322	33428925	TM_1Dt01	30688828	30723518				ZM_24Dt08	38681325	38708006	Chr04	35614010	35640678
Chr02	33428925	33461917	TM_1Dt01	30723658	30756474				ZM_24Dt08	38708006	38723499	Chr04	35641051	35656471
Chr02	33461959	33473558	TM_1Dt01	30756600	30768208				ZM_24Dt08	38727487	38734806	Chr04	35659294	35666538
Chr02	33473659	33483140	TM_1Dt01	30768212	30777654				ZM_24Dt08	38734797	38742226	Chr04	35666586	35673963
Chr02	33485648	33498785	TM_1Dt01	30777656	30790775				ZM_24Dt08	38742224	38747323	Chr04	35675904	35681005
Chr02	33501085	33514935	TM_1Dt01	30793252	30807150				ZM_24Dt08	38747315	38754089	Chr04	35682166	35688905
Chr02	33514930	33542065	TM_1Dt01	30818149	30845393				ZM_24Dt08	38754659	38768100	Chr04	35688901	35702297
Chr02	33545947	33552403	TM_1Dt01	30854438	30860895				ZM_24Dt08	38768312	38773463	Chr04	35702295	35707442
Chr02	33585316	33597756	TM_1Dt01	30930312	30942746				ZM_24Dt08	38773556	38778648	Chr04	35718880	35723998
Chr02	33598772	33605823	TM_1Dt01	30942745	30949767				ZM_24Dt08	38782162	38788664	Chr04	35727875	35734414
Chr02	33605924	33641034	TM_1Dt01	30949793	30984952				ZM_24Dt08	38788724	38808298	Chr04	35734517	35754012
Chr02	33641035	33656950	TM_1Dt01	30985200	31001135				ZM_24Dt08	38812081	38829013	Chr04	35762909	35779687
Chr02	33656956	33704902	TM_1Dt01	31001331	31049294				ZM_24Dt08	38829009	38842060	Chr04	35779891	35792841
Chr02	33704905	33729560	TM_1Dt01	31049243	31073895				ZM_24Dt08	38849497	38855034	Chr04	35809047	35814571
Chr02	33732466	33743149	TM_1Dt01	31073890	31084579				ZM_24Dt08	38857817	38863175	Chr04	35814572	35819903
Chr02	33752950	33767791	TM_1Dt01	31099062	31113910				ZM_24Dt08	38868820	38876744	Chr04	35843010	35850914
Chr02	33768697	33779545	TM_1Dt01	31113912	31124731				ZM_24Dt08	38876527	38885060	Chr04	35850914	35859552
Chr02	33788323	33803338	TM_1Dt01	31126093	31141081				ZM_24Dt08	38885063	38892960	Chr04	35862602	35870465
Chr02	33803334	33808477	TM_1Dt01	31142484	31147677				ZM_24Dt08	38893170	38899169	Chr04	35870465	35876440
Chr02	33818368	33826652	TM_1Dt01	31147684	31155959				ZM_24Dt08	38899515	38932989	Chr04	35886725	35920230
Chr02	33834698	33844220	TM_1Dt01	31175482	31185044				ZM_24Dt08	38940865	38979251	Chr04	35920226	35958500
Chr02	33853135	33879956	TM_1Dt01	31187401	31214235				ZM_24Dt08	38979083	38984322	Chr04	35958498	35963702
Chr02	33883543	33900934	TM_1Dt01	31214230	31231697				ZM_24Dt08	38997980	39031268	Chr04	35994024	36027261
Chr02	33900929	33907154	TM_1Dt01	31231845	31238059				ZM_24Dt08	39031591	39048031	Chr04	36027250	36043463
Chr02	33904749	33910178	TM_1Dt01	31241155	31246599				ZM_24Dt08	39070892	39076526	Chr04	36045385	36051024
Chr02	33910173	33932940	TM_1Dt01	31257356	31280082				ZM_24Dt08	39076945	39082791	Chr04	36051013	36056804
Chr02	33935396	33941641	TM_1Dt01	31282245	31288568				ZM_24Dt08	39085873	39099828	Chr04	36062838	36076779
Chr02	33944421	33952006	TM_1Dt01	31288562	31296142				ZM_24Dt08	39101136	39107499	Chr04	36077817	36084227
Chr02	33955164	33970463	TM_1Dt01	31299080	31314403				ZM_24Dt08	39111714	39137005	Chr04	36090281	36115591
Chr02	33970827	33981045	TM_1Dt01	31314399	31324592				ZM_24Dt08	39137002	39143578	Chr04	36115796	36122344
Chr02	33981041	33989832	TM_1Dt01	31344554	31353363				ZM_24Dt08	39147916	39156150	Chr04	36143968	36152269
Chr02	33989827	34000702	TM_1Dt01	31376978	31387892				ZM_24Dt08	39186100	39191753	Chr04	36440401	36446116
Chr02	34000703	34006392	TM_1Dt01	31387983	31393677				ZM_24Dt08	39192962	39211032	Chr04	36454929	36473071
Chr02	34006384	34013649	TM_1Dt01	31394772	31402055				ZM_24Dt08	39218773	39224850	Chr04	36477791	36483949
Chr02	34015016	34020580	TM_1Dt01	31410647	31416225				ZM_24Dt08	39224849	39231926	Chr04	36496718	36503816
Chr02	34028055	34039513	TM_1Dt01	31424187	31435655				ZM_24Dt08	39242343	39248772	Chr04	36519458	36525899
Chr02	34039506	34057913	TM_1Dt01	31439450	31457877				ZM_24Dt08	39305020	39321938	Chr04	36532368	36549214
Chr02	34067341	34077298	TM_1Dt01	31484181	31494085				ZM_24Dt08	39326149	39339265	Chr04	36550497	36563646
Chr02	34078961	34087641	TM_1Dt01	31494107	31502809				ZM_24Dt08	39339265	39356458	Chr04	36562930	36580171
Chr02	34092110	34112707	TM_1Dt01	31507268	31527859				ZM_24Dt08	39356488	39388097	Chr04	36580166	36611799
Chr02	34113390	34145777	TM_1Dt01	31527857	31560348				ZM_24Dt08	39388179	39395785	Chr04	36611770	36619362
Chr02	34145740	34155645	TM_1Dt01	31560350	31570237				ZM_24Dt08	39395890	39401415	Chr04	36619362	36624885
Chr02	34155645	34187358	TM_1Dt01	31570489	31602313				ZM_24Dt08	39401415	39414685	Chr04	36624980	36638170
Chr02	34187435	34204631	TM_1Dt01	31602311	31619544				ZM_24Dt08	39418549	39438156	Chr04	36638168	36657835
Chr02	34207491	34224905	TM_1Dt01	31619543	31636876				ZM_24Dt08	39438157	39456169	Chr04	36657788	36675791
Chr02	34224923	34264375	TM_1Dt01	31635896	31675456				ZM_24Dt08	39457333	39462575	Chr04	36676834	36682133
Chr02	34274070	34267734	TM_1Dt01	31729545	31735867				ZM_24Dt08	39462748	39480418	Chr04	36682130	36699800
Chr02	34313135	34282615	TM_1Dt01	31689213	31719735				ZM_24Dt08	39481370	39490877	Chr04	36699901	36709413
Chr02	34327142	34332289	TM_1Dt01	31734785	31739879				ZM_24Dt08	39490872	39497421	Chr04	36719975	36726516
Chr02	34332399	34356451	TM_1Dt01	31739879	31763963				ZM_24Dt08	39497803	39541557	Chr04	36726514	36770449
Chr02	34356445	34391818	TM_1Dt01	31765712	31801047				ZM_24Dt08	39547153	39552579	Chr04	36770445	36775873
Chr02	34392414	34404830	TM_1Dt01	31828538	31841007				ZM_24Dt08	39556106	39562997	Chr04	36779571	36786446
Chr02	34405537	34416180	TM_1Dt01	31841013	31851644				ZM_24Dt08	39567611	39590568	Chr04	36786443	36809456
Chr02	34416170	34425362	TM_1Dt01	31852861	31862052				ZM_24Dt08	39590564	39643860	Chr04	36812282	36865586
Chr02	34425461	34440864	TM_1Dt01	31862050	31877356				ZM_24Dt08	39644121	39822782	Chr04	36866606	37045479
Chr02	34440849	34445987	TM_1Dt01	31877425	31882524				ZM_24Dt08	39822925	39837400	Chr04	37045479	37059953
Chr02	34447293	34455437	TM_1Dt01	31882579	31890707				ZM_24Dt08	39848296	39976485	Chr04	37059949	37188158
Chr02	34459011	34465672	TM_1Dt01	31894035	31900739				ZM_24Dt08	39975837	39999483	Chr04	37187641	37211249
Chr02	34465688	34503717	TM_1Dt01	31902896	31940956				ZM_24Dt08	40002688	40008571	Chr04	37211241	37217122
Chr02	34521911	34529323	TM_1Dt01	31947845	31955255				ZM_24Dt08	40008921	40058893	Chr04	37217123	37267152
Chr02	34529638	34535178	TM_1Dt01	31955263	31960873				ZM_24Dt08	40063961	40132679	Chr04	37267147	37335891
Chr02	34535522	34541078	TM_1Dt01	31960883	31966515				ZM_24Dt08	40132706	40151751	Chr04	37335992	37355069
Chr02	34560081	34634297	TM_1Dt01	31972747	32046945				ZM_24Dt08	40152949	40157986	Chr04	37355070	37360107
Chr02	34634292	34649711	TM_1Dt01	32051733	32067144				ZM_24Dt08	40157986	40219495	Chr04	37360214	37421820
Chr02	34650902	34656327	TM_1Dt01	32069534	32074956				ZM_24Dt08	40223352	40236641	Chr04	37421817	37435106
Chr02	34671959	34679343	TM_1Dt01	32075385	32082731				ZM_24Dt08	40236849	40274580	Chr04	37435104	37472791
Chr02	34679105	34686723	TM_1Dt01	32086366	32093980				ZM_24Dt08	40274662	40302397	Chr04	37472892	37500609
Chr02	34688581	34695215	TM_1Dt01	32102348	32109071				ZM_24Dt08	40301773	40390667	Chr04	37500609	37589470
Chr02	34700022	34706584	TM_1Dt01	32111026	32117667				ZM_24Dt08	40401772	40426853	Chr04	37589465	37614553
Chr02	34720046	34732002	TM_1Dt01	32129961	32141999				ZM_24Dt08	40426917	40492357	Chr04	37614550	37680148
Chr02	34739257	34751149	TM_1Dt01	32151204	32163016				ZM_24Dt08	40492356	40533205	Chr04	37680187	37721053
Chr02	34757597	34784452	TM_1Dt01	32169926	32196702				ZM_24Dt08	40539079	40533338	Chr04	6750760	6756539
Chr02	34784449	34794177	TM_1Dt01	32196912	32206482				ZM_24Dt08	40558918	40567857	Chr04	37725473	37734456
Chr02	34802452	34796450	TM_1Dt01	52206378	52212387				ZM_24Dt08	40567821	40590629	Chr04	37734264	37757011
Chr02	34811022	34844428	TM_1Dt01	32211262	32244736				ZM_24Dt08	40615883	40655745	Chr04	37808803	37848673
Chr02	34844822	34853197	TM_1Dt01	32244728	32253109				ZM_24Dt08	40659612	40676855	Chr04	37848671	37865976
Chr02	34855618	34881480	TM_1Dt01	32255303	32281100				ZM_24Dt08	40676908	40691770	Chr04	37870942	37885802
Chr02	34885111	34890989	TM_1Dt01	32285136	32290987				ZM_24Dt08	40691764	40717369	Chr04	37885546	37911117
Chr02	34896251	34901500	TM_1Dt01	32307403	32312660				ZM_24Dt08	40719046	40763066	Chr04	37911109	37955098
Chr02	34901496	34907485	TM_1Dt01	32316298	32322258				ZM_24Dt08	40763215	40781915	Chr04	37955093	37973761
Chr02	34907483	34913472	TM_1Dt01	6332692	6338623				ZM_24Dt08	40783990	40827970	Chr04	37974633	38018632
Chr02	34914393	34929115	TM_1Dt01	32322256	32336999				ZM_24Dt08	40828097	40843959	Chr04	38018759	38034741
Chr02	34929111	34936931	TM_1Dt01	32341786	32349596				ZM_24Dt08	40857318	40893731	Chr04	38034750	38071172
Chr02	35096717	35090523	TM_1Dt03	28917140	28923398				ZM_24Dt08	40897367	40914018	Chr04	38071167	38087806
Chr02	35215939	35224248	TM_1Dt01	3524166	3532474				ZM_24Dt08	40914018	40962844	Chr04	38087922	38136747
Chr02	35340986	35366436	TM_1Dt01	32384843	32410273				ZM_24Dt08	40973097	41006927	Chr04	38141517	38175336
Chr02	35378992	35389288	TM_1Dt01	32444423	32454697				ZM_24Dt08	41010148	41023298	Chr04	38187482	38200625
Chr02	35389438	35401644	TM_1Dt01	32454692	32467014				ZM_24Dt08	41023297	41034973	Chr04	38213121	38224832
Chr02	35401642	35414402	TM_1Dt01	32469951	32482681				ZM_24Dt08	41034966	41065439	Chr04	38224917	38255405
Chr02	35414402	35422526	TM_1Dt01	32483028	32491125				ZM_24Dt08	41071757	41090371	Chr04	38261191	38279793
Chr02	35422523	35449136	TM_1Dt01	32491082	32517592				ZM_24Dt08	41093562	41139383	Chr04	38287782	38333584
Chr02	35452364	35458310	TM_1Dt01	32520850	32526836				ZM_24Dt08	41139385	41147248	Chr04	38333679	38341546
Chr02	35458303	35467048	TM_1Dt01	32530051	32538843				ZM_24Dt08	41148059	41161732	Chr04	38340954	38354584
Chr02	35495229	35508619	TM_1Dt01	32538841	32552105				ZM_24Dt08	41163551	41189082	Chr04	38356316	38381818
Chr02	35508615	35521601	TM_1Dt01	32555259	32568174				ZM_24Dt08	41189034	41205019	Chr04	38381684	38397789
Chr02	35523536	35548075	TM_1Dt01	32572854	32597351				ZM_24Dt08	41206130	41215392	Chr04	38397819	38407108
Chr02	35548075	35589382	TM_1Dt01	32597446	32638735				ZM_24Dt08	41215918	41238522	Chr04	38407100	38429692
Chr02	35589487	35596669	TM_1Dt01	32639045	32646234				ZM_24Dt08	41238468	41266956	Chr04	38429693	38458195
Chr02	35597897	35607632	TM_1Dt01	32647092	32656763				ZM_24Dt08	41271242	41321261	Chr04	38458193	38508205
Chr02	35642924	35655081	TM_1Dt01	32666986	32679122				ZM_24Dt08	41321259	41326939	Chr04	38511227	38516919
Chr02	35655197	35669601	TM_1Dt01	32679160	32693387				ZM_24Dt08	41326943	41339715	Chr04	38517123	38529901
Chr02	35673163	35678207	TM_1Dt01	32693383	32698423				ZM_24Dt08	41340638	41370228	Chr04	38535947	38565603
Chr02	35679777	35700422	TM_1Dt01	32698402	32719033				ZM_24Dt08	41369972	41384288	Chr04	38565212	38579492
Chr02	35700846	35707323	TM_1Dt01	32719056	32725553				ZM_24Dt08	41385128	41442870	Chr04	38580382	38638266
Chr02	35712583	35734754	TM_1Dt01	32730277	32752402				ZM_24Dt08	41449904	41458845	Chr04	38635664	38644655
Chr02	35734752	35743778	TM_1Dt01	32754667	32763695				ZM_24Dt08	41458844	41507998	Chr04	38644602	38693758
Chr02	35743942	35749820	TM_1Dt01	32763695	32769576				ZM_24Dt08	41512889	41530023	Chr04	38699913	38717061
Chr02	35749815	35757187	TM_1Dt01	32779662	32787110				ZM_24Dt08	41530584	41589534	Chr04	38717162	38776159
Chr02	35761281	35771062	TM_1Dt01	32795907	32805725				ZM_24Dt08	41589795	41641940	Chr04	38776263	38828415
Chr02	35771058	35796603	TM_1Dt01	32816790	32842256				ZM_24Dt08	41641933	41661521	Chr04	38828370	38847880
Chr02	35799818	35835056	TM_1Dt01	32845915	32881203				ZM_24Dt08	41661654	41697490	Chr04	38847875	38883892
Chr02	35836442	35848504	TM_1Dt01	32881536	32893663				ZM_24Dt08	41698120	41740073	Chr04	38883993	38925959
Chr02	35856696	35892039	TM_1Dt01	32905126	32940702				ZM_24Dt08	41740067	41758073	Chr04	38926245	38944302
Chr02	35896207	35910091	TM_1Dt01	32946604	32960564				ZM_24Dt08	41758680	41812055	Chr04	38944403	38997801
Chr02	35914832	35922755	TM_1Dt01	32968695	32976618				ZM_24Dt08	41812224	41864071	Chr04	38997957	39049825
Chr02	35922750	35930412	TM_1Dt01	32981135	32988805				ZM_24Dt08	41871350	41886220	Chr04	39049821	39064747
Chr02	35929804	35944608	TM_1Dt01	32989143	33003952				ZM_24Dt08	41886735	41893503	Chr04	39065393	39072077
Chr02	35944843	35979016	TM_1Dt01	33004019	33038096				ZM_24Dt08	41894080	41905100	Chr04	39072539	39083532
Chr02	35987161	35997998	TM_1Dt01	33041202	33052025				ZM_24Dt08	41905050	41921089	Chr04	39083533	39099477
[truncated: 35,607 more rows]

## Sheet: Figure 2a,b,c
		chromosome	chromosome name	Start_pos	chromosome length	colour				Chromosome	Start_pos	End_pos	Value				Chromosome	Start_pos	End_pos	Value
[truncated: 4,161 more rows]

[truncated: 17 more sheets: Figure 2d,e,f, Figure 2g,h,i,j, Figure 3e,f,g,h, Supplementary Figure 11a,b,c, Supplementary Figure 11d,e,f, Supplementary Figure 12a,b,c, Supplmentary Fig 12d,e,f, Supplementary Figure 16a,b,c, Supplementary Figure 16d,e,f, Supplementary Figure 16g,h,i,j, Supplementary Figure 20, Supplementary Figure 21, Supplementary Figure 22h, Supplementary Figure 26d , Supplementary Figure 31, Supplementary Figure 32, Supplementary Figure 33]
